# Supplementary material for: The wax gourd genomes offer insights into the genetic diversity and ancestral cucurbit karyotype
Source: Nat Commun. 2019 Nov 14;10:5158. doi: 10.1038/s41467-019-13185-3 (PMC6856369; doi:10.1038/s41467-019-13185-3)
Supplement: Supplementary file 5 — Supplementary data 1-11 [file 41467_2019_13185_MOESM5_ESM.xlsx]

## Sheet: Sup.Data1
Supplementary data1 wax gourd expansion gene families
Gene_family_ID	C. sativus	C. melo	C. lanatus	L. siceraria	B. hispida	C. maxima	M.charantia	G. max	A. thaliana	V. vinifera	S. lycopersicum	O. sativa	Function	B.hispida_gene_information
GF_104	9	8	12	12	18	12	8	22	3	0	16	4	Cytochrome P450	Bhi09P001729 Bhi09P001730 Bhi09P001734 Bhi09P001737 Bhi09P001740 Bhi09P001743 Bhi09P001746 Bhi09P001752 Bhi09P001755 Bhi09P001756 Bhi09P001757 Bhi11P002126 Bhi11P002127 Bhi11P002138 Bhi11P002141 Bhi11P002135 Bhi09P001748 Bhi09P001760
GF_165	8	8	4	6	11	1	10	13	0	21	9	5	Leucine-rich repeat domain, L domain-like; NB-ARC	Bhi09P000548 Bhi09P000554 Bhi09P000570 Bhi09P000577 Bhi09P000578 Bhi09P000582 Bhi09P000573 Bhi09P000583 BhiUN285P51 Bhi09P000551 Bhi09P000550
GF_251	1	0	1	1	3	1	2	51	0	3	6	5	Leucine-rich repeat domain, L domain-like; NB-ARC	Bhi01P001173 Bhi01P001177 Bhi01P001158
GF_286	5	1	2	5	9	7	7	3	8	0	4	16	Unknown	Bhi07P000264 Bhi07P000265 Bhi07P000267 Bhi07P000266 Bhi07P000275 Bhi07P000262 Bhi01P000846 Bhi01P000845 Bhi07P000270
GF_836	0	4	0	0	5	0	27	0	0	0	0	0	Retrotransposon gag domain	Bhi06P001165 BhiUN1629P1 BhiUN916P14 Bhi12P000449 Bhi06P000693
GF_1193	2	0	1	0	3	0	23	1	0	0	0	0	Unknown	Bhi01P001066 Bhi01P001341 Bhi01P002817
GF_1369	0	0	0	0	3	0	25	0	0	0	0	0	Unknown	Bhi03P000634 Bhi10P001283 Bhi03P001975
GF_1494	1	2	3	2	19	0	0	0	0	0	0	0	Unknown	Bhi01P002889 Bhi04P001857 Bhi05P000394 Bhi09P000175 Bhi11P000687 Bhi03P000192 Bhi04P001792 Bhi10P000715 Bhi12P000445 Bhi07P000876 BhiUN285P48 Bhi10P001212 Bhi10P001686 Bhi11P002248 Bhi12P001757 Bhi01P000329 Bhi01P001252 Bhi08P001215 Bhi09P000575
GF_1612	4	1	3	6	8	1	3	0	0	0	0	0	Leucine-rich repeat domain, L domain-like; NB-ARC	Bhi05P001605 Bhi05P001607 Bhi05P001609 Bhi10P001269 Bhi10P001257 Bhi10P001278 Bhi10P001279 Bhi10P001285
GF_1788	0	0	9	0	16	0	0	0	0	0	0	0	Unknown	Bhi01P001971 Bhi05P000426 Bhi07P000177 Bhi02P000337 Bhi08P001713 Bhi04P001965 Bhi12P001413 Bhi10P000088 Bhi02P001718 BhiUN71P1 Bhi04P000237 Bhi12P000882 Bhi09P002893 Bhi06P000555 Bhi02P000494 Bhi09P002907
GF_2546	0	0	0	0	6	0	14	0	0	0	0	0	Gag-polypeptide of LTR copia-type	Bhi06P000970 Bhi08P000428 Bhi12P001234 Bhi12P000884 Bhi12P000381 Bhi10P000336
GF_3119	0	0	0	0	15	0	3	0	0	0	0	0	Unknown	Bhi01P001893 Bhi07P000801 Bhi05P001423 Bhi06P000501 Bhi12P000052 Bhi04P000117 Bhi12P000054 Bhi04P001627 Bhi04P002032 Bhi12P001217 Bhi04P002033 Bhi06P000793 Bhi07P000397 Bhi05P001080 Bhi07P000802
GF_3312	0	0	0	0	18	0	0	0	0	0	0	0	Unknown	Bhi02P000671 Bhi09P002821 Bhi04P000568 Bhi03P000691 Bhi11P001713 Bhi03P000472 Bhi09P002531 Bhi10P000019 Bhi03P000660 Bhi03P001193 Bhi04P000056 Bhi03P000759 Bhi05P001812 Bhi03P000762 Bhi08P001131 Bhi09P002636 Bhi03P000778 Bhi01P001175
GF_3527	1	2	0	0	11	0	3	0	0	0	0	0	IPR001878 Zinc finger, CCHC-type	Bhi02P000588 BhiUN55P2 Bhi03P002039 Bhi07P000185 Bhi04P001590 Bhi08P000369 Bhi08P000463 Bhi09P002119 Bhi11P001521 Bhi01P002434 Bhi01P002874
GF_4697	0	0	0	0	16	0	0	0	0	0	0	0	Unknown	Bhi03P000006 BhiUN548P17 Bhi12P002238 Bhi11P000228 Bhi01P000808 Bhi05P000462 Bhi05P000926 Bhi10P000617 Bhi02P000478 Bhi09P000549 Bhi06P000565 Bhi02P001413 Bhi03P002019 Bhi03P000007 Bhi11P000539 Bhi10P000385
GF_5407	1	2	6	0	6	0	0	0	0	0	0	0	Unknown	Bhi03P001120 Bhi05P001703 Bhi11P002151 Bhi07P000121 Bhi12P000193 BhiUN446P3
GF_5845	0	0	0	0	15	0	0	0	0	0	0	0	Unknown	Bhi04P000622 Bhi06P000026 Bhi10P000471 Bhi09P001381 Bhi08P000540 Bhi10P001906 Bhi07P000809 Bhi09P001944 Bhi01P002275 Bhi08P000923 Bhi03P000739 Bhi03P000740 Bhi08P000599 Bhi04P001773 Bhi07P000209
GF_7383	1	0	0	0	13	0	0	0	0	0	0	0	Unknown	Bhi01P000387 Bhi03P002282 Bhi09P001120 Bhi07P001154 Bhi03P002281 Bhi05P000384 Bhi12P001598 Bhi05P000124 Bhi07P001023 Bhi05P001425 Bhi07P000812 Bhi03P002222 Bhi12P001957
GF_7384	1	3	0	1	8	0	1	0	0	0	0	0	Unknown	Bhi02P001333 Bhi05P001428 Bhi06P001058 Bhi03P001730 Bhi11P000578 BhiUN373P4 Bhi04P001410 Bhi11P001934
GF_9365	0	0	1	0	12	0	0	0	0	0	0	0	Unknown	Bhi03P002356 Bhi11P002497 Bhi10P001609 Bhi07P000429 Bhi07P001028 Bhi07P001056 Bhi08P001848 Bhi09P001193 Bhi09P002668 Bhi12P000044 Bhi11P002130 Bhi11P000710
GF_10554	0	0	0	0	12	0	0	0	0	0	0	0	IPR003197 Cytochrome b-c1 complex subunit	Bhi01P000606 Bhi04P000709 Bhi12P001145 Bhi09P001717 Bhi08P001538 Bhi10P000980 BhiUN446P7 Bhi02P001162 Bhi04P000227 Bhi05P001750 BhiUN637P5 Bhi04P001772
GF_11751	0	0	0	0	11	0	0	0	0	0	0	0	Unknown	Bhi01P001820 Bhi08P001481 Bhi01P002428 BhiUN285P13 Bhi04P001342 Bhi04P000308 Bhi10P000295 Bhi09P000401 Bhi09P002610 BhiUN306P24 BhiUN66P22
GF_12146	0	0	0	2	8	0	0	0	0	0	0	0	Unknown	Bhi01P000667 Bhi11P001230 Bhi04P000266 Bhi11P001042 Bhi09P001549 Bhi08P001174 Bhi12P001440 Bhi12P001224
GF_12584	0	0	0	0	10	0	0	0	0	0	0	0	Unknown	Bhi01P001728 Bhi09P000936 Bhi09P000555 Bhi04P001435 Bhi11P001369 Bhi03P000344 Bhi02P001396 Bhi10P000803 Bhi08P000794 Bhi09P002306
GF_13225	0	0	0	0	9	0	0	0	0	0	0	0	Unknown	Bhi05P000560 Bhi07P001402 Bhi11P002413 Bhi01P001141 Bhi07P000936 Bhi02P000928 Bhi02P001001 Bhi10P000859 Bhi03P002021
GF_13226	0	0	0	0	9	0	0	0	0	0	0	0	Unknown	Bhi03P001876 Bhi03P001881 Bhi03P001878 Bhi03P001877 Bhi03P001889 Bhi03P001890 Bhi03P001894 Bhi03P001887 Bhi03P001880
GF_13227	0	1	0	0	8	0	0	0	0	0	0	0	Unknown	Bhi04P000912 Bhi12P000055 Bhi12P000057 Bhi04P002034 Bhi07P000800 Bhi12P000053 Bhi10P000925 Bhi04P000118
GF_13245	0	0	0	0	9	0	0	0	0	0	0	0	Unknown	Bhi01P002872 Bhi09P001534 Bhi11P002042 Bhi08P001411 Bhi11P000555 Bhi12P001161 Bhi04P000111 Bhi10P000693 Bhi10P000814
GF_13246	0	0	0	0	9	0	0	0	0	0	0	0	Unknown	Bhi03P001503 Bhi09P001914 Bhi12P000332 Bhi09P002560 Bhi03P002211 Bhi11P000505 Bhi07P000587 Bhi09P000103 BhiUN548P5
GF_13867	0	0	0	0	8	0	0	0	0	0	0	0	Unknown	BhiUN712P13 Bhi04P000115 Bhi06P001293 Bhi06P000743 BhiUN281P20 Bhi06P001111 Bhi07P000206 BhiUN1133P6
GF_13868	0	0	0	0	8	0	0	0	0	0	0	0	Unknown	Bhi01P001916 Bhi02P000348 Bhi10P000763 BhiUN285P9 Bhi01P001938 Bhi10P000267 Bhi12P000619 Bhi03P001931
GF_13869	0	0	0	0	8	0	0	0	0	0	0	0	Unknown	Bhi02P000726 Bhi02P000766 Bhi08P001827 Bhi08P001826 Bhi10P000798 BhiUN544P9 Bhi06P000960 Bhi03P001134

## Sheet: Sup.Data2
Supplementary data2 List of the resequenced wax gourd accessions
Sample name	cultivar	Origin	Total cleaned bases(Gb)	Genome depth（X）	Genome coverage（%）	Group
Bhi-1	BF13	Punjab, India	17.34	15	0.76	W
Bhi-2	BF19	Punjab, India	20.11	17	0.78	W
Bhi-3	BF1	Rajasthan, India	16.36	12	0.77	W
Bhi-4	B260-c	Fukushima-ken, Japan	21.99	17	0.95	W
Bhi-5	B260-a	Fukushima-ken, Japan	22.97	19	0.95	W
Bhi-6	HB260-a	Self created material	17.53	15	0.95	W
Bhi-7	HB260-b	Self created material	20	17	0.95	W
Bhi-8	B260-b	Fukushima-ken, Japan	15.28	12	0.95	W
Bhi-9	HF3-c	Self created material	17.39	14	0.95	W
Bhi-10	HF3-b	Self created material	19.37	16	0.95	W
Bhi-11	HF3-a	Self created material	16.67	14	0.95	W
Bhi-12	F3	Self created material	23.49	17	0.95	W
Bhi-13	HF3-d	Self created material	17.66	14	0.96	W
Bhi-14	BN35	Jinghong, Yunnan, China	23.53	18	0.95	L
Bhi-15	BN32	Jinghong, Yunnan, China	16.63	13	0.95	L
Bhi-16	BN1603	Puer, Yunnan, China	24.72	20	0.95	L
Bhi-17	BN1612	Puer, Yunnan, China	19.11	16	0.95	L
Bhi-18	BN47	Jinghong, Yunnan, China	13	12	0.95	L
Bhi-19	BN34	Jinghong, Yunnan, China	14.56	11	0.95	L
Bhi-20	BN1615	Lancang, Yunnan, China	20.8	18	0.95	L
Bhi-21	BN55	Jinghong, Yunnan, China	22.61	18	0.95	L
Bhi-22	BN40	Jinghong, Yunnan, China	23.11	18	0.95	L
Bhi-23	BN1610	Puer, Yunnan, China	16.58	13	0.96	L
Bhi-24	B214	Taiwan, China	21.66	18	0.95	L
Bhi-25	S15	Taiwan, China	19.56	16	0.96	L
Bhi-26	BN1620	Jinghong, Yunnan, China	19.57	17	0.95	L
Bhi-27	B421	Quang Tri, Tinh, Vietnam	20.37	16	0.95	L
Bhi-28	P90	Nanning, Guangxi, China	20.62	17	0.96	C1
Bhi-29	P73	Haikou, Hainan, China	22.96	18	0.96	C1
Bhi-30	P89	Suixi, Guangdong, China	16.99	14	0.96	C1
Bhi-31	BN10	Kunming, Yunnan, China	18.66	15	0.96	L
Bhi-32	P84-1	Xiangyang, Hubei, China	15.63	13	0.95	C1
Bhi-33	P126	Huangmei, Hubei, China	22.91	13	0.96	C1
Bhi-34	B242	Beijing, China	20.8	17	0.96	C1
Bhi-35	P74	Hefei, Anhui, China	17.61	14	0.96	C1
Bhi-36	P72	Suqian, Jiangxi, China	19.65	16	0.96	C1
Bhi-37	P129	Nanchang, Jiangxi, China	19.06	11	0.96	C1
Bhi-38	B318	Nanjing, Jiangsu, China	26.26	20	0.96	C1
Bhi-39	P91	Haikou, Hainan, China	20.19	17	0.96	C1
Bhi-40	B397	Nanjing, Jiangsu, China	15.44	13	0.96	C1
Bhi-41	BN48	Baoshan, Yunnan, China	16.69	13	0.96	L
Bhi-42	GL-4	Guangzhou, Guangdong, China	20.87	12	0.96	C1
Bhi-43	C2-6-2	Self created material	18.46	15	0.96	C1
Bhi-44	A39FA	Self created material	23.66	13	0.96	C1
Bhi-45	A39	Guangzhou, Guangdong, China	22.35	14	0.96	C1
Bhi-46	B266	Tianjing, China	21.96	17	0.96	C1
Bhi-47	C4-3-1A	Self created material	18.56	15	0.96	C1
Bhi-48	C30	Self created material	19.25	16	0.96	C1
Bhi-49	LY1	ningyang, Shandong, China	21.48	13	0.96	C1
Bhi-50	P96	Dongguan, Guangdong, China	19.16	16	0.96	C1
Bhi-51	P33	Taishan, Guangdong, China	17.97	14	0.96	C1
Bhi-52	P97	Taishan, Guangdong, China	20.32	17	0.96	C1
Bhi-53	B507	Changsha, Hunan, China	27.55	24	0.96	C1
Bhi-54	H10	Jiangmen, Guangdong, China	22.46	17	0.96	C1
Bhi-55	H9	Jiangmen, Guangdong, China	21.96	18	0.96	C1
Bhi-56	H1	Foshan, Guangdong, China	20.7	17	0.96	C1
Bhi-57	P75	Suixi, Guangdong, China	22.16	19	0.96	C1
Bhi-58	B338	Conghua, Guangdong, China	14.21	12	0.96	C1
Bhi-59	P86	Dongguan, Guangdong, China	21.1	17	0.96	C1
Bhi-60	BS529	Sanshui, Guangdong, China	24.16	18	0.96	C2
Bhi-61	B483	Changsha, Hunan, China	19.47	16	0.96	C2
Bhi-62	B372	Chengdu, sichuan, China	21.53	16	0.96	C2
Bhi-63	B442	Changsha, Hunan, China	18.49	14	0.96	C2
Bhi-64	BS469	Taishan, Guangdong, China	14.21	12	0.96	C2
Bhi-65	B258	Shantou, Guangdong, China	20.05	16	0.96	C2
Bhi-66	B501	Jiexi, Guangdong, China	18.51	16	0.96	C2
Bhi-67	B503	Jiexi, Guangdong, China	22.05	19	0.96	C2
Bhi-68	B496	Jiexi, Guangdong, China	21.29	17	0.96	C2
Bhi-69	B498	Jiexi, Guangdong, China	27.39	22	0.96	C2
Bhi-70	B486	Jiexi, Guangdong, China	22.35	18	0.96	C2
Bhi-71	B450	Dongguan, Guangdong, China	17.46	14	0.96	C2
Bhi-72	B489	Jiexi, Guangdong, China	22.63	17	0.96	C2
Bhi-73	B488	Jiexi, Guangdong, China	28.46	22	0.96	C2
Bhi-74	B494	Jiexi, Guangdong, China	24.97	20	0.96	C2
Bhi-75	B491	Jiexi, Guangdong, China	15.82	12	0.96	C2
Bhi-76	B490	Jiexi, Guangdong, China	25.08	20	0.96	C2
Bhi-77	B487	Jiexi, Guangdong, China	22.37	18	0.96	C2
Bhi-78	B504	Jiexi, Guangdong, China	22.45	16	0.96	C2
Bhi-79	B500	Jiexi, Guangdong, China	22.62	20	0.96	C2
Bhi-80	B517	Jiexi, Guangdong, China	21.42	17	0.96	C2
Bhi-81	B502	Jiexi, Guangdong, China	23.68	20	0.96	C2
Bhi-82	B495	Jiexi, Guangdong, China	22.43	18	0.96	C2
Bhi-83	B499	Jiexi, Guangdong, China	21.83	19	0.96	C2
Bhi-84	B264	Guangzhou, Guangdong, China	19.14	15	0.96	C2
Bhi-85	B280-2	Dafeng, Jiangsu, China	15.97	13	0.96	C2
Bhi-86	B519	Yingde, Guangdong, China	18.4	15	0.96	C2
Bhi-87	B445	Dongguan, Guangdong, China	19.61	16	0.96	C2
Bhi-88	B435	Sanshui, Guangdong, China	13.78	11	0.96	C2
Bhi-89	B418	Huizhou, Guangdong, China	23.44	17	0.96	C2
Bhi-90	B182	Panyu, Guangdong, China	19.44	16	0.96	C2
Bhi-91	B497	Jiexi, Guangdong, China	21.82	17	0.96	C2
Bhi-92	B32	Yingde, Guangdong, China	18.2	15	0.96	C2
Bhi-93	B98-3	Taishan, Guangdong, China	20.71	14	0.96	C2
Bhi-94	B259	Guangzhou, Guangdong, China	19.54	15	0.96	C2
Bhi-95	B281-3	Changsha, Hunan, China	20.08	15	0.96	C2
Bhi-96	B518	Guangzhou, Guangdong, China	20.93	17	0.96	C2
Bhi-97	B509	Nanning, Guangxi, China	20.26	16	0.96	C2
Bhi-98	BS96	Taishan, Guangdong, China	17.28	14	0.96	C2
Bhi-99	B478	Guangzhou, Guangdong, China	22.52	18	0.96	C2
Bhi-100	B268	Foshan, Guangdong, China	24.17	19	0.96	C2
Bhi-101	B261	Nanchang, Jiangxi, China	19.42	14	0.96	C2
Bhi-102	B413	Quang Tri, Tinh, Vietnam	18.36	15	0.96	C2
Bhi-103	B367	Jiexi, Guangdong, China	18.86	15	0.96	C2
Bhi-104	B361	Guangzhou, Guangdong, China	16.77	13	0.96	C2
Bhi-105	B426	Sanshui, Guangdong, China	15.53	13	0.96	C2
Bhi-106	B94	Sanshui, Guangdong, China	16.98	13	0.96	C2
Bhi-107	B225	Sanshui, Guangdong, China	22.91	14	0.96	C2
Bhi-108	B185	Sanshui, Guangdong, China	19.83	16	0.96	C2
Bhi-109	B228	Sanshui, Guangdong, China	19.75	16	0.96	C2
Bhi-110	B48	Lianzhou, Guangdong, China	19.62	16	0.96	C2
Bhi-111	B45	Yingde, Guangdong, China	21.24	17	0.96	C2
Bhi-112	B184	Sanshui, Guangdong, China	19.74	16	0.96	C2
Bhi-113	B515	Guangzhou, Guangdong, China	18.56	16	0.96	C2
Bhi-114	B227r	Sanshui, Guangdong, China	25.2	17	0.96	C2
Bhi-115	B482	Jiexi, Guangdong, China	14.66	11	0.96	C2
Bhi-116	B522	Foshan, Guangdong, China	22.09	18	0.96	C2
Bhi-117	B252	Sanshui, Guangdong, China	18.7	14	0.96	C2
Bhi-118	B249	Sanshui, Guangdong, China	15.86	13	0.96	C2
Bhi-119	B481	Qingyuan, Guangdong, China	25.67	20	0.96	C2
Bhi-120	B480	Qingyuan, Guangdong, China	23.79	18	0.96	C2
Bhi-121	B510	Nanning, Guangxi, China	18.52	14	0.96	C2
Bhi-122	B516	Guangzhou, Guangdong, China	19.13	15	0.96	C2
Bhi-123	B524	Sanshui, Guangdong, China	18.47	15	0.96	C2
Bhi-124	B530	Sanshui, Guangdong, China	16.88	14	0.96	C2
Bhi-125	B451	Dongguan, Guangdong, China	25.4	19	0.96	C2
Bhi-126	B427	Qingyuan, Guangdong, China	13.64	12	0.96	C2
Bhi-127	B329	Foshan, Guangdong, China	15.85	11	0.96	C2
Bhi-128	B202	Taishan, Guangdong, China	21.6	17	0.96	C2
Bhi-129	B452	Dongguan, Guangdong, China	17.39	14	0.96	C2
Bhi-130	B528	Sanshui, Guangdong, China	15.25	12	0.96	C2
Bhi-131	B479	Guangzhou, Guangdong, China	24.85	20	0.96	C2
Bhi-132	B505	Changsha, Hunan, China	15.45	13	0.96	C2
Bhi-133	B98-1	Taishan, Guangdong, China	18.02	14	0.96	C2
Bhi-134	B444	Dongguan, Guangdong, China	15.13	12	0.96	C2
Bhi-135	B232	Lianjiang, Guangdong, China	19.35	11	0.96	C2
Bhi-136	B506	Changsha, Hunan, China	23.91	20	0.96	C2
Bhi-137	B320-3	Changsha, Hunan, China	16.62	14	0.96	C2
Bhi-138	B430	Guangzhou, Guangdong, China	20.78	17	0.96	C2
Bhi-139	B274-2	Nanning, Guangxi, China	20.31	16	0.96	C2
Bhi-140	B274-3	Nanning, Guangxi, China	17.19	14	0.96	C2
Bhi-141	B274-1	Nanning, Guangxi, China	19.52	15	0.96	C2
Bhi-142	B402	Nanning, Guangxi, China	18.12	14	0.96	C2
Bhi-143	B511	Nanning, Guangxi, China	18.33	15	0.96	C2
Bhi-144	B514	Nanning, Guangxi, China	18.58	15	0.96	C2
Bhi-145	B314	Nanning, Guangxi, China	25.58	19	0.96	C2
Bhi-146	B235	Shaoguan, Guangdong, China	14.95	12	0.96	C2
NOTES: Accession names are according to the tree orders

## Sheet: Sup.Data3
Supplementary data3 Number of SNP by type and region
Type	chr1	chr2	chr3	chr4	chr5	chr6	chr7	chr8	chr9	chr10	chr11	chr12
3_prime_UTR_variant	22726	12973	15634	16365	12542	10778	11809	12395	19728	13625	16617	16099
5_prime_UTR_premature_start_codon_gain_variant	1348	958	1101	1074	830	691	699	868	1373	955	1035	1026
5_prime_UTR_variant	10077	6721	8351	7866	6207	5321	5314	6042	10045	6711	7689	7687
downstream_gene_variant	329327	212226	269738	244250	210646	202886	173414	217446	346095	218920	303053	268317
initiator_codon_variant	4	4	6	4	4	0	6	8	4	11	8	3
intergenic_region	1535438	1012561	1204853	1102760	1083705	976305	829395	1038637	1500822	966017	1442587	1338923
intron_variant	182275	118985	122741	121306	106590	114659	89167	110361	172992	104923	158689	138278
missense_variant	19790	12457	14737	13857	12141	11317	9884	12287	20376	12553	16766	14200
splice_acceptor_variant	89	52	52	49	35	47	34	56	71	43	69	49
splice_donor_variant	70	43	56	53	38	44	31	50	84	37	64	42
splice_region_variant	3714	2552	2847	2782	2080	2255	1901	2297	3746	2386	3280	2802
start_lost	62	34	44	42	21	27	21	27	52	33	50	38
stop_gained	225	129	178	150	152	152	116	164	260	140	196	185
stop_lost	54	44	40	42	47	41	41	42	55	41	71	54
stop_retained_variant	50	28	48	31	23	19	32	32	54	31	36	46
synonymous_variant	24140	15618	18604	17677	14613	14051	12208	14667	24654	16010	21025	18128
upstream_gene_variant	338421	218288	272823	247577	218519	205032	176988	217466	353817	222918	311063	270421
total	2467810	1613673	1931853	1775885	1668193	1543625	1311060	1632845	2454228	1565354	2282298	2076298
Region	chr1	chr2	chr3	chr4	chr5	chr6	chr7	chr8	chr9	chr10	chr11	chr12
DOWNSTREAM	329327	212226	269738	244250	210646	202886	173414	217446	346095	218920	303053	268317
EXON	43944	28047	33354	31513	26787	25373	22127	26961	45059	28569	37796	32350
INTERGENIC	1535438	1012561	1204853	1102760	1083705	976305	829395	1038637	1500822	966017	1442587	1338923
INTRON	179340	116949	120500	119111	104982	112846	87673	108560	170040	103064	156148	136118
SPLICE_SITE_ACCEPTOR	89	52	52	49	35	47	34	56	71	43	69	49
SPLICE_SITE_DONOR	70	43	56	53	38	44	31	50	84	37	64	42
SPLICE_SITE_REGION	3404	2324	2637	2570	1898	2079	1736	2084	3415	2170	2967	2528
UPSTREAM	338421	218288	272823	247577	218519	205032	176988	217466	353817	222918	311063	270421
UTR_3_PRIME	22726	12973	15634	16365	12542	10778	11809	12395	19728	13625	16617	16099
UTR_5_PRIME	11425	7679	9452	8940	7037	6012	6013	6910	11418	7666	8724	8713
total	2464184	1611142	1929099	1773188	1666189	1541402	1309220	1630565	2450549	1563029	2279088	2073560
NOTES: Because SNPs are annotated independently, some SNPs are located in overlapped regions of idfferent transcripts, resulting in synonymous SNPs in one transcript, and non-synonymous SNPs in another transcript. The sum of synonymous and non-synonymous SNPs may be higher than the number of SNPs in the corresponding CDS regions.

## Sheet: Sup.Data4
Supplementary data4 Information of domestication sweep regions
Chromsome	Start	End	Length(bp)	pi_Landrace	pi_Wild	pi_WildvsLandrace	tajima'D_Landrace	tajima'D_Wild	XP-CLR score	Number of genes
chr1	8320000	8520000	200000	5.55534e-05	0.00730189	131.439	-1.72196	0.265506	334.582	11
chr1	9760000	10080000	320000	6.47332e-05	0.00648047	100.111	-1.745	0.253429	338.942	16
chr1	14640000	14900000	260000	7.24219e-05	0.00772492	106.666	-1.40628	0.250199	336.212	14
chr1	15480000	16580000	1100000	5.70826e-05	0.00760345	133.201	-1.95624	0.241621	336.905	49
chr1	17200000	17420000	220000	5.79895e-05	0.00707949	122.082	-1.65489	0.246008	337.64	10
chr1	21400000	22160000	760000	5.52437e-05	0.0064723	117.159	-1.86916	0.181911	339.572	23
chr1	22620000	22860000	240000	5.95506e-05	0.00679017	114.024	-1.68827	0.188486	337.036	10
chr1	25260000	25720000	460000	6.79832e-05	0.00741449	109.064	-2.29488	-0.283679	334.942	19
chr1	26320000	26580000	260000	4.97282e-05	0.00656951	132.108	-1.71545	0.22336	330.838	14
chr1	29500000	29720000	220000	6.58855e-05	0.00730821	110.923	-1.56731	0.0223143	337.639	13
chr1	38340000	38980000	640000	4.44849e-05	0.00671406	150.929	-1.97044	0.134158	333.505	16
chr1	39820000	42020000	2200000	7.05688e-05	0.00903013	127.962	-1.94561	0.531182	346.318	73
chr1	43660000	43860000	200000	9.73723e-05	0.010175	104.496	-1.92926	0.88755	358.735	7
chr1	44100000	44540000	440000	9.87028e-05	0.0109432	110.87	-2.07903	1.15173	364.15	6
chr1	45560000	46200000	640000	5.59858e-05	0.00799344	142.776	-1.79005	0.210515	339.408	23
chr1	47100000	47320000	220000	6.12328e-05	0.00658452	107.533	-1.2579	0.211907	332.838	11
chr1	47660000	48320000	660000	7.87608e-05	0.00879826	111.709	-1.51275	1.00864	358.626	21
chr1	55960000	56220000	260000	5.32175e-05	0.00555155	104.318	-2.00647	0.0962768	331.906	10
chr1	58960000	59320000	360000	6.36591e-05	0.00901263	141.577	-2.28046	0.383451	346.353	5
chr1	59580000	59880000	300000	6.07491e-05	0.00712178	117.233	-1.1113	0.222027	332.167	9
chr1	60140000	60460000	320000	6.15393e-05	0.00738982	120.083	-1.90154	0.136533	332.829	7
chr1	61820000	62340000	520000	6.43577e-05	0.00678221	105.383	-2.0371	0.162402	335.056	17
chr1	64640000	64840000	200000	5.2517e-05	0.00711127	135.409	-2.25154	0.248109	338.93	6
chr1	89900000	90280000	380000	8.53017e-05	0.00940989	110.313	-2.07873	0.832	352.684	13
chr1	93560000	93760000	200000	7.37845e-05	0.00757001	102.596	-2.79613	0.951632	340.958	5
chr10	1560000	1760000	200000	8.64949e-05	0.00855013	98.8513	-2.91652	0.994554	372.673	8
chr10	2780000	2980000	200000	3.63453e-05	0.00628814	173.011	-1.54943	0.347666	329.793	12
chr10	4160000	4800000	640000	6.80477e-05	0.00827803	121.65	-2.74373	0.840925	343.455	21
chr10	5200000	6560000	1360000	8.33184e-05	0.00916679	110.021	-3.03985	1.07678	361.146	55
chr10	11760000	12220000	460000	5.92303e-05	0.00685143	115.674	-1.77913	0.149802	337.599	21
chr10	12440000	12640000	200000	5.24885e-05	0.00744946	141.926	-1.82462	0.242807	331.784	7
chr10	13540000	13740000	200000	4.37031e-05	0.00785277	179.684	-1.73053	0.311978	332.192	12
chr10	15600000	15840000	240000	4.48563e-05	0.00659954	147.126	-1.77465	0.22697	336.577	14
chr10	16540000	16760000	220000	5.86233e-05	0.00654239	111.6	-2.27292	0.17232	347.151	11
chr10	17000000	17560000	560000	5.68709e-05	0.00584907	102.848	-2.0963	-0.0331562	334.876	19
chr10	18200000	18440000	240000	5.21739e-05	0.00630376	120.822	-2.30851	0.133404	339.234	8
chr10	23660000	24080000	420000	5.45329e-05	0.00706636	129.58	-1.8777	0.277217	334.509	13
chr10	29380000	29580000	200000	5.98332e-05	0.00611182	102.148	-1.35531	0.190886	340.04	9
chr10	38000000	38200000	200000	6.03959e-05	0.00679671	112.536	-0.554319	0.134735	330.682	3
chr10	39920000	40140000	220000	5.47286e-05	0.0069716	127.385	-1.89409	0.192531	331.83	3
chr10	40580000	40780000	200000	6.34512e-05	0.00648541	102.211	-1.63225	0.149706	335.128	8
chr10	42120000	42380000	260000	5.87242e-05	0.00655249	111.581	-1.32269	0.140688	336.704	10
chr10	43080000	43340000	260000	5.52568e-05	0.00669032	121.077	-1.7844	0.244529	333.819	8
chr10	46960000	47180000	220000	4.35245e-05	0.00725928	166.786	-1.60461	0.279819	334.886	7
chr10	47840000	48340000	500000	6.37905e-05	0.00796459	124.855	-1.57409	0.299122	341.332	21
chr10	50500000	50880000	380000	6.95373e-05	0.00715577	102.905	-1.55581	0.231078	336.614	16
chr10	51260000	51460000	200000	6.19629e-05	0.00734946	118.611	-1.97102	0.222687	329.774	9
chr10	51980000	52220000	240000	5.36099e-05	0.00638276	119.059	-1.47716	0.222491	333.726	9
chr10	54400000	54600000	200000	5.74487e-05	0.00625741	108.922	-1.81289	0.153428	331.341	4
chr11	720000	1160000	440000	5.83613e-05	0.00795224	136.259	-1.6938	0.266216	346.26	18
chr11	1740000	2060000	320000	6.93516e-05	0.00759267	109.481	-1.03082	0.317809	342.022	15
chr11	3200000	3400000	200000	5.2209e-05	0.00744254	142.553	-1.74318	0.306807	332.733	7
chr11	3820000	4640000	820000	5.51392e-05	0.00724356	131.369	-2.22015	0.241819	343.247	31
chr11	27200000	27900000	700000	6.89119e-05	0.00850767	123.457	-2.22338	0.740056	351.308	31
chr11	32860000	33360000	500000	6.75512e-05	0.00796725	117.944	-1.95242	0.561928	347.442	14
chr11	36200000	36540000	340000	7.18725e-05	0.00835817	116.292	-2.22363	0.282055	336.534	11
chr11	38960000	39300000	340000	6.66882e-05	0.00831049	124.617	-3.13011	0.723066	346.751	10
chr11	41300000	41540000	240000	7.18733e-05	0.008289	115.328	-2.50626	0.543398	349.516	15
chr11	42120000	42480000	360000	5.41383e-05	0.00667943	123.377	-2.41364	0.443428	340.985	8
chr11	42800000	43160000	360000	5.6221e-05	0.00785663	139.745	-1.65719	0.332492	338.437	12
chr11	56480000	56900000	420000	5.46455e-05	0.00780654	142.858	-2.4707	0.387619	343.253	14
chr11	60940000	61140000	200000	5.84794e-05	0.0061884	105.822	-1.42418	0.113304	332.77	7
chr11	68420000	68640000	220000	7.68792e-05	0.00808088	105.111	-2.84843	0.85144	349.641	12
chr11	69900000	71160000	1260000	5.60645e-05	0.00737322	131.513	-1.93443	0.177206	341.319	47
chr11	73480000	73700000	220000	7.62753e-05	0.00941606	123.448	-2.85216	0.533056	345.138	7
chr11	74180000	76240000	2060000	4.48927e-05	0.00778935	173.51	-2.43017	0.224169	342.546	54
chr11	79720000	80740000	1020000	5.73244e-05	0.00860145	150.049	-2.46713	0.834492	357.403	24
chr11	81660000	81900000	240000	6.12873e-05	0.00744014	121.398	-2.90869	0.404372	350.478	6
chr12	2680000	2920000	240000	8.73819e-05	0.00884455	101.217	-2.79559	1.30096	364.405	6
chr12	7360000	7560000	200000	4.00864e-05	0.00703273	175.439	-2.3208	0.295336	335.585	9
chr12	7900000	8140000	240000	6.47168e-05	0.00704783	108.903	-1.70606	0.303119	336.041	17
chr12	17820000	18020000	200000	4.30866e-05	0.00677078	157.144	-1.82465	0.201398	335.674	6
chr12	24580000	25420000	840000	5.12682e-05	0.00747722	145.845	-1.92201	0.190486	337.485	18
chr12	26180000	26460000	280000	5.04254e-05	0.00722178	143.217	-1.77836	0.200949	339.284	7
chr12	27720000	28120000	400000	5.55328e-05	0.00772484	139.104	-1.99948	0.301485	342.158	13
chr12	29160000	30360000	1200000	6.45443e-05	0.00778819	120.664	-1.85223	0.249384	335.699	32
chr12	34340000	34900000	560000	8.22139e-05	0.0103471	125.856	-2.29866	1.04167	343.963	21
chr12	50980000	51240000	260000	7.02017e-05	0.00715012	101.851	-2.71206	0.782855	350.755	11
chr12	59300000	59540000	240000	6.51259e-05	0.00846741	130.016	-2.0915	0.260575	339.409	13
chr12	60560000	61120000	560000	5.82133e-05	0.00649893	111.64	-2.02169	0.123025	337.348	19
chr12	62080000	62460000	380000	4.0352e-05	0.00636048	157.625	-1.6455	0.231165	336.687	16
chr12	62700000	63400000	700000	4.3699e-05	0.0066521	152.225	-1.50763	0.238415	344.052	23
chr12	67280000	67580000	300000	6.32125e-05	0.00704397	111.433	-1.55938	0.259487	337.438	11
chr12	69680000	70300000	620000	6.18872e-05	0.00684176	110.552	-1.1085	0.197367	336.971	18
chr12	71760000	72000000	240000	5.89896e-05	0.00640107	108.512	-1.55648	0.191257	341.706	11
chr12	72560000	73780000	1220000	5.04287e-05	0.00672253	133.308	-1.62239	0.206984	339.548	28
chr12	78820000	79140000	320000	6.19526e-05	0.00698951	112.82	-1.75124	0.288176	337.631	14
chr12	79420000	80200000	780000	5.72821e-05	0.0070372	122.852	-1.87839	0.260537	345.486	37
chr12	81020000	81400000	380000	2.41067e-05	0.00343407	142.453	-1.76248	0.248355	353.853	11
chr2	2520000	2860000	340000	7.24629e-05	0.00980743	135.344	-1.70815	0.721979	342.374	13
chr2	4500000	4880000	380000	8.59589e-05	0.00888445	103.357	-1.37419	1.01464	347.701	13
chr2	5960000	6260000	300000	7.77647e-05	0.00945314	121.561	-2.08789	0.403914	341.904	18
chr2	7440000	7720000	280000	5.43778e-05	0.00733288	134.851	-1.66474	0.228619	337.088	17
chr2	9200000	9400000	200000	9.4817e-05	0.00954917	100.712	-1.8756	1.43638	362.996	8
chr2	19860000	20240000	380000	4.01016e-05	0.00670277	167.145	-2.42664	1.3274	339.507	15
chr2	25940000	26320000	380000	5.22658e-05	0.00754049	144.272	-2.22154	0.258468	334.522	21
chr2	27100000	27360000	260000	6.83038e-05	0.00902144	132.078	-2.22358	0.61175	337.302	8
chr2	27980000	28360000	380000	7.86591e-05	0.00852046	108.321	-1.83608	0.621122	338.144	12
chr2	32860000	33080000	220000	5.89614e-05	0.00646147	109.588	-1.86895	0.300863	344.122	5
chr2	38100000	38460000	360000	4.87864e-05	0.006714	137.62	-1.53389	0.205945	334.633	9
chr2	38900000	39120000	220000	5.12639e-05	0.00649628	126.722	-2.09355	0.241396	332.345	5
chr2	39980000	40260000	280000	5.28914e-05	0.00664032	125.546	-1.86659	0.182638	333.887	12
chr2	40940000	41140000	200000	2.8752e-05	0.00746494	259.632	-1.99556	0.333119	330.097	5
chr2	41660000	41860000	200000	3.18173e-05	0.0072544	228.001	-2.53318	0.14568	335.715	6
chr3	940000	1240000	300000	6.07981e-05	0.00732636	120.503	-1.54478	0.297451	339.43	20
chr3	1600000	2620000	1020000	5.59318e-05	0.00720654	128.845	-1.90303	0.273236	336.841	32
chr3	3440000	3660000	220000	4.11053e-05	0.00612201	148.935	-2.38967	0.251863	335.512	9
chr3	4440000	4780000	340000	4.34341e-05	0.00647942	149.178	-2.50657	0.316662	355.192	14
chr3	5020000	5440000	420000	7.54062e-05	0.00832108	110.35	-2.21713	0.489012	347.515	12
chr3	7260000	7460000	200000	6.73958e-05	0.00660917	98.065	-1.45905	0.281176	332.487	9
chr3	11820000	12420000	600000	7.67267e-05	0.00769272	100.261	-1.81005	0.0963875	338.67	24
chr3	12680000	13100000	420000	4.72765e-05	0.00694936	146.994	-2.00608	-0.192575	334.36	20
chr3	14720000	15060000	340000	5.30379e-05	0.00683837	128.934	-1.51545	0.149888	331.463	17
chr3	18040000	18520000	480000	6.0821e-05	0.00677925	111.462	-1.68635	0.254956	337.804	20
chr3	23780000	24040000	260000	5.59596e-05	0.00604696	108.059	-1.57318	0.174337	336.104	12
chr3	29360000	29900000	540000	5.91707e-05	0.00711843	120.303	-2.21306	0.557855	354.56	21
chr3	32200000	32420000	220000	4.68348e-05	0.00729926	155.851	-2.18145	0.301671	346.625	9
chr3	37940000	38160000	220000	4.56225e-05	0.00778725	170.689	-2.53453	0.383847	338.158	8
chr3	38960000	39980000	1020000	4.53935e-05	0.00750087	165.241	-1.88941	0.261798	337.955	35
chr3	44220000	44460000	240000	6.25132e-05	0.00918593	146.944	-2.75708	0.652581	342.246	6
chr3	47200000	47560000	360000	4.54551e-05	0.00778098	171.179	-2.1188	0.274439	338.221	14
chr3	47780000	48440000	660000	8.34993e-05	0.0094831	113.571	-2.85672	0.562069	366.826	20
chr3	52800000	53280000	480000	6.22192e-05	0.00863085	138.717	-2.09862	0.604086	343.874	19
chr3	54380000	54640000	260000	6.26877e-05	0.0068879	109.876	-2.52443	1.1036	341.904	3
chr3	55160000	56080000	920000	6.60798e-05	0.00761268	115.204	-2.28265	0.543072	336.865	21
chr3	60300000	60640000	340000	6.93255e-05	0.0103419	149.179	-2.76688	1.11294	364.072	9
chr4	2320000	2580000	260000	6.38256e-05	0.00726214	113.781	-1.94384	0.344386	340.924	11
chr4	3780000	4140000	360000	9.39652e-05	0.00982177	104.526	-1.34061	1.04098	350.225	16
chr4	5260000	6020000	760000	6.24316e-05	0.00829776	132.909	-2.07514	0.998301	349.291	28
chr4	6280000	6560000	280000	8.11221e-05	0.00895334	110.369	-1.71632	0.844407	355.178	11
chr4	6880000	8800000	1920000	6.8048e-05	0.00854981	125.644	-1.78758	0.905364	349.23	62
chr4	10680000	11000000	320000	6.02585e-05	0.00655	108.698	-2.01427	0.303619	340.8	14
chr4	12120000	12580000	460000	7.24485e-05	0.00932976	128.778	-2.53292	1.09098	359.579	19
chr4	18800000	19000000	200000	3.19143e-05	0.00768912	240.931	-1.6596	0.236725	334.825	9
chr4	19400000	19600000	200000	5.69581e-05	0.00582489	102.266	-1.55417	0.142755	331.137	5
chr4	25020000	25600000	580000	6.40393e-05	0.00924938	144.433	-1.50047	0.805847	349.375	24
chr4	44340000	44540000	200000	4.94478e-05	0.00619611	125.306	-2.09866	0.199043	333.318	9
chr4	47940000	48800000	860000	6.46682e-05	0.00793421	122.691	-1.50619	0.239581	337.311	27
chr4	50660000	51100000	440000	4.70663e-05	0.00767674	163.105	-2.10038	0.236366	345.463	11
chr4	55400000	55620000	220000	6.47234e-05	0.00652604	100.83	-1.98518	0.134437	334.538	8
chr4	57560000	57860000	300000	4.99554e-05	0.00531678	106.431	-2.6146	0.133169	343.333	12
chr4	59480000	59700000	220000	6.75743e-05	0.0072995	108.022	-1.74826	0.254207	344.94	4
chr4	62900000	63100000	200000	6.2708e-05	0.00628691	100.257	-2.01096	0.188781	334.511	8
chr4	66020000	66280000	260000	6.89241e-05	0.00915115	132.771	-2.548	0.775725	350.528	15
chr4	67140000	67380000	240000	5.20544e-05	0.0068546	131.682	-2.50675	0.365613	335.12	18
chr5	80000	2020000	1940000	4.98765e-05	0.00706145	141.579	-2.08222	0.0939102	341.889	75
chr5	4240000	4680000	440000	6.30203e-05	0.00713103	113.154	-2.48722	0.257523	339.763	16
chr5	9400000	9640000	240000	6.84039e-05	0.00778738	113.844	-2.30845	0.210267	338.293	5
chr5	19620000	20140000	520000	5.65991e-05	0.00676159	119.464	-2.09175	-0.000110045	335.074	9
chr5	32220000	32440000	220000	6.6066e-05	0.00707834	107.14	-1.7505	0.224227	336.138	7
chr5	34240000	34460000	220000	6.99227e-05	0.00746442	106.752	-1.97577	0.264249	346.961	9
chr5	34840000	35400000	560000	7.26363e-05	0.00789918	108.75	-1.91678	0.302013	345.292	16
chr5	36300000	36560000	260000	5.57795e-05	0.00687385	123.232	-1.90055	0.285745	343.597	7
chr5	36780000	37100000	320000	7.79915e-05	0.00792431	101.605	-1.39698	0.27205	343.917	9
chr5	39280000	39480000	200000	8.01091e-05	0.00787493	98.3025	-1.42229	0.204201	334.197	7
chr5	43780000	44000000	220000	4.53128e-05	0.0065626	144.829	-2.19708	0.244068	332.787	10
chr5	44680000	44940000	260000	6.60686e-05	0.00802197	121.419	-1.33568	-0.186644	337.792	6
chr5	45360000	45560000	200000	5.98864e-05	0.0069059	115.317	-1.86997	-0.13921	338.43	13
chr5	47280000	47580000	300000	6.13715e-05	0.00664828	108.329	-1.5113	0.227001	337.058	19
chr5	50500000	51020000	520000	5.70073e-05	0.00643223	112.832	-1.73938	-0.368668	334.737	34
chr5	55820000	56040000	220000	5.4939e-05	0.00663553	120.78	-2.29416	0.141844	335.647	14
chr5	56440000	56660000	220000	4.5819e-05	0.00722453	157.675	-1.90836	0.193336	336.246	9
chr5	58780000	59060000	280000	6.6655e-05	0.00715645	107.366	-1.48295	-0.0909961	345.028	14
chr6	2040000	2300000	260000	4.60671e-05	0.00870258	188.911	-2.63756	0.384882	357.457	10
chr6	6840000	7660000	820000	4.90492e-05	0.00659876	134.533	-2.16866	0.134885	333.684	32
chr6	9340000	9740000	400000	4.01852e-05	0.00748517	186.267	-2.10323	-0.0729137	345.848	19
chr6	10380000	11120000	740000	5.78508e-05	0.00766275	132.457	-1.97873	-0.0470023	335.446	31
chr6	11460000	13320000	1860000	6.11711e-05	0.00822181	134.407	-1.81143	0.224298	342.336	77
chr6	18560000	18780000	220000	7.91523e-05	0.00792985	100.185	-1.62749	0.81932	337.077	5
chr6	25460000	25840000	380000	8.69572e-05	0.00935679	107.602	-1.63084	0.808202	344.013	6
chr6	27740000	27940000	200000	8.27381e-05	0.00808545	97.7235	-2.68022	0.183319	432.447	4
chr6	28440000	29020000	580000	6.2109e-05	0.00916245	147.522	-1.70508	0.699803	340.875	11
chr6	29860000	32440000	2580000	6.49461e-05	0.00798945	123.017	-1.8593	0.0105092	340.267	62
chr6	36120000	36320000	200000	4.90518e-05	0.00670507	136.694	-2.33166	0.444237	332.029	1
chr6	52100000	52300000	200000	5.588e-05	0.0055498	99.3164	-2.78971	0.189422	336.348	5
chr6	54920000	55220000	300000	7.29291e-05	0.0094119	129.055	-2.2094	1.23835	334.266	11
chr7	9800000	10000000	200000	5.62991e-05	0.00777774	138.15	-1.82233	0.334336	333.942	14
chr7	14260000	14520000	260000	8.80429e-05	0.00967319	109.869	-2.77143	1.31957	345.618	7
chr7	19720000	20000000	280000	0.000101024	0.0111846	110.712	-1.72872	1.269	360.592	5
chr7	20380000	21320000	940000	7.74373e-05	0.00908402	117.308	-1.81332	0.950938	343.029	40
chr7	22400000	23660000	1260000	7.7446e-05	0.00973794	125.738	-1.87992	0.948712	345.655	38
chr7	23980000	24620000	640000	8.90318e-05	0.00946128	106.269	-2.49238	1.24646	350.697	28
chr7	25560000	26380000	820000	7.47745e-05	0.00900056	120.369	-2.8652	0.749751	343.99	34
chr7	26800000	27120000	320000	8.88509e-05	0.00938929	105.675	-2.7702	0.664759	363.085	15
chr7	27380000	27700000	320000	8.45887e-05	0.00869457	102.786	-2.48449	0.552651	348.312	12
chr7	29300000	30040000	740000	6.6765e-05	0.00819344	122.721	-2.11519	0.435727	336.038	28
chr7	33380000	33660000	280000	6.2326e-05	0.00833003	133.653	-1.83215	0.317071	335.966	5
chr7	34780000	35160000	380000	6.51539e-05	0.00823979	126.467	-1.97793	0.296408	347.36	17
chr7	36140000	36540000	400000	7.01645e-05	0.00843777	120.257	-1.64447	0.247647	345.523	20
chr7	39540000	39760000	220000	6.49232e-05	0.00726019	111.827	-1.21333	0.590693	338.604	12
chr7	42000000	42520000	520000	5.5479e-05	0.00666314	120.102	-1.4439	0.175935	333.902	20
chr7	43960000	44160000	200000	6.9783e-05	0.00724558	103.83	-1.57932	0.257406	342.787	11
chr7	45180000	46120000	940000	6.11566e-05	0.00720031	117.736	-1.81399	0.203691	336.743	37
chr7	46440000	47080000	640000	6.15026e-05	0.00763254	124.101	-1.66795	0.260567	343.475	21
chr8	2860000	3200000	340000	6.11564e-05	0.00839067	137.2	-2.38722	0.251891	335.743	13
chr8	19460000	19660000	200000	6.69287e-05	0.00674022	100.707	-2.78626	0.47755	332.722	10
chr8	24720000	25100000	380000	7.18645e-05	0.00848654	118.091	-2.39222	0.237871	338.06	12
chr8	27620000	28080000	460000	4.36518e-05	0.00688907	157.819	-1.71598	0.232093	332.717	19
chr8	30460000	30720000	260000	4.53135e-05	0.00706458	155.904	-1.75173	0.273498	335.53	7
chr8	35260000	35480000	220000	4.21129e-05	0.00631789	150.023	-2.10664	0.318145	336.589	11
chr8	38080000	38280000	200000	6.01898e-05	0.0070904	117.801	-1.85704	0.274767	337.363	9
chr8	42320000	42520000	200000	4.85804e-05	0.0073107	150.487	-1.22759	0.296694	329.85	14
chr8	43160000	43760000	600000	5.52306e-05	0.00700685	126.865	-1.47614	0.183525	342.277	28
chr8	61520000	61720000	200000	6.81491e-05	0.00705265	103.489	-1.90648	0.239287	331.42	9
chr9	980000	1300000	320000	5.86089e-05	0.00827236	141.145	-2.22913	0.721177	345.551	17
chr9	4600000	5680000	1080000	6.92425e-05	0.00809795	116.951	-2.01588	0.228064	346.146	47
chr9	6040000	6460000	420000	7.3008e-05	0.00772434	105.801	-1.8418	0.239826	343.995	17
chr9	6860000	7400000	540000	6.37192e-05	0.00682627	107.131	-1.84194	0.222802	334.219	17
chr9	7800000	8860000	1060000	7.1172e-05	0.00839747	117.988	-2.33277	0.914513	354.58	38
chr9	9740000	10460000	720000	7.41375e-05	0.00877018	118.296	-2.44036	0.864827	379.613	31
chr9	11220000	11660000	440000	4.97602e-05	0.00573509	115.254	-1.69899	0.0678364	336.296	10
chr9	12340000	13080000	740000	5.52311e-05	0.00718394	130.07	-2.10974	-0.112317	341.813	40
chr9	15580000	15860000	280000	6.02413e-05	0.0064886	107.71	-2.02965	0.188635	338.205	10
chr9	17420000	17640000	220000	8.18969e-05	0.00840578	102.639	-1.58671	0.209229	338.136	9
chr9	24360000	24820000	460000	4.94841e-05	0.00756749	152.928	-2.64743	0.407328	346.137	15
chr9	29160000	29940000	780000	9.82469e-05	0.0103779	105.631	-2.96983	1.02664	364.84	23
chr9	35320000	35640000	320000	6.16897e-05	0.00941968	152.694	-2.16677	1.35255	353.513	9
chr9	43480000	43700000	220000	5.9258e-05	0.00602947	101.75	-1.7532	0.220748	336.87	7
chr9	44240000	44540000	300000	4.88264e-05	0.00779221	159.59	-1.80212	0.217936	339.531	12
chr9	54880000	55360000	480000	5.96729e-05	0.00661068	110.782	-1.96645	0.163627	345.571	9
chr9	55720000	56440000	720000	5.64319e-05	0.00665397	117.912	-2.29793	0.199018	346.528	30
chr9	59700000	60160000	460000	6.07814e-05	0.00773078	127.19	-1.85798	0.311004	348.83	26
chr9	60780000	61040000	260000	6.93308e-05	0.0072474	104.534	-1.72973	0.301891	339.04	16
chr9	63280000	64280000	1000000	4.92771e-05	0.00692389	140.509	-1.97862	0.297277	338.379	53
chr9	64600000	65700000	1100000	5.14956e-05	0.00724285	140.65	-1.80551	0.131414	341.447	44
chr9	66320000	66560000	240000	7.31722e-05	0.00832046	113.711	-1.53593	0.325143	332.458	10
chr9	66860000	67440000	580000	6.61428e-05	0.00674752	102.014	-1.80515	0.246621	334.209	23
chr9	70760000	70980000	220000	5.39668e-05	0.00657068	121.754	-1.52043	0.225565	332.7	13
chr9	72080000	72900000	820000	5.56647e-05	0.008013	143.951	-2.08373	0.487153	352.779	34
chr9	73120000	73580000	460000	5.31283e-05	0.00874505	164.603	-2.2606	0.802627	351.253	27
chr9	74680000	74880000	200000	7.08148e-05	0.00728281	102.843	-1.73537	0.472906	331.759	12
chr9	76240000	76720000	480000	5.3294e-05	0.00819342	153.74	-2.09008	0.845907	359.04	20
chr9	78840000	79480000	640000	5.91331e-05	0.00736366	124.527	-1.85022	0.237132	344.774	27
chr9	81640000	81940000	300000	7.74582e-05	0.0091105	117.618	-2.07125	0.944424	344.432	12

## Sheet: Sup.Data5
Supplementary data5 the genes in domestication sweep region
Gene ID	Chromsome	Start	End	flower	fruit	leaf	root	stem	IPR	GO	NR	AT	Swissprot
Bhi01G000338	chr1	8331626	8334055	2.16826	1.81451	2.28649	0.760301	1.71089	-	-	gi|920719049|gb|KOM58246.1| hypothetical protein LR48_Vigan11g128000 [Vigna angularis]	-	-
Bhi01G000339	chr1	8360138	8365841	1.06228	16.1059	13.0606	18.215	10.7622	IPR017853 Glycoside hydrolase superfamily; IPR001223 Glycoside hydrolase family 18, catalytic domain; IPR011583 Chitinase II; IPR013781 Glycoside hydrolase, catalytic domain	-	gi|659075005|ref|XP_008437913.1| PREDICTED: chitinase domain-containing protein 1 [Cucumis melo]	AT4G01040.1 | Symbols: | Glycosyl hydrolase superfamily protein | chr4:453383-455407 FORWARD LENGTH=430	sp|Q5RFF6|CHID1_PONAB Chitinase domain-containing protein 1 OS=Pongo abelii GN=CHID1 PE=2 SV=1
Bhi01G000340	chr1	8377710	8379805	18.2815	44.7907	70.8102	58.8101	42.8215	IPR019587 Polyketide cyclase/dehydrase; IPR023393 START-like domain	-	gi|659075007|ref|XP_008437914.1| PREDICTED: abscisic acid receptor PYL9 [Cucumis melo]	AT1G01360.1 | Symbols: RCAR1, PYL9 | regulatory component of ABA receptor 1 | chr1:142138-142914 FORWARD LENGTH=187	sp|Q84MC7|PYL9_ARATH Abscisic acid receptor PYL9 OS=Arabidopsis thaliana GN=PYL9 PE=1 SV=1
Bhi01G000341	chr1	8406926	8409583	0.63119	0.574403	15.8143	0.023338	5.67814	IPR023222 PsbQ-like domain; IPR008797 Oxygen-evolving enhancer protein 3	-	gi|659075001|ref|XP_008437911.1| PREDICTED: photosynthetic NDH subunit of lumenal location 2, chloroplastic [Cucumis melo]	AT1G14150.1 | Symbols: PQL1, PQL2 | PsbQ-like 2 | chr1:4839885-4840632 FORWARD LENGTH=190	sp|Q9XI73|PNSL2_ARATH Photosynthetic NDH subunit of lumenal location 2, chloroplastic OS=Arabidopsis thaliana GN=PNSL2 PE=1 SV=1
Bhi01G000342	chr1	8432101	8438059	37.4153	37.1129	32.9976	12.1692	22.2591	IPR006476 Conserved hypothetical protein CHP01589, plant	-	gi|449432056|ref|XP_004133816.1| PREDICTED: uncharacterized protein LOC101210568 isoform X2 [Cucumis sativus]	AT2G46420.1 | Symbols: | Plant protein 1589 of unknown function | chr2:19054891-19056830 FORWARD LENGTH=363	-
Bhi01G000343	chr1	8480691	8484964	7.70886	7.73628	6.02631	2.59138	11.2247	IPR005821 Ion transport domain; IPR000595 Cyclic nucleotide-binding domain; IPR018490 Cyclic nucleotide-binding-like; IPR014710 RmlC-like jelly roll fold	GO:0005216 ion channel activity; GO:0006811 ion transport; GO:0016020 membrane; GO:0055085 transmembrane transport;	gi|659074995|ref|XP_008437907.1| PREDICTED: cyclic nucleotide-gated ion channel 1 [Cucumis melo]	AT5G53130.1 | Symbols: CNGC1, ATCNGC1 | cyclic nucleotide gated channel 1 | chr5:21537830-21540490 REVERSE LENGTH=716	sp|O65717|CNGC1_ARATH Cyclic nucleotide-gated ion channel 1 OS=Arabidopsis thaliana GN=CNGC1 PE=1 SV=1
Bhi01G000344	chr1	8485899	8490557	0.784734	19.8809	6.82658	0.889256	6.15734	IPR018490 Cyclic nucleotide-binding-like; IPR005821 Ion transport domain; IPR014710 RmlC-like jelly roll fold	-	gi|659074989|ref|XP_008437904.1| PREDICTED: cyclic nucleotide-gated ion channel 1-like [Cucumis melo]	AT5G53130.1 | Symbols: CNGC1, ATCNGC1 | cyclic nucleotide gated channel 1 | chr5:21537830-21540490 REVERSE LENGTH=716	sp|O65717|CNGC1_ARATH Cyclic nucleotide-gated ion channel 1 OS=Arabidopsis thaliana GN=CNGC1 PE=1 SV=1
Bhi01G000345	chr1	8493679	8498023	7.75418	18.525	22.9467	39.7037	43.3245	IPR005821 Ion transport domain; IPR000595 Cyclic nucleotide-binding domain; IPR018490 Cyclic nucleotide-binding-like; IPR014710 RmlC-like jelly roll fold	GO:0005216 ion channel activity; GO:0006811 ion transport; GO:0016020 membrane; GO:0055085 transmembrane transport;	gi|659074995|ref|XP_008437907.1| PREDICTED: cyclic nucleotide-gated ion channel 1 [Cucumis melo]	AT5G53130.1 | Symbols: CNGC1, ATCNGC1 | cyclic nucleotide gated channel 1 | chr5:21537830-21540490 REVERSE LENGTH=716	sp|O65717|CNGC1_ARATH Cyclic nucleotide-gated ion channel 1 OS=Arabidopsis thaliana GN=CNGC1 PE=1 SV=1
Bhi01G000346	chr1	8498589	8500154	1.13881	18.5134	5.56826	3.94999	1.24502	IPR000528 Plant lipid transfer protein/Par allergen; IPR016140 Bifunctional inhibitor/plant lipid transfer protein/seed storage helical domain	GO:0006869 lipid transport; GO:0008289 lipid binding;	gi|778676915|ref|XP_004134304.2| PREDICTED: non-specific lipid-transfer protein Cw18-like [Cucumis sativus]	AT5G59310.1 | Symbols: LTP4 | lipid transfer protein 4 | chr5:23925296-23925772 REVERSE LENGTH=112	sp|Q43871|NLTP8_HORVU Non-specific lipid-transfer protein Cw18 OS=Hordeum vulgare GN=CW18 PE=1 SV=1
Bhi01G000347	chr1	8500485	8502227	2.33567	24.3069	6.15424	7.42894	4.08031	IPR001841 Zinc finger, RING-type; IPR032872 Wall-associated receptor kinase, C-terminal; IPR013083 Zinc finger, RING/FYVE/PHD-type; IPR025287 Wall-associated receptor kinase, galacturonan-binding domain	GO:0005515 protein binding; GO:0008270 zinc ion binding;	gi|1035393553|ref|XP_008437901.2| PREDICTED: putative RING-H2 finger protein ATL21A [Cucumis melo]	AT2G46495.1 | Symbols: | RING/U-box superfamily protein | chr2:19084134-19085704 REVERSE LENGTH=372	sp|P0CH01|AT21A_ARATH Putative RING-H2 finger protein ATL21A OS=Arabidopsis thaliana GN=ATL21A PE=3 SV=1
Bhi01G000348	chr1	8503475	8508131	21.1094	12.079	20.8002	5.88064	11.42	IPR013766 Thioredoxin domain; IPR012336 Thioredoxin-like fold; IPR005746 Thioredoxin; IPR017937 Thioredoxin, conserved site	GO:0045454 cell redox homeostasis;	gi|449432052|ref|XP_004133814.1| PREDICTED: thioredoxin-like 2, chloroplastic [Cucumis sativus] >gi|700201294|gb|KGN56427.1| hypothetical protein Csa_3G119600 [Cucumis sativus]	AT4G29670.1 | Symbols: ACHT2 | atypical CYS HIS rich thioredoxin 2 | chr4:14535772-14537108 REVERSE LENGTH=235	sp|Q5TKD8|TRL2_ORYSJ Thioredoxin-like 2, chloroplastic OS=Oryza sativa subsp. japonica GN=Os05g0200100 PE=2 SV=1
Bhi01G000399	chr1	9771369	9779807	9.83798	12.509	7.7168	7.65132	8.28283	IPR001594 Zinc finger, DHHC-type, palmitoyltransferase	GO:0008270 zinc ion binding;	gi|449432004|ref|XP_004133790.1| PREDICTED: probable protein S-acyltransferase 12 isoform X2 [Cucumis sativus] >gi|700201254|gb|KGN56387.1| hypothetical protein Csa_3G118230 [Cucumis sativus]	AT4G00840.1 | Symbols: | DHHC-type zinc finger family protein | chr4:355483-357105 REVERSE LENGTH=291	sp|Q5M757|ZDH15_ARATH Probable protein S-acyltransferase 12 OS=Arabidopsis thaliana GN=PAT12 PE=2 SV=1
Bhi01G000400	chr1	9776746	9777069	3.27536	1.22437	1.45016	7.5654	1.39388	IPR032238 Putative ATP-synthase-associated protein	-	gi|700201253|gb|KGN56386.1| hypothetical protein Csa_3G118220 [Cucumis sativus]	-	-
Bhi01G000401	chr1	9778579	9778953	0.010945	0.095176	0	0	0	IPR032238 Putative ATP-synthase-associated protein	-	gi|700201251|gb|KGN56384.1| hypothetical protein Csa_3G118200 [Cucumis sativus]	-	-
Bhi01G000402	chr1	9783328	9792585	182.857	27.7149	28.0715	8.56142	17.6183	IPR011009 Protein kinase-like domain; IPR028375 KA1 domain/Ssp2, C-terminal; IPR002290 Serine/threonine/dual specificity protein kinase, catalytic domain; IPR017441 Protein kinase, ATP binding site; IPR000719 Protein kinase domain; IPR018451 NAF/FISL domain; IPR008271 Serine/threonine-protein kinase, active site; IPR004041 NAF domain	-	gi|659074855|ref|XP_008437833.1| PREDICTED: CBL-interacting serine/threonine-protein kinase 9 [Cucumis melo]	AT1G01140.1 | Symbols: CIPK9, SnRK3.12, PKS6 | CBL-interacting protein kinase 9 | chr1:64398-67512 REVERSE LENGTH=447	sp|Q9MAM1|CIPK9_ARATH CBL-interacting serine/threonine-protein kinase 9 OS=Arabidopsis thaliana GN=CIPK9 PE=1 SV=2
Bhi01G000403	chr1	9793719	9795290	2.07339	18.9288	11.6117	5.8139	8.5817	IPR012392 Very-long-chain 3-ketoacyl-CoA synthase; IPR016039 Thiolase-like; IPR013601 FAE1/Type III polyketide synthase-like protein; IPR013747 3-Oxoacyl-[acyl-carrier-protein (ACP)] synthase III C-terminal	GO:0006633 fatty acid biosynthetic process; GO:0016020 membrane; GO:0016747 transferase activity, transferring acyl groups other than amino-acyl groups; GO:0006605 protein targeting; GO:0017038 protein import;	gi|449432002|ref|XP_004133789.1| PREDICTED: 3-ketoacyl-CoA synthase 1 [Cucumis sativus]	AT1G01120.1 | Symbols: KCS1 | 3-ketoacyl-CoA synthase 1 | chr1:57392-58978 REVERSE LENGTH=528	sp|Q9MAM3|KCS1_ARATH 3-ketoacyl-CoA synthase 1 OS=Arabidopsis thaliana GN=KCS1 PE=1 SV=1
Bhi01G000404	chr1	9808503	9813650	28.203	37.293	41.3761	20.1806	34.4445	IPR000504 RNA recognition motif domain; IPR003954 RNA recognition motif domain, eukaryote; IPR012677 Nucleotide-binding alpha-beta plait domain	GO:0003676 nucleic acid binding;	gi|659074851|ref|XP_008437831.1| PREDICTED: heterogeneous nuclear ribonucleoprotein R isoform X2 [Cucumis melo]	AT4G00830.2 | Symbols: | RNA-binding (RRM/RBD/RNP motifs) family protein | chr4:352782-354965 FORWARD LENGTH=495	sp|O60506|HNRPQ_HUMAN Heterogeneous nuclear ribonucleoprotein Q OS=Homo sapiens GN=SYNCRIP PE=1 SV=2
Bhi01G000405	chr1	9863973	9867314	2.67692	17.7246	8.73211	4.62999	8.44444	IPR002885 Pentatricopeptide repeat	-	gi|778676742|ref|XP_011650654.1| PREDICTED: pentatricopeptide repeat-containing protein At5g15010, mitochondrial [Cucumis sativus] >gi|700201247|gb|KGN56380.1| hypothetical protein Csa_3G118150 [Cucumis sativus]	AT5G15010.1 | Symbols: | Tetratricopeptide repeat (TPR)-like superfamily protein | chr5:4857241-4858959 FORWARD LENGTH=572	sp|Q9LFQ4|PP383_ARATH Pentatricopeptide repeat-containing protein At5g15010, mitochondrial OS=Arabidopsis thaliana GN=At5g15010 PE=2 SV=2
Bhi01G000406	chr1	9893701	9895806	0.818102	2.97191	1.9912	2.08018	1.72402	IPR018881 Uncharacterised protein family UPF0565	-	gi|778676737|ref|XP_011650653.1| PREDICTED: UPF0565 protein C2orf69 homolog [Cucumis sativus] >gi|700201245|gb|KGN56378.1| hypothetical protein Csa_3G118130 [Cucumis sativus]	AT2G44850.2 | Symbols: | unknown protein; FUNCTIONS IN: molecular_function unknown; INVOLVED IN: biological_process unknown; LOCATED IN: cellular_component unknown; EXPRESSED IN: 13 plant structures; EXPRESSED DURING: M germinated pollen stage, LP.04 four leaves visible, 4 anthesis, petal differentiation and expansion stage, E expanded cotyledon stage; CONTAINS InterPro DOMAIN/s: Uncharacterised …	-
Bhi01G000407	chr1	9894874	9905421	18.4248	9.32215	5.63259	6.4137	5.81567	-	-	gi|449431990|ref|XP_004133783.1| PREDICTED: uncharacterized protein LOC101222847 [Cucumis sativus] >gi|778676734|ref|XP_011650651.1| PREDICTED: uncharacterized protein LOC101222847 [Cucumis sativus] >gi|700201244|gb|KGN56377.1| hypothetical protein Csa_3G118120 [Cucumis sativus]	AT4G37440.1 | Symbols: | unknown protein; BEST Arabidopsis thaliana protein match is: unknown protein (TAIR:AT3G50040.1); Has 220 Blast hits to 205 proteins in 55 species: Archae - 0; Bacteria - 15; Metazoa - 50; Fungi - 11; Plants - 76; Viruses - 3; Other Eukaryotes - 65 (source: NCBI BLink). | chr4:17601647-17603846 FORWARD LENGTH=471	-
Bhi01G000408	chr1	9906830	9942435	17.5077	57.2422	43.0321	27.0021	33.9822	IPR032675 Leucine-rich repeat domain, L domain-like; IPR016024 Armadillo-type fold; IPR001810 F-box domain; IPR000225 Armadillo; IPR011989 Armadillo-like helical; IPR001179 FKBP-type peptidyl-prolyl cis-trans isomerase domain; IPR006553 Leucine-rich repeat, cysteine-containing subtype	-	gi|659074835|ref|XP_008437822.1| PREDICTED: protein ARABIDILLO 1-like [Cucumis melo]	AT2G44900.1 | Symbols: ARABIDILLO-1, ARABIDILLO1 | ARABIDILLO-1 | chr2:18511719-18515762 REVERSE LENGTH=930	sp|O22161|ADLO1_ARATH Protein ARABIDILLO 1 OS=Arabidopsis thaliana GN=FBX5 PE=1 SV=1
Bhi01G000409	chr1	9944104	9946954	0.238525	4.70531	20.5883	3.95474	6.43952	IPR003106 Leucine zipper, homeobox-associated; IPR009057 Homeodomain-like; IPR017970 Homeobox, conserved site; IPR001356 Homeobox domain; IPR006712 HD-ZIP protein, N-terminal	GO:0003700 transcription factor activity, sequence-specific DNA binding; GO:0006355 regulation of transcription, DNA-templated; GO:0043565 sequence-specific DNA binding;	gi|659074831|ref|XP_008437820.1| PREDICTED: homeobox-leucine zipper protein HAT3-like [Cucumis melo]	AT3G60390.1 | Symbols: HAT3 | homeobox-leucine zipper protein 3 | chr3:22320788-22322370 REVERSE LENGTH=315	sp|P46602|HAT3_ARATH Homeobox-leucine zipper protein HAT3 OS=Arabidopsis thaliana GN=HAT3 PE=2 SV=2
Bhi01G000410	chr1	9948783	9949094	0	0	0	0	0	IPR025836 Zinc knuckle CX2CX4HX4C	-	gi|1219173136|ref|XP_021750220.1| uncharacterized protein LOC110715908 [Chenopodium quinoa]	-	-
Bhi01G000411	chr1	9998826	10000967	3.87608	16.9209	9.75916	11.7059	8.28176	-	-	gi|449431982|ref|XP_004133779.1| PREDICTED: uncharacterized protein LOC101221895 [Cucumis sativus] >gi|700201239|gb|KGN56372.1| hypothetical protein Csa_3G118070 [Cucumis sativus]	AT3G60480.1 | Symbols: | unknown protein; Has 17 Blast hits to 17 proteins in 8 species: Archae - 0; Bacteria - 0; Metazoa - 0; Fungi - 0; Plants - 17; Viruses - 0; Other Eukaryotes - 0 (source: NCBI BLink). | chr3:22347680-22348208 REVERSE LENGTH=111	-
Bhi01G000412	chr1	10001888	10013587	2.91117	9.98159	8.1821	6.40379	5.76944	IPR025160 AATF leucine zipper-containing domain; IPR012617 Apoptosis-antagonizing transcription factor, C-terminal	-	gi|659074823|ref|XP_008437816.1| PREDICTED: putative uncharacterized protein DDB_G0270496 [Cucumis melo] >gi|1035394635|ref|XP_016899082.1| PREDICTED: putative uncharacterized protein DDB_G0270496 [Cucumis melo]	AT5G61330.1 | Symbols: | rRNA processing protein-related | chr5:24657287-24660103 REVERSE LENGTH=436	sp|Q9QYW0|AATF_RAT Protein AATF OS=Rattus norvegicus GN=Aatf PE=1 SV=1
Bhi01G000413	chr1	10013227	10013421	0	0	0	0	0	-	-	-	-	-
Bhi01G000414	chr1	10015880	10016104	0	0	0	0	0	-	-	-	-	-
Bhi01G000560	chr1	14632251	14640901	46.4095	72.0236	41.4203	10.3622	35.3563	IPR011684 KIP1-like	-	gi|449433299|ref|XP_004134435.1| PREDICTED: protein NETWORKED 1A [Cucumis sativus] >gi|778678401|ref|XP_011650959.1| PREDICTED: protein NETWORKED 1A [Cucumis sativus] >gi|700201819|gb|KGN56952.1| hypothetical protein Csa_3G146380 [Cucumis sativus]	AT3G22790.1 | Symbols: | Kinase interacting (KIP1-like) family protein | chr3:8052446-8057888 REVERSE LENGTH=1728	sp|Q9LUI2|NET1A_ARATH Protein NETWORKED 1A OS=Arabidopsis thaliana GN=NET1A PE=1 SV=1
Bhi01G000561	chr1	14646106	14653479	21.2057	28.8699	40.7395	9.63035	22.3386	IPR005172 CRC domain; IPR028307 Lin-54 family	-	gi|659076349|ref|XP_008438631.1| PREDICTED: protein tesmin/TSO1-like CXC 2 [Cucumis melo]	AT3G22780.1 | Symbols: TSO1, ATTSO1 | Tesmin/TSO1-like CXC domain-containing protein | chr3:8048927-8052058 FORWARD LENGTH=695	sp|Q9LUI3|TSO1_ARATH CRC domain-containing protein TSO1 OS=Arabidopsis thaliana GN=TSO1 PE=1 SV=1
Bhi01G000562	chr1	14692504	14696880	13.6109	25.907	13.56	9.62725	15.5141	IPR000719 Protein kinase domain; IPR001245 Serine-threonine/tyrosine-protein kinase catalytic domain; IPR002290 Serine/threonine/dual specificity protein kinase, catalytic domain; IPR011009 Protein kinase-like domain; IPR008271 Serine/threonine-protein kinase, active site	GO:0004672 protein kinase activity; GO:0005524 ATP binding; GO:0006468 protein phosphorylation;	gi|449433301|ref|XP_004134436.1| PREDICTED: serine/threonine-protein kinase HT1-like [Cucumis sativus] >gi|778678410|ref|XP_011650960.1| PREDICTED: serine/threonine-protein kinase HT1-like [Cucumis sativus] >gi|778678413|ref|XP_011650961.1| PREDICTED: serine/threonine-protein kinase HT1-like [Cucumis sativus] >gi|778678416|ref|XP_011650962.1| PREDICTED: serine/threonine-protein kinase HT1-like [C…	AT3G22750.1 | Symbols: | Protein kinase superfamily protein | chr3:8037364-8039096 REVERSE LENGTH=378	sp|Q8RWL6|STY17_ARATH Serine/threonine-protein kinase STY17 OS=Arabidopsis thaliana GN=STY17 PE=1 SV=1
Bhi01G000563	chr1	14700032	14704916	0.497063	2.57479	3.4174	1.60005	1.73586	IPR015270 Protein RDM1	GO:0005634 nucleus; GO:0044030 regulation of DNA methylation;	gi|659076365|ref|XP_008438640.1| PREDICTED: protein RDM1 [Cucumis melo] >gi|659076367|ref|XP_008438641.1| PREDICTED: protein RDM1 [Cucumis melo] >gi|659076369|ref|XP_008438642.1| PREDICTED: protein RDM1 [Cucumis melo] >gi|659076371|ref|XP_008438643.1| PREDICTED: protein RDM1 [Cucumis melo]	AT3G22680.1 | Symbols: RDM1 | RNA-DIRECTED DNA METHYLATION 1 | chr3:8019785-8020374 FORWARD LENGTH=163	sp|Q9LUJ3|RDM1_ARATH Protein RDM1 OS=Arabidopsis thaliana GN=RDM1 PE=1 SV=1
Bhi01G000564	chr1	14700435	14702834	0	0.004879	0	0	0	IPR002885 Pentatricopeptide repeat; IPR032867 DYW domain; IPR011990 Tetratricopeptide-like helical domain	-	gi|659076373|ref|XP_008438644.1| PREDICTED: LOW QUALITY PROTEIN: pentatricopeptide repeat-containing protein At3g22690 [Cucumis melo]	AT3G22690.2 | Symbols: | INVOLVED IN: photosystem II assembly, regulation of chlorophyll biosynthetic process, photosystem I assembly, thylakoid membrane organization, RNA modification; LOCATED IN: chloroplast; EXPRESSED IN: 13 plant structures; EXPRESSED DURING: LP.04 four leaves visible, 4 anthesis, petal differentiation and expansion stage, E expanded cotyledon stage, D bilateral stage; CONTAI…	sp|Q9LUJ2|PP249_ARATH Pentatricopeptide repeat-containing protein At3g22690 OS=Arabidopsis thaliana GN=PCMP-H56 PE=2 SV=1
Bhi01G000565	chr1	14715385	14717001	1.29861	10.21	5.86678	2.12056	3.65125	IPR002885 Pentatricopeptide repeat; IPR011990 Tetratricopeptide-like helical domain; IPR020683 Ankyrin repeat-containing domain	-	gi|659113418|ref|XP_008456563.1| PREDICTED: pentatricopeptide repeat-containing protein At3g22670, mitochondrial [Cucumis melo]	AT3G22670.1 | Symbols: | Pentatricopeptide repeat (PPR) superfamily protein | chr3:8017771-8019459 REVERSE LENGTH=562	sp|Q9LUJ4|PP248_ARATH Pentatricopeptide repeat-containing protein At3g22670, mitochondrial OS=Arabidopsis thaliana GN=At3g22670 PE=2 SV=1
Bhi01G000566	chr1	14717687	14724589	31.2032	31.7477	37.5117	8.64642	19.03	IPR027417 P-loop containing nucleoside triphosphate hydrolase; IPR001650 Helicase, C-terminal; IPR022192 Mitochondrial degradasome RNA helicase subunit, C-terminal domain	-	gi|449432684|ref|XP_004134129.1| PREDICTED: ATP-dependent RNA helicase SUV3, mitochondrial [Cucumis sativus] >gi|700201825|gb|KGN56958.1| hypothetical protein Csa_3G146440 [Cucumis sativus]	AT4G14790.1 | Symbols: ATSUV3, EDA15 | ATP-dependent RNA helicase, mitochondrial (SUV3) | chr4:8496351-8499829 REVERSE LENGTH=571	sp|Q10D00|SUV3M_ORYSJ ATP-dependent RNA helicase SUV3, mitochondrial OS=Oryza sativa subsp. japonica GN=SUV3 PE=1 SV=1
Bhi01G000567	chr1	14779542	14784699	2.06894	27.4467	35.3163	8.11609	14.9401	IPR005135 Endonuclease/exonuclease/phosphatase; IPR000300 Inositol polyphosphate-related phosphatase	-	gi|659076381|ref|XP_008438649.1| PREDICTED: type IV inositol polyphosphate 5-phosphatase 7 [Cucumis melo]	AT2G32010.2 | Symbols: CVL1 | CVP2 like 1 | chr2:13625344-13628081 FORWARD LENGTH=594	sp|Q0WQ41|IP5P7_ARATH Type IV inositol polyphosphate 5-phosphatase 7 OS=Arabidopsis thaliana GN=IP5P7 PE=1 SV=1
Bhi01G000568	chr1	14828038	14831076	0	0.675777	1.46147	0.332575	0.625761	IPR006045 Cupin 1; IPR011051 RmlC-like cupin domain; IPR014710 RmlC-like jelly roll fold	GO:0045735 nutrient reservoir activity;	gi|3808062|dbj|BAA34056.1| PV100 [Cucurbita maxima]	AT3G22640.1 | Symbols: PAP85 | cupin family protein | chr3:8011902-8013883 REVERSE LENGTH=486	sp|Q9SPL5|AMP21_MACIN Vicilin-like antimicrobial peptides 2-1 OS=Macadamia integrifolia GN=AMP2-1 PE=2 SV=1
Bhi01G000569	chr1	14884220	14886756	69.9277	69.3222	61.64	48.6239	86.3928	IPR029055 Nucleophile aminohydrolases, N-terminal; IPR023333 Proteasome B-type subunit; IPR001353 Proteasome, subunit alpha/beta; IPR016050 Proteasome beta-type subunit, conserved site	-	gi|659076383|ref|XP_008438650.1| PREDICTED: proteasome subunit beta type-2-A [Cucumis melo]	AT3G22630.1 | Symbols: PBD1, PRCGB | 20S proteasome beta subunit D1 | chr3:8009709-8010774 REVERSE LENGTH=204	sp|O23714|PSB2A_ARATH Proteasome subunit beta type-2-A OS=Arabidopsis thaliana GN=PBD1 PE=1 SV=1
Bhi01G000570	chr1	14887123	14888304	0.923385	0.0676	0.173309	1.45819	0.038427	IPR016140 Bifunctional inhibitor/plant lipid transfer protein/seed storage helical domain	-	gi|659076385|ref|XP_008438651.1| PREDICTED: non-specific lipid-transfer protein-like protein At2g13820 [Cucumis melo]	AT1G05450.2 | Symbols: | Bifunctional inhibitor/lipid-transfer protein/seed storage 2S albumin superfamily protein | chr1:1600004-1601086 FORWARD LENGTH=205	-
Bhi01G000571	chr1	14889414	14892682	1.65079	1.2783	3.10762	15.7449	0.432052	IPR016140 Bifunctional inhibitor/plant lipid transfer protein/seed storage helical domain; IPR000528 Plant lipid transfer protein/Par allergen	-	gi|659076387|ref|XP_008438652.1| PREDICTED: non-specific lipid-transfer protein-like protein At2g13820 [Cucumis melo]	AT3G22600.1 | Symbols: | Bifunctional inhibitor/lipid-transfer protein/seed storage 2S albumin superfamily protein | chr3:8006711-8007397 REVERSE LENGTH=170	sp|Q9LZH5|LTPG2_ARATH Non-specific lipid transfer protein GPI-anchored 2 OS=Arabidopsis thaliana GN=LTPG2 PE=2 SV=1
Bhi01G000572	chr1	14890814	14894020	4.56553	11.3375	15.1485	9.60965	9.64888	IPR031336 Cell division control protein 73, C-terminal; IPR007852 Cdc73/Parafibromin; IPR032041 Paf1 complex subunit Cdc73, N-terminal domain	-	gi|659076389|ref|XP_008438653.1| PREDICTED: protein CDC73 homolog [Cucumis melo]	AT3G22590.1 | Symbols: PHP, CDC73 | PLANT HOMOLOGOUS TO PARAFIBROMIN | chr3:8003999-8005452 FORWARD LENGTH=415	sp|Q9LJ87|CDC73_ARATH Protein CDC73 homolog OS=Arabidopsis thaliana GN=CDC73 PE=1 SV=1
Bhi01G000573	chr1	14895987	14897064	3.66229	10.5013	5.56552	28.8547	4.72032	IPR016181 Acyl-CoA N-acyltransferase; IPR000182 GNAT domain	-	gi|659076391|ref|XP_008438654.1| PREDICTED: uncharacterized N-acetyltransferase p20-like [Cucumis melo]	AT2G32030.1 | Symbols: | Acyl-CoA N-acyltransferases (NAT) superfamily protein | chr2:13632675-13633241 REVERSE LENGTH=188	sp|P05332|YP20_BACLI Uncharacterized N-acetyltransferase p20 OS=Bacillus licheniformis GN=p20 PE=3 SV=1
Bhi01G000598	chr1	15544078	15547229	16.4008	30.7407	57.8913	14.7673	35.2508	IPR029063 S-adenosyl-L-methionine-dependent methyltransferase; IPR001045 Spermidine/spermine synthases; IPR030374 Polyamine biosynthesis domain	-	gi|449433323|ref|XP_004134447.1| PREDICTED: thermospermine synthase ACAULIS5-like [Cucumis sativus] >gi|700201861|gb|KGN56994.1| Spermine synthase [Cucumis sativus]	AT5G19530.2 | Symbols: ACL5 | S-adenosyl-L-methionine-dependent methyltransferases superfamily protein | chr5:6589176-6591070 REVERSE LENGTH=332	sp|Q9S7X6|ACL5_ARATH Thermospermine synthase ACAULIS5 OS=Arabidopsis thaliana GN=ACL5 PE=1 SV=1
Bhi01G000599	chr1	15558726	15559492	448.502	139.05	782.826	3.21009	657.413	IPR003685 Photosystem I PsaD	GO:0009522 photosystem I; GO:0009538 photosystem I reaction center; GO:0015979 photosynthesis;	gi|449432708|ref|XP_004134141.1| PREDICTED: photosystem I reaction center subunit II, chloroplastic [Cucumis sativus] >gi|417544|sp|P32869|PSAD_CUCSA RecName: Full=Photosystem I reaction center subunit II, chloroplastic; AltName: Full=PS I subunit 5; AltName: Full=Photosystem I 20 kDa subunit; Short=PSI-D; Flags: Precursor >gi|700201862|gb|KGN56995.1| hypothetical protein Csa_3G147780 [Cucumis sa…	AT1G03130.1 | Symbols: PSAD-2 | photosystem I subunit D-2 | chr1:753528-754142 REVERSE LENGTH=204	sp|P32869|PSAD_CUCSA Photosystem I reaction center subunit II, chloroplastic OS=Cucumis sativus GN=psaD PE=1 SV=1
Bhi01G000600	chr1	15578175	15581970	0	0	0	0	0	IPR008979 Galactose-binding domain-like; IPR001944 Glycoside hydrolase, family 35; IPR000922 D-galactoside/L-rhamnose binding SUEL lectin domain; IPR017853 Glycoside hydrolase superfamily; IPR031330 Glycoside hydrolase 35, catalytic domain; IPR013781 Glycoside hydrolase, catalytic domain; IPR019801 Glycoside hydrolase, family 35, conserved site	-	gi|659077759|ref|XP_008439370.1| PREDICTED: beta-galactosidase 7-like [Cucumis melo]	AT5G20710.1 | Symbols: BGAL7 | beta-galactosidase 7 | chr5:7010536-7013994 FORWARD LENGTH=826	sp|Q9SCV5|BGAL7_ARATH Beta-galactosidase 7 OS=Arabidopsis thaliana GN=BGAL7 PE=2 SV=2
Bhi01G000601	chr1	15595946	15598378	2.60184	6.39202	3.49619	1.18908	3.55326	IPR000858 S-locus glycoprotein domain; IPR008271 Serine/threonine-protein kinase, active site; IPR024171 S-receptor-like serine/threonine-protein kinase; IPR011009 Protein kinase-like domain; IPR001480 Bulb-type lectin domain; IPR001245 Serine-threonine/tyrosine-protein kinase catalytic domain; IPR013320 Concanavalin A-like lectin/glucanase domain; IPR002290 Serine/threonine/dual specificity prot…	GO:0048544 recognition of pollen;	gi|1105488396|ref|XP_019075285.1| PREDICTED: G-type lectin S-receptor-like serine/threonine-protein kinase LECRK3 [Vitis vinifera]	AT5G60900.1 | Symbols: RLK1 | receptor-like protein kinase 1 | chr5:24498467-24501494 REVERSE LENGTH=748	sp|Q7FAZ3|LERK1_ORYSJ G-type lectin S-receptor-like serine/threonine-protein kinase LECRK1 OS=Oryza sativa subsp. japonica GN=LECRK1 PE=2 SV=1
Bhi01G000602	chr1	15599857	15601959	0.527623	1.24482	0.76068	0.945286	0.713635	IPR001480 Bulb-type lectin domain; IPR017441 Protein kinase, ATP binding site; IPR000858 S-locus glycoprotein domain; IPR013320 Concanavalin A-like lectin/glucanase domain; IPR024171 S-receptor-like serine/threonine-protein kinase; IPR000719 Protein kinase domain; IPR011009 Protein kinase-like domain; IPR008271 Serine/threonine-protein kinase, active site; IPR002290 Serine/threonine/dual specific…	-	gi|1216939234|ref|XP_021665705.1| G-type lectin S-receptor-like serine/threonine-protein kinase LECRK4 [Hevea brasiliensis]	AT5G60900.1 | Symbols: RLK1 | receptor-like protein kinase 1 | chr5:24498467-24501494 REVERSE LENGTH=748	sp|Q7FAZ0|LERK4_ORYSJ G-type lectin S-receptor-like serine/threonine-protein kinase LECRK4 OS=Oryza sativa subsp. japonica GN=LECRK4 PE=3 SV=1
Bhi01G000603	chr1	15603121	15607741	0	0.008467	0.012844	0	0	IPR020846 Major facilitator superfamily domain; IPR003663 Sugar/inositol transporter; IPR005828 Major facilitator, sugar transporter-like; IPR005829 Sugar transporter, conserved site	-	gi|778688474|ref|XP_011652758.1| PREDICTED: sugar transport protein 13-like [Cucumis sativus] >gi|700201864|gb|KGN56997.1| hypothetical protein Csa_3G148790 [Cucumis sativus]	AT5G26340.1 | Symbols: MSS1, STP13, ATSTP13 | Major facilitator superfamily protein | chr5:9243851-9246994 REVERSE LENGTH=526	sp|Q94AZ2|STP13_ARATH Sugar transport protein 13 OS=Arabidopsis thaliana GN=STP13 PE=1 SV=2
Bhi01G000604	chr1	15661429	15663661	0.212678	14.6427	0.066534	0.133149	0.259764	IPR003663 Sugar/inositol transporter; IPR020846 Major facilitator superfamily domain; IPR005828 Major facilitator, sugar transporter-like; IPR005829 Sugar transporter, conserved site	GO:0016020 membrane; GO:0022891 substrate-specific transmembrane transporter activity; GO:0055085 transmembrane transport;	gi|659076453|ref|XP_008438688.1| PREDICTED: sugar transport protein 13-like [Cucumis melo]	AT5G26340.1 | Symbols: MSS1, STP13, ATSTP13 | Major facilitator superfamily protein | chr5:9243851-9246994 REVERSE LENGTH=526	sp|Q94AZ2|STP13_ARATH Sugar transport protein 13 OS=Arabidopsis thaliana GN=STP13 PE=1 SV=2
Bhi01G000605	chr1	15679242	15681017	0	0.536694	0	0.011197	0	IPR005829 Sugar transporter, conserved site; IPR020846 Major facilitator superfamily domain; IPR003663 Sugar/inositol transporter; IPR005828 Major facilitator, sugar transporter-like	GO:0005215 transporter activity; GO:0016021 integral component of membrane; GO:0055085 transmembrane transport;	gi|449433331|ref|XP_004134451.1| PREDICTED: sugar transport protein 13-like [Cucumis sativus] >gi|700201866|gb|KGN56999.1| hypothetical protein Csa_3G149300 [Cucumis sativus]	AT5G26340.1 | Symbols: MSS1, STP13, ATSTP13 | Major facilitator superfamily protein | chr5:9243851-9246994 REVERSE LENGTH=526	sp|Q94AZ2|STP13_ARATH Sugar transport protein 13 OS=Arabidopsis thaliana GN=STP13 PE=1 SV=2
Bhi01G000606	chr1	15689482	15689793	0	0	0	0	0	IPR003197 Cytochrome b-c1 complex subunit 7	GO:0005750 mitochondrial respiratory chain complex III; GO:0006122 mitochondrial electron transport, ubiquinol to cytochrome c;	gi|118481517|gb|ABK92701.1| unknown [Populus trichocarpa]	AT5G25450.2 | Symbols: | Cytochrome bd ubiquinol oxidase, 14kDa subunit | chr5:8857036-8857849 FORWARD LENGTH=106	sp|F4JWS8|QCR72_ARATH Cytochrome b-c1 complex subunit 7-2 OS=Arabidopsis thaliana GN=QCR7-2 PE=1 SV=1
Bhi01G000607	chr1	15709559	15718274	0.321836	0.060108	0.869916	10.6452	1.83959	IPR003663 Sugar/inositol transporter; IPR020846 Major facilitator superfamily domain; IPR005829 Sugar transporter, conserved site; IPR005828 Major facilitator, sugar transporter-like	GO:0016020 membrane; GO:0022891 substrate-specific transmembrane transporter activity; GO:0055085 transmembrane transport;	gi|449433333|ref|XP_004134452.1| PREDICTED: sugar transport protein 13-like [Cucumis sativus] >gi|700201867|gb|KGN57000.1| hypothetical protein Csa_3G149310 [Cucumis sativus]	AT5G26340.1 | Symbols: MSS1, STP13, ATSTP13 | Major facilitator superfamily protein | chr5:9243851-9246994 REVERSE LENGTH=526	sp|Q94AZ2|STP13_ARATH Sugar transport protein 13 OS=Arabidopsis thaliana GN=STP13 PE=1 SV=2
Bhi01G000608	chr1	15719176	15737028	63.8817	43.5415	22.655	31.2759	38.9809	IPR000873 AMP-dependent synthetase/ligase; IPR020845 AMP-binding, conserved site	GO:0003824 catalytic activity; GO:0008152 metabolic process;	gi|659076461|ref|XP_008438693.1| PREDICTED: long chain acyl-CoA synthetase 6, peroxisomal-like [Cucumis melo] >gi|659076463|ref|XP_008438694.1| PREDICTED: long chain acyl-CoA synthetase 6, peroxisomal-like [Cucumis melo]	AT5G27600.1 | Symbols: LACS7, ATLACS7 | long-chain acyl-CoA synthetase 7 | chr5:9742616-9746795 FORWARD LENGTH=700	sp|Q8LKS5|LACS7_ARATH Long chain acyl-CoA synthetase 7, peroxisomal OS=Arabidopsis thaliana GN=LACS7 PE=1 SV=2
Bhi01G000609	chr1	15787019	15789750	4.98193	2.9248	2.17764	6.41885	16.9061	-	-	gi|449433335|ref|XP_004134453.1| PREDICTED: probable membrane-associated kinase regulator 1 [Cucumis sativus] >gi|700201869|gb|KGN57002.1| hypothetical protein Csa_3G149330 [Cucumis sativus]	AT5G26230.1 | Symbols: | unknown protein; FUNCTIONS IN: molecular_function unknown; INVOLVED IN: biological_process unknown; LOCATED IN: chloroplast; EXPRESSED IN: 22 plant structures; EXPRESSED DURING: 13 growth stages; Has 1807 Blast hits to 1807 proteins in 277 species: Archae - 0; Bacteria - 0; Metazoa - 736; Fungi - 347; Plants - 385; Viruses - 0; Other Eukaryotes - 339 (source: NCBI BLink).…	sp|Q3E936|MAKR1_ARATH Probable membrane-associated kinase regulator 1 OS=Arabidopsis thaliana GN=MAKR1 PE=1 SV=1
Bhi01G000610	chr1	15795211	15795390	0	0.033476	0	0	0	-	-	-	-	-
Bhi01G000611	chr1	15869264	15876388	24.9855	43.9947	45.3847	39.6024	31.1898	IPR016024 Armadillo-type fold; IPR000225 Armadillo; IPR000210 BTB/POZ domain; IPR011989 Armadillo-like helical; IPR011333 SKP1/BTB/POZ domain	GO:0005488 binding;	gi|659076467|ref|XP_008438696.1| PREDICTED: ARM REPEAT PROTEIN INTERACTING WITH ABF2 [Cucumis melo]	AT5G19330.1 | Symbols: ARIA | ARM repeat protein interacting with ABF2 | chr5:6508095-6512701 REVERSE LENGTH=710	sp|B9DHT4|ARIA_ARATH ARM REPEAT PROTEIN INTERACTING WITH ABF2 OS=Arabidopsis thaliana GN=ARIA PE=1 SV=2
Bhi01G000612	chr1	15878642	15881849	6.89069	20.1934	54.8515	10.9223	30.3691	IPR025265 WPP domain; IPR032675 Leucine-rich repeat domain, L domain-like; IPR003590 Leucine-rich repeat, ribonuclease inhibitor subtype	-	gi|659076469|ref|XP_008438697.1| PREDICTED: RAN GTPase-activating protein 2 isoform X1 [Cucumis melo]	AT5G19320.1 | Symbols: RANGAP2 | RAN GTPase activating protein 2 | chr5:6505310-6506947 REVERSE LENGTH=545	sp|Q9M651|RAGP2_ARATH RAN GTPase-activating protein 2 OS=Arabidopsis thaliana GN=RANGAP2 PE=1 SV=2
Bhi01G000613	chr1	15895854	15896126	0	0	0	0	0	-	-	-	-	-
Bhi01G000614	chr1	15896491	15897255	0	0	0	0	0	IPR029472 Gag-polypeptide of LTR copia-type	-	gi|1035416060|ref|XP_016902203.1| PREDICTED: uncharacterized protein LOC107991581 isoform X3 [Cucumis melo]	-	-
Bhi01G000615	chr1	15903152	15908728	0.169798	7.89611	9.41732	6.23006	6.46863	IPR003750 Putative RNA methyltransferase; IPR029026 tRNA (guanine-N1-)-methyltransferase, N-terminal; IPR029028 Alpha/beta knot methyltransferases; IPR012340 Nucleic acid-binding, OB-fold	-	gi|778678539|ref|XP_004134144.2| PREDICTED: putative methyltransferase C9orf114 [Cucumis sativus] >gi|700201873|gb|KGN57006.1| hypothetical protein Csa_3G149370 [Cucumis sativus]	AT5G19300.1 | Symbols: | CONTAINS InterPro DOMAIN/s: Nucleic acid-binding, OB-fold-like (InterPro:IPR016027), Protein of unknown function DUF171 (InterPro:IPR003750); Has 3649 Blast hits to 1964 proteins in 291 species: Archae - 113; Bacteria - 121; Metazoa - 1082; Fungi - 399; Plants - 227; Viruses - 4; Other Eukaryotes - 1703 (source: NCBI BLink). | chr5:6495593-6497987 FORWARD LENGTH=398	sp|Q3UHX9|CI114_MOUSE Putative methyltransferase C9orf114 homolog OS=Mus musculus GN=D2Wsu81e PE=1 SV=1
Bhi01G000616	chr1	15925606	15926974	5.33804	0.056998	15.7946	9.9274	7.78117	IPR021410 The fantastic four family	-	gi|778688477|ref|XP_011652759.1| PREDICTED: protein FANTASTIC FOUR 3 [Cucumis sativus] >gi|700201874|gb|KGN57007.1| hypothetical protein Csa_3G149380 [Cucumis sativus]	AT5G19260.1 | Symbols: | Protein of unknown function (DUF3049) | chr5:6479494-6480360 REVERSE LENGTH=288	sp|Q6NMR8|FAF3_ARATH Protein FANTASTIC FOUR 3 OS=Arabidopsis thaliana GN=FAF3 PE=2 SV=1
Bhi01G000617	chr1	15956417	15961796	1.10879	8.77191	13.6975	1.15372	6.10351	IPR001650 Helicase, C-terminal; IPR011545 DEAD/DEAH box helicase domain; IPR027417 P-loop containing nucleoside triphosphate hydrolase; IPR014001 Helicase superfamily 1/2, ATP-binding domain	-	gi|778678542|ref|XP_011650984.1| PREDICTED: DEAD-box ATP-dependent RNA helicase 58, chloroplastic isoform X1 [Cucumis sativus] >gi|700201875|gb|KGN57008.1| hypothetical protein Csa_3G149880 [Cucumis sativus]	AT5G19210.2 | Symbols: | P-loop containing nucleoside triphosphate hydrolases superfamily protein | chr5:6461444-6463687 FORWARD LENGTH=472	sp|Q3E9C3|RH58_ARATH DEAD-box ATP-dependent RNA helicase 58, chloroplastic OS=Arabidopsis thaliana GN=RH58 PE=2 SV=1
Bhi01G000618	chr1	16012424	16021365	18.8393	5.52135	26.2588	0.9314	8.27596	IPR005836 ADP-glucose pyrophosphorylase, conserved site; IPR011004 Trimeric LpxA-like; IPR005835 Nucleotidyl transferase domain; IPR029044 Nucleotide-diphospho-sugar transferases; IPR011831 Glucose-1-phosphate adenylyltransferase	GO:0005978 glycogen biosynthetic process; GO:0008878 glucose-1-phosphate adenylyltransferase activity;	gi|778678556|ref|XP_004134146.2| PREDICTED: glucose-1-phosphate adenylyltransferase large subunit 3, chloroplastic/amyloplastic [Cucumis sativus] >gi|700201876|gb|KGN57009.1| hypothetical protein Csa_3G149890 [Cucumis sativus]	AT5G19220.1 | Symbols: ADG2, APL1 | ADP glucose pyrophosphorylase large subunit 1 | chr5:6463931-6466775 REVERSE LENGTH=522	sp|P55229|GLGL1_ARATH Glucose-1-phosphate adenylyltransferase large subunit 1, chloroplastic OS=Arabidopsis thaliana GN=ADG2 PE=1 SV=3
Bhi01G000619	chr1	16014487	16022644	4.49595	9.16764	7.23848	4.72163	7.60343	IPR002198 Short-chain dehydrogenase/reductase SDR; IPR020904 Short-chain dehydrogenase/reductase, conserved site; IPR016040 NAD(P)-binding domain; IPR002347 Glucose/ribitol dehydrogenase	GO:0008152 metabolic process; GO:0016491 oxidoreductase activity;	gi|1035394988|ref|XP_016899126.1| PREDICTED: 3-dehydrosphinganine reductase TSC10A isoform X1 [Cucumis melo]	AT3G06060.1 | Symbols: | NAD(P)-binding Rossmann-fold superfamily protein | chr3:1828296-1830160 REVERSE LENGTH=326	sp|Q0WRJ2|TC10A_ARATH 3-dehydrosphinganine reductase TSC10A OS=Arabidopsis thaliana GN=TSC10A PE=1 SV=1
Bhi01G000620	chr1	16032344	16032923	171.211	11.1844	51.1477	21.3898	49.7149	-	-	gi|659076489|ref|XP_008438708.1| PREDICTED: uncharacterized protein LOC103483733 [Cucumis melo]	AT5G19190.1 | Symbols: | unknown protein; BEST Arabidopsis thaliana protein match is: unknown protein (TAIR:AT3G06070.1); Has 1807 Blast hits to 1807 proteins in 277 species: Archae - 0; Bacteria - 0; Metazoa - 736; Fungi - 347; Plants - 385; Viruses - 0; Other Eukaryotes - 339 (source: NCBI BLink). | chr5:6457349-6457918 FORWARD LENGTH=154	-
Bhi01G000621	chr1	16035117	16038759	16.639	36.9582	33.7206	27.8943	40.9736	IPR014929 E2 binding; IPR016040 NAD(P)-binding domain; IPR000594 THIF-type NAD/FAD binding fold; IPR030468 NEDD8-activating enzyme E1 catalytic subunit; IPR000011 Ubiquitin/SUMO-activating enzyme E1; IPR018074 Ubiquitin-activating enzyme, E1, active site; IPR023318 Ubiquitin activating enzyme, alpha domain	GO:0005524 ATP binding; GO:0016881 acid-amino acid ligase activity; GO:0045116 protein neddylation;	gi|449432724|ref|XP_004134149.1| PREDICTED: NEDD8-activating enzyme E1 catalytic subunit [Cucumis sativus] >gi|700201879|gb|KGN57012.1| hypothetical protein Csa_3G149920 [Cucumis sativus]	AT5G19180.1 | Symbols: ECR1 | E1 C-terminal related 1 | chr5:6453375-6455750 FORWARD LENGTH=454	sp|O65041|UBA3_ARATH NEDD8-activating enzyme E1 catalytic subunit OS=Arabidopsis thaliana GN=ECR1 PE=1 SV=2
Bhi01G000622	chr1	16042169	16042357	9.96502	15.7663	12.9662	10.1013	9.7062	-	-	gi|700201880|gb|KGN57013.1| hypothetical protein Csa_3G149930 [Cucumis sativus]	AT5G19151.1 | Symbols: | unknown protein; FUNCTIONS IN: molecular_function unknown; INVOLVED IN: biological_process unknown; LOCATED IN: endomembrane system; Has 30201 Blast hits to 17322 proteins in 780 species: Archae - 12; Bacteria - 1396; Metazoa - 17338; Fungi - 3422; Plants - 5037; Viruses - 0; Other Eukaryotes - 2996 (source: NCBI BLink). | chr5:6428572-6429547 FORWARD LENGTH=74	-
Bhi01G000623	chr1	16043029	16047507	9.42602	29.2705	15.9809	17.6135	17.1182	IPR000631 ATP-dependent (S)-NAD(P)H-hydrate dehydratase; IPR029056 Ribokinase-like	GO:0052855 ADP-dependent NAD(P)H-hydrate dehydratase activity;	gi|778678569|ref|XP_011650990.1| PREDICTED: ATP-dependent (S)-NAD(P)H-hydrate dehydratase [Cucumis sativus] >gi|700201881|gb|KGN57014.1| hypothetical protein Csa_3G149940 [Cucumis sativus]	AT5G19150.2 | Symbols: | pfkB-like carbohydrate kinase family protein | chr5:6426280-6428402 REVERSE LENGTH=365	sp|F6HDM2|NNRD_VITVI ATP-dependent (S)-NAD(P)H-hydrate dehydratase OS=Vitis vinifera GN=VIT_05s0020g02800 PE=3 SV=1
Bhi01G000624	chr1	16047486	16050994	761.253	135.377	262.401	414.84	254.412	IPR024286 Domain of unknown function DUF3700; IPR029055 Nucleophile aminohydrolases, N-terminal	-	gi|238800460|gb|ACR56069.1| aluminum-induced protein [Cucumis hystrix]	AT5G19140.1 | Symbols: ATAILP1, AILP1 | Aluminium induced protein with YGL and LRDR motifs | chr5:6423398-6425785 FORWARD LENGTH=234	sp|P24805|TSJT1_TOBAC Stem-specific protein TSJT1 OS=Nicotiana tabacum GN=TSJT1 PE=2 SV=1
Bhi01G000625	chr1	16081625	16082131	0	0.057287	0.012077	0	0	-	-	gi|645280107|ref|XP_008245036.1| PREDICTED: uncharacterized protein LOC103343139 [Prunus mume]	-	-
Bhi01G000626	chr1	16094361	16097306	0.038571	0.016755	1.23001	0.120121	0.15367	IPR022357 Major intrinsic protein, conserved site; IPR000425 Major intrinsic protein; IPR023271 Aquaporin-like	GO:0005215 transporter activity; GO:0006810 transport; GO:0016020 membrane;	gi|700201883|gb|KGN57016.1| hypothetical protein Csa_3G149960 [Cucumis sativus]	AT3G06100.1 | Symbols: NLM6, NLM8, NIP7;1 | NOD26-like intrinsic protein 7;1 | chr3:1841388-1842934 REVERSE LENGTH=275	sp|Q8LAI1|NIP71_ARATH Probable aquaporin NIP7-1 OS=Arabidopsis thaliana GN=NIP7-1 PE=2 SV=2
Bhi01G000627	chr1	16119938	16121245	3.4979	26.6816	4.35304	156.159	12.9565	IPR032861 Xylanase inhibitor, N-terminal; IPR021109 Aspartic peptidase domain; IPR001461 Aspartic peptidase; IPR032799 Xylanase inhibitor, C-terminal	-	gi|449432733|ref|XP_004134153.1| PREDICTED: basic 7S globulin-like [Cucumis sativus] >gi|700201885|gb|KGN57018.1| hypothetical protein Csa_3G149980 [Cucumis sativus]	AT1G03220.1 | Symbols: | Eukaryotic aspartyl protease family protein | chr1:787143-788444 FORWARD LENGTH=433	sp|P13917|7SB1_SOYBN Basic 7S globulin OS=Glycine max GN=BG PE=1 SV=2
Bhi01G000628	chr1	16161788	16163790	0.140857	0.035337	5.21275	0	0.026659	IPR011598 Myc-type, basic helix-loop-helix (bHLH) domain	GO:0046983 protein dimerization activity;	gi|659076510|ref|XP_008438719.1| PREDICTED: transcription factor MUTE [Cucumis melo]	AT3G06120.1 | Symbols: MUTE | basic helix-loop-helix (bHLH) DNA-binding superfamily protein | chr3:1846531-1848016 FORWARD LENGTH=202	sp|Q9M8K6|MUTE_ARATH Transcription factor MUTE OS=Arabidopsis thaliana GN=MUTE PE=2 SV=1
Bhi01G000629	chr1	16229676	16230428	0	0	0	0	0	-	-	-	-	-
Bhi01G000630	chr1	16241222	16241383	0	0	0	0	0	-	-	-	-	-
Bhi01G000631	chr1	16248561	16251276	0.44992	159.949	74.1658	30.0862	71.6795	IPR006121 Heavy metal-associated domain, HMA	GO:0030001 metal ion transport; GO:0046872 metal ion binding;	gi|659076512|ref|XP_008438720.1| PREDICTED: WAG22 antigen [Cucumis melo]	AT3G06130.1 | Symbols: | Heavy metal transport/detoxification superfamily protein | chr3:1853048-1854673 REVERSE LENGTH=473	sp|Q9C9A3|HIP20_ARATH Heavy metal-associated isoprenylated plant protein 20 OS=Arabidopsis thaliana GN=HIPP20 PE=2 SV=1
Bhi01G000632	chr1	16255732	16260379	4.68046	9.19532	4.43162	14.7857	5.94707	IPR001841 Zinc finger, RING-type; IPR013083 Zinc finger, RING/FYVE/PHD-type	GO:0005515 protein binding; GO:0008270 zinc ion binding;	gi|659076514|ref|XP_008438722.1| PREDICTED: probable E3 ubiquitin-protein ligase LUL4 [Cucumis melo]	AT3G06140.1 | Symbols: | RING/U-box superfamily protein | chr3:1856993-1858777 REVERSE LENGTH=359	sp|Q8LA32|LUL4_ARATH Probable E3 ubiquitin-protein ligase LUL4 OS=Arabidopsis thaliana GN=LUL4 PE=2 SV=1
Bhi01G000633	chr1	16282740	16283981	0.151654	4.82475	2.34845	1.8193	1.5658	-	-	gi|659076516|ref|XP_008438723.1| PREDICTED: uncharacterized protein LOC103483746 [Cucumis melo]	AT3G06145.1 | Symbols: | unknown protein; Has 15 Blast hits to 15 proteins in 7 species: Archae - 0; Bacteria - 0; Metazoa - 0; Fungi - 0; Plants - 15; Viruses - 0; Other Eukaryotes - 0 (source: NCBI BLink). | chr3:1860118-1860618 REVERSE LENGTH=166	-
Bhi01G000634	chr1	16285101	16290957	17.9202	19.0332	8.21185	20.226	9.23391	IPR032816 SNARE associated Golgi protein; IPR015414 Transmembrane protein TMEM64/TMEM41	-	gi|449432737|ref|XP_004134155.1| PREDICTED: transmembrane protein 64-like [Cucumis sativus]	AT1G03260.1 | Symbols: | SNARE associated Golgi protein family | chr1:795678-798102 REVERSE LENGTH=274	sp|Q55909|Y305_SYNY3 TVP38/TMEM64 family membrane protein slr0305 OS=Synechocystis sp. (strain PCC 6803 / Kazusa) GN=slr0305 PE=3 SV=1
Bhi01G000635	chr1	16296813	16299713	2.19315	14.8691	24.5542	16.1416	34.4206	-	-	gi|659076520|ref|XP_008438725.1| PREDICTED: uncharacterized protein LOC103483748 [Cucumis melo]	AT3G06150.1 | Symbols: | unknown protein; BEST Arabidopsis thaliana protein match is: unknown protein (TAIR:AT5G19060.1); Has 61 Blast hits to 59 proteins in 10 species: Archae - 0; Bacteria - 0; Metazoa - 3; Fungi - 0; Plants - 58; Viruses - 0; Other Eukaryotes - 0 (source: NCBI BLink). | chr3:1861971-1863755 REVERSE LENGTH=594	-
Bhi01G000636	chr1	16306034	16312339	18.677	18.9066	20.9609	36.4538	30.5064	IPR029058 Alpha/Beta hydrolase fold; IPR013744 Protein of unknown function DUF1749	-	gi|659076522|ref|XP_008438726.1| PREDICTED: UPF0613 protein PB24D3.06c [Cucumis melo]	AT5G19050.1 | Symbols: | alpha/beta-Hydrolases superfamily protein | chr5:6369307-6371726 FORWARD LENGTH=361	sp|Q9C0Y8|YKM6_SCHPO UPF0613 protein PB24D3.06c OS=Schizosaccharomyces pombe (strain 972 / ATCC 24843) GN=SPAPB24D3.06c PE=3 SV=1
Bhi01G000637	chr1	16337780	16339834	1.11022	0.079996	0.108764	16.4307	1.76596	IPR018022 tRNA dimethylallyltransferase; IPR027417 P-loop containing nucleoside triphosphate hydrolase	GO:0008033 tRNA processing;	gi|659076524|ref|XP_008438727.1| PREDICTED: adenylate isopentenyltransferase 5, chloroplastic [Cucumis melo]	AT5G19040.1 | Symbols: ATIPT5, IPT5 | isopentenyltransferase 5 | chr5:6362389-6363381 REVERSE LENGTH=330	sp|Q94ID2|IPT5_ARATH Adenylate isopentenyltransferase 5, chloroplastic OS=Arabidopsis thaliana GN=IPT5 PE=1 SV=2
Bhi01G000638	chr1	16405015	16408731	0.767754	0.363819	3.61691	0.575808	0.756518	IPR029058 Alpha/Beta hydrolase fold; IPR002925 Dienelactone hydrolase	-	gi|659076528|ref|XP_008438729.1| PREDICTED: endo-1,3;1,4-beta-D-glucanase-like isoform X1 [Cucumis melo]	AT3G23600.1 | Symbols: | alpha/beta-Hydrolases superfamily protein | chr3:8473833-8475655 FORWARD LENGTH=239	sp|Q9ZT66|E134_MAIZE Endo-1,3;1,4-beta-D-glucanase OS=Zea mays PE=1 SV=1
Bhi01G000639	chr1	16426496	16434227	25.2531	16.8109	18.0145	24.2511	17.6998	IPR000210 BTB/POZ domain; IPR008974 TRAF-like; IPR002083 MATH/TRAF domain; IPR011333 SKP1/BTB/POZ domain	GO:0005515 protein binding;	gi|449432743|ref|XP_004134158.1| PREDICTED: BTB/POZ and MATH domain-containing protein 2 [Cucumis sativus] >gi|700201899|gb|KGN57032.1| hypothetical protein Csa_3G150120 [Cucumis sativus]	AT3G06190.1 | Symbols: ATBPM2, BPM2 | BTB-POZ and MATH domain 2 | chr3:1874577-1876575 REVERSE LENGTH=406	sp|Q9M8J9|BPM2_ARATH BTB/POZ and MATH domain-containing protein 2 OS=Arabidopsis thaliana GN=BPM2 PE=1 SV=1
Bhi01G000640	chr1	16453686	16456060	1.75544	9.2031	12.9145	2.70025	5.54086	IPR020590 Guanylate kinase, conserved site; IPR027417 P-loop containing nucleoside triphosphate hydrolase; IPR008145 Guanylate kinase/L-type calcium channel beta subunit; IPR008144 Guanylate kinase-like domain; IPR017665 Guanylate kinase	-	gi|659076534|ref|XP_008438733.1| PREDICTED: guanylate kinase 3, chloroplastic-like [Cucumis melo] >gi|659076536|ref|XP_008438734.1| PREDICTED: guanylate kinase 3, chloroplastic-like [Cucumis melo] >gi|1035394517|ref|XP_016899071.1| PREDICTED: guanylate kinase 3, chloroplastic-like [Cucumis melo]	AT3G06200.1 | Symbols: | P-loop containing nucleoside triphosphate hydrolases superfamily protein | chr3:1877678-1878526 FORWARD LENGTH=282	sp|Q94JM2|GMK3_ARATH Guanylate kinase 3, chloroplastic OS=Arabidopsis thaliana GN=GK3 PE=2 SV=1
Bhi01G000641	chr1	16458945	16462665	11.8319	11.9598	9.93895	2.74635	10.638	IPR016024 Armadillo-type fold; IPR011989 Armadillo-like helical	GO:0005488 binding;	gi|659076542|ref|XP_008438736.1| PREDICTED: uncharacterized protein LOC103483758 [Cucumis melo]	AT5G18980.1 | Symbols: | ARM repeat superfamily protein | chr5:6334944-6337943 REVERSE LENGTH=835	-
Bhi01G000642	chr1	16478268	16483410	32.6507	62.8944	652.644	29.5514	333.927	IPR008147 Glutamine synthetase, beta-Grasp domain; IPR008146 Glutamine synthetase, catalytic domain; IPR027303 Glutamine synthetase, glycine-rich site; IPR027302 Glutamine synthetase, N-terminal conserved site; IPR014746 Glutamine synthetase/guanido kinase, catalytic domain	GO:0004356 glutamate-ammonia ligase activity; GO:0006542 glutamine biosynthetic process; GO:0006807 nitrogen compound metabolic process;	gi|659076544|ref|XP_008438737.1| PREDICTED: glutamine synthetase leaf isozyme, chloroplastic isoform X1 [Cucumis melo]	AT5G35630.3 | Symbols: GS2, GLN2, ATGSL1 | glutamine synthetase 2 | chr5:13831220-13833239 FORWARD LENGTH=430	sp|P15102|GLNA4_PHAVU Glutamine synthetase leaf isozyme, chloroplastic OS=Phaseolus vulgaris PE=2 SV=1
Bhi01G000643	chr1	16482838	16490173	1.23313	4.35007	2.18111	1.83674	2.6027	IPR007527 Zinc finger, SWIM-type; IPR006564 Zinc finger, PMZ-type; IPR004330 FAR1 DNA binding domain; IPR018289 MULE transposase domain; IPR031052 FHY3/FAR1 family	GO:0008270 zinc ion binding;	gi|778678631|ref|XP_004134160.2| PREDICTED: protein FAR1-RELATED SEQUENCE 7-like [Cucumis sativus] >gi|700201905|gb|KGN57038.1| hypothetical protein Csa_3G150180 [Cucumis sativus]	AT3G06250.1 | Symbols: FRS7 | FAR1-related sequence 7 | chr3:1889771-1892065 REVERSE LENGTH=764	sp|Q9M8J3|FRS7_ARATH Protein FAR1-RELATED SEQUENCE 7 OS=Arabidopsis thaliana GN=FRS7 PE=2 SV=1
Bhi01G000644	chr1	16483772	16490143	1.70697	7.58123	3.06878	5.50442	6.77252	IPR008390 AWPM-19-like	-	gi|659076548|ref|XP_008438739.1| PREDICTED: uncharacterized protein LOC103483760 [Cucumis melo]	AT5G18970.1 | Symbols: | AWPM-19-like family protein | chr5:6333714-6334539 REVERSE LENGTH=171	-
Bhi01G000645	chr1	16499798	16501651	33.2231	8.84137	6.1876	13.31	9.19809	IPR005607 BSD domain	-	gi|659076552|ref|XP_008438741.1| PREDICTED: protein DOS2 [Cucumis melo]	AT4G13110.1 | Symbols: | BSD domain-containing protein | chr4:7641507-7642457 FORWARD LENGTH=316	sp|Q3SX22|BSDC1_BOVIN BSD domain-containing protein 1 OS=Bos taurus GN=BSDC1 PE=2 SV=1
Bhi01G000646	chr1	16565951	16567073	0.282083	2.5573	2.34751	0.186309	1.70463	IPR016067 S-adenosylmethionine decarboxylase, core; IPR001985 S-adenosylmethionine decarboxylase; IPR018166 S-adenosylmethionine decarboxylase, conserved site	GO:0004014 adenosylmethionine decarboxylase activity; GO:0008295 spermidine biosynthetic process; GO:0006597 spermine biosynthetic process;	gi|659076554|ref|XP_008438742.1| PREDICTED: S-adenosylmethionine decarboxylase proenzyme 4-like [Cucumis melo]	AT5G18930.1 | Symbols: BUD2, SAMDC4 | Adenosylmethionine decarboxylase family protein | chr5:6312172-6313215 REVERSE LENGTH=347	sp|Q3E9D5|DCAM4_ARATH S-adenosylmethionine decarboxylase proenzyme 4 OS=Arabidopsis thaliana GN=SAMDC4 PE=1 SV=1
Bhi01G000666	chr1	17236672	17237229	0.086776	0	0.448395	0.389447	0.021571	IPR007770 Protein of unknown function DUF679	-	gi|700201916|gb|KGN57049.1| hypothetical protein Csa_3G150780 [Cucumis sativus]	AT3G21550.1 | Symbols: DMP2, AtDMP2 | DUF679 domain membrane protein 2 | chr3:7591708-7592262 REVERSE LENGTH=184	-
Bhi01G000667	chr1	17244189	17244641	0	0	0	0	0	-	-	-	-	-
Bhi01G000668	chr1	17251803	17261693	14.3331	20.5902	22.0578	14.6677	15.4072	IPR001202 WW domain; IPR014001 Helicase superfamily 1/2, ATP-binding domain; IPR027417 P-loop containing nucleoside triphosphate hydrolase; IPR011545 DEAD/DEAH box helicase domain; IPR000629 ATP-dependent RNA helicase DEAD-box, conserved site; IPR001650 Helicase, C-terminal; IPR014014 RNA helicase, DEAD-box type, Q motif	GO:0005515 protein binding;	gi|778678715|ref|XP_004134467.2| PREDICTED: DEAD-box ATP-dependent RNA helicase 46 isoform X4 [Cucumis sativus]	AT3G06480.1 | Symbols: | DEAD box RNA helicase family protein | chr3:1985697-1989666 REVERSE LENGTH=1088	sp|Q9SQV1|RH40_ARATH DEAD-box ATP-dependent RNA helicase 40 OS=Arabidopsis thaliana GN=RH40 PE=2 SV=1
Bhi01G000669	chr1	17264080	17302811	21.7556	39.9889	29.311	30.8293	31.0547	IPR027417 P-loop containing nucleoside triphosphate hydrolase; IPR001650 Helicase, C-terminal; IPR000330 SNF2-related, N-terminal domain; IPR014001 Helicase superfamily 1/2, ATP-binding domain; IPR014978 Glutamine-Leucine-Glutamine, QLQ; IPR014012 Helicase/SANT-associated domain; IPR029295 Snf2 ATP coupling domain	-	gi|700201929|gb|KGN57062.1| hypothetical protein Csa_3G151390 [Cucumis sativus]	AT2G28290.3 | Symbols: SYD, CHR3 | P-loop containing nucleoside triphosphate hydrolases superfamily protein | chr2:12056771-12072950 FORWARD LENGTH=3543	sp|F4IHS2|SYD_ARATH Chromatin structure-remodeling complex protein SYD OS=Arabidopsis thaliana GN=SYD PE=1 SV=1
Bhi01G000670	chr1	17327521	17334509	0.600826	6.28867	17.6498	3.58504	8.76879	IPR008271 Serine/threonine-protein kinase, active site; IPR000719 Protein kinase domain; IPR011989 Armadillo-like helical; IPR016024 Armadillo-type fold; IPR002290 Serine/threonine/dual specificity protein kinase, catalytic domain; IPR011009 Protein kinase-like domain; IPR017441 Protein kinase, ATP binding site	GO:0004672 protein kinase activity; GO:0006468 protein phosphorylation;	gi|659076638|ref|XP_008438788.1| PREDICTED: serine/threonine-protein kinase RUNKEL [Cucumis melo]	AT5G18700.1 | Symbols: RUK, EMB3013 | Protein kinase family protein with ARM repeat domain | chr5:6235387-6240733 REVERSE LENGTH=1366	sp|F4JY37|RUK_ARATH Serine/threonine-protein kinase RUNKEL OS=Arabidopsis thaliana GN=RUK PE=1 SV=1
Bhi01G000671	chr1	17368443	17368594	0	0	0	0	0	-	-	-	-	-
Bhi01G000672	chr1	17370309	17375559	27.1615	20.6034	18.4725	8.80713	21.6528	IPR000535 Major sperm protein (MSP) domain; IPR008962 PapD-like; IPR016763 Vesicle-associated membrane-protein-associated protein	-	gi|659076640|ref|XP_008438789.1| PREDICTED: vesicle-associated protein 2-2-like isoform X1 [Cucumis melo]	AT1G08820.2 | Symbols: VAP27-2 | vamp/synaptobrevin-associated protein 27-2 | chr1:2821810-2824412 REVERSE LENGTH=386	sp|B9DHD7|VAP22_ARATH Vesicle-associated protein 2-2 OS=Arabidopsis thaliana GN=PVA22 PE=1 SV=1
Bhi01G000673	chr1	17384943	17391895	6.39378	11.1441	25.1668	2.00351	7.21184	-	-	gi|778678749|ref|XP_011651030.1| PREDICTED: uncharacterized protein LOC101217479 isoform X4 [Cucumis sativus] >gi|700201932|gb|KGN57065.1| hypothetical protein Csa_3G151420 [Cucumis sativus]	-	-
Bhi01G000674	chr1	17406509	17410504	28.123	27.1085	28.5767	8.75929	24.7968	IPR018066 Tubby, C-terminal, conserved site; IPR001810 F-box domain; IPR000007 Tubby, C-terminal; IPR025659 Tubby C-terminal-like domain	-	gi|778678755|ref|XP_004134184.2| PREDICTED: tubby-like F-box protein 3 [Cucumis sativus] >gi|700201933|gb|KGN57066.1| hypothetical protein Csa_3G151430 [Cucumis sativus]	AT2G47900.3 | Symbols: TLP3 | tubby like protein 3 | chr2:19611196-19612766 REVERSE LENGTH=407	sp|Q8VY21|TLP3_ARATH Tubby-like F-box protein 3 OS=Arabidopsis thaliana GN=TULP3 PE=1 SV=1
Bhi01G000675	chr1	17412898	17418084	8.56855	26.4381	23.3775	7.19189	30.3103	IPR011009 Protein kinase-like domain; IPR017441 Protein kinase, ATP binding site; IPR008271 Serine/threonine-protein kinase, active site; IPR000719 Protein kinase domain; IPR002290 Serine/threonine/dual specificity protein kinase, catalytic domain	-	gi|659076663|ref|XP_008438801.1| PREDICTED: probable serine/threonine-protein kinase At1g54610 [Cucumis melo]	AT1G54610.3 | Symbols: | Protein kinase superfamily protein | chr1:20393962-20396902 REVERSE LENGTH=572	sp|Q9ZVM9|Y1461_ARATH Probable serine/threonine-protein kinase At1g54610 OS=Arabidopsis thaliana GN=At1g54610 PE=1 SV=1
Bhi01G000806	chr1	21470754	21476029	0.894837	13.9224	9.90219	7.54478	11.5503	IPR013320 Concanavalin A-like lectin/glucanase domain; IPR001079 Galectin, carbohydrate recognition domain; IPR002659 Glycosyl transferase, family 31	-	gi|449459774|ref|XP_004147621.1| PREDICTED: probable beta-1,3-galactosyltransferase 16 [Cucumis sativus] >gi|700202056|gb|KGN57189.1| hypothetical protein Csa_3G169490 [Cucumis sativus]	AT3G06440.1 | Symbols: | Galactosyltransferase family protein | chr3:1972913-1975272 REVERSE LENGTH=619	sp|Q9ASW1|B3GTG_ARATH Hydroxyproline O-galactosyltransferase GALT3 OS=Arabidopsis thaliana GN=GALT3 PE=2 SV=1
Bhi01G000807	chr1	21551246	21643740	6.58741	9.16146	2.55355	7.36386	5.169	IPR000008 C2 domain; IPR010482 Peroxin domain; IPR026847 Vacuolar protein sorting-associated protein 13; IPR031645 Vacuolar protein sorting-associated protein 13, C-terminal; IPR009291 Vacuolar protein sorting-associated protein 62; IPR009543 Vacuolar protein sorting-associated protein 13, SHR-binding domain	GO:0005515 protein binding;	gi|778679130|ref|XP_011651092.1| PREDICTED: LOW QUALITY PROTEIN: uncharacterized protein LOC101213129 [Cucumis sativus]	AT1G48090.1 | Symbols: | calcium-dependent lipid-binding family protein | chr1:17732582-17758194 REVERSE LENGTH=4146	sp|Q54LB8|VP13A_DICDI Putative vacuolar protein sorting-associated protein 13A OS=Dictyostelium discoideum GN=vps13A PE=2 SV=1
Bhi01G000808	chr1	21677171	21677528	0	0	0	0	0	-	-	-	-	-
Bhi01G000809	chr1	21705703	21708470	11.9009	28.7465	16.4744	23.9469	8.85396	IPR008011 Complex 1 LYR protein	-	gi|225432120|ref|XP_002263820.1| PREDICTED: uncharacterized protein LOC100258064 [Vitis vinifera] >gi|297736776|emb|CBI25977.3| unnamed protein product, partial [Vitis vinifera]	AT3G17300.1 | Symbols: | unknown protein; Has 48 Blast hits to 48 proteins in 21 species: Archae - 0; Bacteria - 0; Metazoa - 0; Fungi - 0; Plants - 40; Viruses - 0; Other Eukaryotes - 8 (source: NCBI BLink). | chr3:5907616-5908695 FORWARD LENGTH=91	-
Bhi01G000810	chr1	21715495	21715799	0	0	0	0	0	IPR032464 Intron-binding protein aquarius	-	gi|307136393|gb|ADN34203.1| aquarius [Cucumis melo subsp. melo]	AT2G38770.1 | Symbols: EMB2765 | P-loop containing nucleoside triphosphate hydrolases superfamily protein | chr2:16203185-16210253 REVERSE LENGTH=1509	sp|O60306|AQR_HUMAN Intron-binding protein aquarius OS=Homo sapiens GN=AQR PE=1 SV=4
Bhi01G000811	chr1	21809005	21814380	1.90823	5.1896	3.59802	1.42415	3.59435	IPR018108 Mitochondrial substrate/solute carrier; IPR012336 Thioredoxin-like fold; IPR023395 Mitochondrial carrier domain; IPR000866 Alkyl hydroperoxide reductase subunit C/ Thiol specific antioxidant; IPR019479 Peroxiredoxin, C-terminal	-	gi|659077014|ref|XP_008438985.1| PREDICTED: solute carrier family 25 member 44-like [Cucumis melo] >gi|1035394874|ref|XP_016899109.1| PREDICTED: solute carrier family 25 member 44-like [Cucumis melo] >gi|1035394876|ref|XP_016899110.1| PREDICTED: solute carrier family 25 member 44-like [Cucumis melo]	AT1G48130.1 | Symbols: ATPER1, PER1 | 1-cysteine peroxiredoxin 1 | chr1:17780610-17781500 FORWARD LENGTH=216	sp|Q6E2Z6|REHY_MEDTR 1-Cys peroxiredoxin OS=Medicago truncatula PE=2 SV=1
Bhi01G000812	chr1	21824547	21827262	0.088858	2.19039	0.477929	0.867613	0.579634	IPR025287 Wall-associated receptor kinase, galacturonan-binding domain; IPR032872 Wall-associated receptor kinase, C-terminal	GO:0030247 polysaccharide binding;	gi|1035393933|ref|XP_008438983.2| PREDICTED: uncharacterized protein LOC103483914 [Cucumis melo]	AT3G17350.1 | Symbols: | unknown protein; FUNCTIONS IN: molecular_function unknown; INVOLVED IN: biological_process unknown; LOCATED IN: endomembrane system; EXPRESSED IN: 19 plant structures; EXPRESSED DURING: 13 growth stages; BEST Arabidopsis thaliana protein match is: unknown protein (TAIR:AT5G50290.1); Has 203 Blast hits to 203 proteins in 13 species: Archae - 0; Bacteria - 0; Metazoa - 0; F…	-
Bhi01G000813	chr1	21830859	21834066	0.822593	2.63389	2.43161	2.21598	2.81457	IPR013216 Methyltransferase type 11; IPR029063 S-adenosyl-L-methionine-dependent methyltransferase	GO:0008152 metabolic process; GO:0008168 methyltransferase activity;	gi|449459778|ref|XP_004147623.1| PREDICTED: methyltransferase-like protein 13 [Cucumis sativus] >gi|700202066|gb|KGN57199.1| hypothetical protein Csa_3G171070 [Cucumis sativus]	AT3G17365.1 | Symbols: | S-adenosyl-L-methionine-dependent methyltransferases superfamily protein | chr3:5947144-5948766 REVERSE LENGTH=239	sp|Q8N6R0|MET13_HUMAN Methyltransferase-like protein 13 OS=Homo sapiens GN=METTL13 PE=1 SV=1
Bhi01G000814	chr1	21839153	21842475	14.8471	16.9689	23.921	21.4011	24.3557	IPR002778 Signal recognition particle, SRP19 subunit	GO:0006614 SRP-dependent cotranslational protein targeting to membrane; GO:0008312 7S RNA binding; GO:0048500 signal recognition particle;	gi|659077020|ref|XP_008438988.1| PREDICTED: signal recognition particle 19 kDa protein [Cucumis melo] >gi|659077022|ref|XP_008438989.1| PREDICTED: signal recognition particle 19 kDa protein [Cucumis melo]	AT1G48160.1 | Symbols: | signal recognition particle 19 kDa protein, putative / SRP19, putative | chr1:17786779-17788286 REVERSE LENGTH=145	sp|P49964|SRP19_ORYSJ Signal recognition particle 19 kDa protein OS=Oryza sativa subsp. japonica GN=SRP19 PE=1 SV=1
Bhi01G000815	chr1	21896047	21902136	2.57759	14.5605	32.024	13.0301	37.3847	IPR004853 Sugar phosphate transporter domain	-	gi|778693638|ref|XP_011653667.1| PREDICTED: probable sugar phosphate/phosphate translocator At1g48230 isoform X1 [Cucumis sativus] >gi|700199175|gb|KGN54333.1| hypothetical protein Csa_4G304790 [Cucumis sativus]	AT3G17430.1 | Symbols: | Nucleotide-sugar transporter family protein | chr3:5966597-5968962 FORWARD LENGTH=375	sp|Q9LRP2|PT317_ARATH Probable sugar phosphate/phosphate translocator At3g17430 OS=Arabidopsis thaliana GN=At3g17430 PE=1 SV=1
Bhi01G000816	chr1	21907166	21910766	17.4117	9.05957	15.186	4.08021	13.62	IPR003594 Histidine kinase-like ATPase, C-terminal domain; IPR018955 Branched-chain alpha-ketoacid dehydrogenase kinase/Pyruvate dehydrogenase kinase, N-terminal; IPR005467 Histidine kinase domain; IPR004358 Signal transduction histidine kinase-related protein, C-terminal	-	gi|778679156|ref|XP_004147627.2| PREDICTED: pyruvate dehydrogenase (acetyl-transferring) kinase, mitochondrial [Cucumis sativus] >gi|700202069|gb|KGN57202.1| hypothetical protein Csa_3G171100 [Cucumis sativus]	AT3G06483.1 | Symbols: PDK, ATPDHK | pyruvate dehydrogenase kinase | chr3:1990727-1992581 REVERSE LENGTH=366	sp|Q9SBJ1|PDK_ARATH [Pyruvate dehydrogenase (acetyl-transferring)] kinase, mitochondrial OS=Arabidopsis thaliana GN=PDK PE=1 SV=1
Bhi01G000817	chr1	21922608	21926528	11.7137	11.4458	12.0428	10.7455	12.2831	IPR003656 Zinc finger, BED-type; IPR007021 Domain of unknown function DUF659; IPR008906 HAT, C-terminal dimerisation domain; IPR012337 Ribonuclease H-like domain	GO:0003677 DNA binding;	gi|778679159|ref|XP_011651096.1| PREDICTED: uncharacterized protein LOC101213851 [Cucumis sativus] >gi|778679162|ref|XP_011651097.1| PREDICTED: uncharacterized protein LOC101213851 [Cucumis sativus] >gi|700202071|gb|KGN57204.1| hypothetical protein Csa_3G171120 [Cucumis sativus]	AT3G17450.1 | Symbols: | hAT dimerisation domain-containing protein | chr3:5972793-5975684 REVERSE LENGTH=877	-
Bhi01G000818	chr1	21928922	21929179	0.232364	2.60419	4.2281	1.18736	4.66756	-	-	gi|1035394169|ref|XP_016899011.1| PREDICTED: uncharacterized protein LOC103483924 [Cucumis melo]	-	-
Bhi01G000819	chr1	21929417	21929857	0.239189	2.87426	6.40278	1.13304	4.07255	-	-	-	-	-
Bhi01G000820	chr1	21932185	21936962	1.60847	15.4706	25.4747	16.4905	24.7385	IPR019926 Ribosomal protein L3, conserved site; IPR019927 Ribosomal protein L3, bacterial/organelle-type; IPR009000 Translation protein, beta-barrel domain; IPR000597 Ribosomal protein L3	-	gi|659077038|ref|XP_008438999.1| PREDICTED: 50S ribosomal protein L3-2, chloroplastic [Cucumis melo] >gi|307136201|gb|ADN34039.1| 50S ribosomal protein l3 [Cucumis melo subsp. melo]	AT3G17465.1 | Symbols: RPL3P | ribosomal protein L3 plastid | chr3:5978059-5979572 REVERSE LENGTH=324	sp|Q9LRN8|RK3B_ARATH 50S ribosomal protein L3-2, chloroplastic OS=Arabidopsis thaliana GN=RPL3B PE=2 SV=1
Bhi01G000821	chr1	21971178	21971394	0.271318	2.53319	2.94732	0.398824	0.796463	-	-	-	-	-
Bhi01G000822	chr1	21971419	21981633	1.26892	10.0725	11.4808	3.52389	6.42483	IPR027417 P-loop containing nucleoside triphosphate hydrolase; IPR000330 SNF2-related, N-terminal domain; IPR001650 Helicase, C-terminal; IPR014001 Helicase superfamily 1/2, ATP-binding domain; IPR010003 HARP domain	-	gi|659077040|ref|XP_008439000.1| PREDICTED: SWI/SNF-related matrix-associated actin-dependent regulator of chromatin subfamily A-like protein 1 [Cucumis melo]	AT1G48310.1 | Symbols: CHR18, CHA18 | chromatin remodeling factor18 | chr1:17848620-17853731 REVERSE LENGTH=673	sp|Q9NZC9|SMAL1_HUMAN SWI/SNF-related matrix-associated actin-dependent regulator of chromatin subfamily A-like protein 1 OS=Homo sapiens GN=SMARCAL1 PE=1 SV=1
Bhi01G000823	chr1	21998151	21999489	8.09651	16.3718	10.6195	12.092	14.0618	IPR012336 Thioredoxin-like fold	-	gi|307136211|gb|ADN34049.1| diacylglycerol acyltransferase [Cucumis melo subsp. melo]	AT1G48300.1 | Symbols: | unknown protein; FUNCTIONS IN: molecular_function unknown; INVOLVED IN: biological_process unknown; LOCATED IN: endomembrane system; EXPRESSED IN: 24 plant structures; EXPRESSED DURING: 15 growth stages; Has 96 Blast hits to 87 proteins in 37 species: Archae - 0; Bacteria - 2; Metazoa - 12; Fungi - 2; Plants - 65; Viruses - 0; Other Eukaryotes - 15 (source: NCBI BLink). |…	-
Bhi01G000824	chr1	22026065	22030484	4.77979	8.42451	8.40944	11.1022	3.65343	-	-	gi|449459796|ref|XP_004147632.1| PREDICTED: protein CHUP1, chloroplastic [Cucumis sativus] >gi|700202077|gb|KGN57210.1| hypothetical protein Csa_3G171180 [Cucumis sativus]	AT3G25690.3 | Symbols: CHUP1 | Hydroxyproline-rich glycoprotein family protein | chr3:9354061-9357757 FORWARD LENGTH=863	sp|Q9LI74|CHUP1_ARATH Protein CHUP1, chloroplastic OS=Arabidopsis thaliana GN=CHUP1 PE=1 SV=1
Bhi01G000825	chr1	22062754	22062917	0	0	0	0	0	-	-	-	-	-
Bhi01G000826	chr1	22070919	22072794	2.30497	0.396652	0.149688	0.268507	0.148082	-	-	gi|778679175|ref|XP_004147633.2| PREDICTED: late embryogenesis abundant protein D-29 [Cucumis sativus] >gi|700202078|gb|KGN57211.1| hypothetical protein Csa_3G171190 [Cucumis sativus]	AT5G44310.2 | Symbols: | Late embryogenesis abundant protein (LEA) family protein | chr5:17847998-17849436 REVERSE LENGTH=331	sp|P13940|LEA29_GOSHI Late embryogenesis abundant protein D-29 OS=Gossypium hirsutum PE=3 SV=1
Bhi01G000827	chr1	22102390	22102884	0	0	0	0	0	-	-	gi|700196229|gb|KGN51406.1| hypothetical protein Csa_5G528430 [Cucumis sativus]	-	-
Bhi01G000828	chr1	22130821	22131102	0	0	0	0	0	-	-	gi|700198501|gb|KGN53659.1| hypothetical protein Csa_4G097660 [Cucumis sativus]	-	-
Bhi01G000841	chr1	22640842	22642528	25.6357	4.72594	11.1306	4.0061	12.9162	IPR003676 Small auxin-up RNA	GO:0009733 response to auxin;	gi|659077103|ref|XP_008439035.1| PREDICTED: auxin-responsive protein SAUR36-like [Cucumis melo]	AT3G60690.1 | Symbols: | SAUR-like auxin-responsive protein family | chr3:22435262-22435774 FORWARD LENGTH=170	sp|O22150|SAU36_ARATH Auxin-responsive protein SAUR36 OS=Arabidopsis thaliana GN=SAUR36 PE=2 SV=1
Bhi01G000842	chr1	22684314	22689327	2.22993	15.1573	7.20313	8.33063	8.71539	IPR019410 Lysine methyltransferase; IPR029063 S-adenosyl-L-methionine-dependent methyltransferase	-	gi|659077110|ref|XP_008439038.1| PREDICTED: histidine protein methyltransferase 1 homolog [Cucumis melo]	AT4G14000.1 | Symbols: | Putative methyltransferase family protein | chr4:8090851-8092347 FORWARD LENGTH=290	sp|Q55DL2|MET18_DICDI Histidine protein methyltransferase 1 homolog OS=Dictyostelium discoideum GN=DDB_G0270580 PE=3 SV=1
Bhi01G000843	chr1	22690493	22691978	20.7982	4.96263	4.27919	12.879	17.4886	IPR008801 Rapid ALkalinization Factor	-	gi|778679218|ref|XP_004147646.2| PREDICTED: protein RALF-like 32 [Cucumis sativus] >gi|700202094|gb|KGN57227.1| hypothetical protein Csa_3G171840 [Cucumis sativus]	AT4G14010.1 | Symbols: RALFL32 | ralf-like 32 | chr4:8093010-8093363 REVERSE LENGTH=117	sp|O23262|RLF32_ARATH Protein RALF-like 32 OS=Arabidopsis thaliana GN=RALFL32 PE=3 SV=1
Bhi01G000844	chr1	22720248	22721710	0.724649	0	25.4737	0.013634	5.46931	IPR023393 START-like domain; IPR024948 Major latex protein domain; IPR000916 Bet v I/Major latex protein	-	gi|449459826|ref|XP_004147647.1| PREDICTED: MLP-like protein 31 [Cucumis sativus] >gi|700202096|gb|KGN57229.1| hypothetical protein Csa_3G171860 [Cucumis sativus]	AT1G70840.1 | Symbols: MLP31 | MLP-like protein 31 | chr1:26713170-26714014 REVERSE LENGTH=171	sp|Q941R6|MLP31_ARATH MLP-like protein 31 OS=Arabidopsis thaliana GN=MLP31 PE=2 SV=2
Bhi01G000845	chr1	22726544	22727435	3.27042	0	66.4821	0.030049	12.4806	IPR024948 Major latex protein domain; IPR000916 Bet v I/Major latex protein; IPR023393 START-like domain	-	gi|700202099|gb|KGN57232.1| Csf-2 protein [Cucumis sativus]	AT1G70890.1 | Symbols: MLP43 | MLP-like protein 43 | chr1:26725912-26726489 REVERSE LENGTH=158	sp|Q9SSK5|MLP43_ARATH MLP-like protein 43 OS=Arabidopsis thaliana GN=MLP43 PE=1 SV=1
Bhi01G000846	chr1	22753733	22754680	0.067064	0	0.088392	219.006	5.84604	IPR024948 Major latex protein domain; IPR000916 Bet v I/Major latex protein; IPR023393 START-like domain	-	gi|700202099|gb|KGN57232.1| Csf-2 protein [Cucumis sativus]	AT1G70830.3 | Symbols: MLP28 | MLP-like protein 28 | chr1:26710203-26711395 REVERSE LENGTH=201	sp|Q9SSK9|MLP28_ARATH MLP-like protein 28 OS=Arabidopsis thaliana GN=MLP28 PE=1 SV=1
Bhi01G000847	chr1	22774694	22774930	0	0	0	0	0	-	-	-	-	-
Bhi01G000848	chr1	22787239	22787478	0	0	0	0	0	-	-	-	-	-
Bhi01G000849	chr1	22810365	22810676	0	0	0	0	0	-	-	-	-	-
Bhi01G000850	chr1	22841564	22842752	0	0	0.068611	0	0	IPR024948 Major latex protein domain; IPR000916 Bet v I/Major latex protein; IPR023393 START-like domain	-	gi|449445429|ref|XP_004140475.1| PREDICTED: MLP-like protein 31 [Cucumis sativus]	AT1G70830.1 | Symbols: MLP28 | MLP-like protein 28 | chr1:26710203-26711395 REVERSE LENGTH=335	sp|Q9SSK9|MLP28_ARATH MLP-like protein 28 OS=Arabidopsis thaliana GN=MLP28 PE=1 SV=1
Bhi01G000912	chr1	25297995	25299588	0.646126	2.90885	9.69159	3.25479	5.68559	IPR016040 NAD(P)-binding domain; IPR008089 Nucleotide sugar epimerase	-	gi|449460794|ref|XP_004148129.1| PREDICTED: UDP-glucuronate 4-epimerase 2-like [Cucumis sativus]	AT1G02000.1 | Symbols: GAE2 | UDP-D-glucuronate 4-epimerase 2 | chr1:346052-347356 FORWARD LENGTH=434	sp|Q9LPC1|GAE2_ARATH UDP-glucuronate 4-epimerase 2 OS=Arabidopsis thaliana GN=GAE2 PE=2 SV=1
Bhi01G000913	chr1	25310895	25312594	46.4266	368.614	376.69	332.392	277.525	IPR027486 Ribosomal protein S10 domain; IPR001848 Ribosomal protein S10; IPR005729 Ribosomal protein S10, eukaryotic/archaeal; IPR018268 Ribosomal protein S10, conserved site	-	gi|659077257|ref|XP_008439109.1| PREDICTED: 40S ribosomal protein S20-2-like [Cucumis melo]	AT3G47370.3 | Symbols: | Ribosomal protein S10p/S20e family protein | chr3:17453671-17454437 REVERSE LENGTH=122	sp|Q9STY6|RS202_ARATH 40S ribosomal protein S20-2 OS=Arabidopsis thaliana GN=RPS20B PE=2 SV=1
Bhi01G000914	chr1	25323579	25323761	0	0	0	0	0	-	-	-	-	-
Bhi01G000915	chr1	25328215	25329644	0.350148	0.597058	2.72946	2.48855	25.1279	IPR009902 Protein of unknown function DUF1442; IPR029063 S-adenosyl-L-methionine-dependent methyltransferase	-	gi|659077259|ref|XP_008439110.1| PREDICTED: uncharacterized protein LOC103484000 [Cucumis melo]	AT5G62280.1 | Symbols: | Protein of unknown function (DUF1442) | chr5:25017165-25017985 FORWARD LENGTH=236	-
Bhi01G000916	chr1	25351707	25354864	26.4188	31.8019	11.4159	50.2405	28.5523	IPR001107 Band 7 domain; IPR001972 Stomatin family	-	gi|659077261|ref|XP_008439111.1| PREDICTED: hypersensitive-induced response protein 4 [Cucumis melo]	AT5G51570.1 | Symbols: | SPFH/Band 7/PHB domain-containing membrane-associated protein family | chr5:20949511-20951234 FORWARD LENGTH=292	sp|Q9FHM7|HIR4_ARATH Hypersensitive-induced response protein 4 OS=Arabidopsis thaliana GN=HIR4 PE=1 SV=1
Bhi01G000917	chr1	25410819	25418563	1.13097	16.9273	27.4605	10.4927	19.5548	IPR023566 Peptidyl-prolyl cis-trans isomerase, FKBP-type; IPR001179 FKBP-type peptidyl-prolyl cis-trans isomerase domain; IPR024057 Nucleoplasmin core domain	-	gi|700202157|gb|KGN57290.1| hypothetical protein Csa_3G176850 [Cucumis sativus]	AT4G25340.1 | Symbols: FKBP53, ATFKBP53 | FK506 BINDING PROTEIN 53 | chr4:12959657-12962632 REVERSE LENGTH=477	sp|Q93ZG9|FKB53_ARATH Peptidyl-prolyl cis-trans isomerase FKBP53 OS=Arabidopsis thaliana GN=FKBP53 PE=1 SV=1
Bhi01G000918	chr1	25459415	25464776	0.492284	2.35191	9.9516	12.2766	1.82385	IPR005175 PPC domain	-	gi|449460854|ref|XP_004148159.1| PREDICTED: AT-hook motif nuclear-localized protein 4 [Cucumis sativus] >gi|700202158|gb|KGN57291.1| hypothetical protein Csa_3G176860 [Cucumis sativus]	AT4G25320.1 | Symbols: | AT hook motif DNA-binding family protein | chr4:12954488-12956342 FORWARD LENGTH=404	sp|Q9SB31|AHL3_ARATH AT-hook motif nuclear-localized protein 3 OS=Arabidopsis thaliana GN=AHL3 PE=1 SV=1
Bhi01G000919	chr1	25465437	25470338	0.019619	8.17198	47.369	4.71051	13.9856	IPR007145 Microtubule-associated protein, MAP65/Ase1/PRC1	GO:0000226 microtubule cytoskeleton organization; GO:0000910 cytokinesis; GO:0008017 microtubule binding;	gi|659077267|ref|XP_008439114.1| PREDICTED: 65-kDa microtubule-associated protein 3-like [Cucumis melo]	AT5G51600.1 | Symbols: PLE, ATMAP65-3, MAP65-3 | Microtubule associated protein (MAP65/ASE1) family protein | chr5:20961061-20964080 REVERSE LENGTH=707	sp|Q9FHM4|MA653_ARATH 65-kDa microtubule-associated protein 3 OS=Arabidopsis thaliana GN=MAP65-3 PE=1 SV=1
Bhi01G000920	chr1	25535905	25537953	2.26721	18.2678	2.41975	4.72626	3.82068	IPR021864 Protein of unknown function DUF3475; IPR007700 Protein of unknown function DUF668	-	gi|659077271|ref|XP_008439117.1| PREDICTED: uncharacterized protein LOC103484007 [Cucumis melo]	AT5G51670.1 | Symbols: | Protein of unknown function (DUF668) | chr5:20993560-20995096 FORWARD LENGTH=474	-
Bhi01G000921	chr1	25561743	25565933	19.7079	74.6535	168.316	26.0939	72.5424	IPR004176 Clp, N-terminal	GO:0019538 protein metabolic process;	gi|659077269|ref|XP_008439115.1| PREDICTED: ATP-dependent Clp protease ATP-binding subunit CLPT1, chloroplastic-like [Cucumis melo]	AT4G25370.1 | Symbols: | Double Clp-N motif protein | chr4:12972747-12974580 FORWARD LENGTH=238	sp|Q93WL3|CLPT1_ARATH ATP-dependent Clp protease ATP-binding subunit CLPT1, chloroplastic OS=Arabidopsis thaliana GN=CLPT1 PE=1 SV=1
Bhi01G000922	chr1	25608357	25608812	0.688407	0.28263	0.013839	0.071877	0	IPR000058 Zinc finger, AN1-type; IPR002653 Zinc finger, A20-type	GO:0008270 zinc ion binding;	gi|700202163|gb|KGN57296.1| hypothetical protein Csa_3G177400 [Cucumis sativus]	AT4G12040.2 | Symbols: | A20/AN1-like zinc finger family protein | chr4:7215341-7215868 FORWARD LENGTH=175	sp|Q5JN07|SAP3_ORYSJ Zinc finger A20 and AN1 domain-containing stress-associated protein 3 OS=Oryza sativa subsp. japonica GN=SAP3 PE=2 SV=2
Bhi01G000923	chr1	25611281	25620718	5.07615	6.8385	6.99272	2.48298	4.9317	IPR002885 Pentatricopeptide repeat; IPR011990 Tetratricopeptide-like helical domain	-	gi|659077273|ref|XP_008439118.1| PREDICTED: pentatricopeptide repeat-containing protein At5g12100, mitochondrial [Cucumis melo]	AT5G12100.1 | Symbols: | pentatricopeptide (PPR) repeat-containing protein | chr5:3911388-3913838 FORWARD LENGTH=816	sp|Q9FMQ1|PP376_ARATH Pentatricopeptide repeat-containing protein At5g12100, mitochondrial OS=Arabidopsis thaliana GN=At5g12100 PE=2 SV=1
Bhi01G000924	chr1	25625242	25628744	21.3866	4.42247	19.279	4.90678	10.3065	IPR015421 Pyridoxal phosphate-dependent transferase, major region, subdomain 1; IPR004839 Aminotransferase, class I/classII; IPR015424 Pyridoxal phosphate-dependent transferase; IPR004838 Aminotransferases, class-I, pyridoxal-phosphate-binding site; IPR015422 Pyridoxal phosphate-dependent transferase, major region, subdomain 2	GO:0003824 catalytic activity;	gi|449460846|ref|XP_004148155.1| PREDICTED: probable aminotransferase ACS12 [Cucumis sativus] >gi|700202167|gb|KGN57300.1| hypothetical protein Csa_3G177920 [Cucumis sativus]	AT5G51690.1 | Symbols: ACS12 | 1-amino-cyclopropane-1-carboxylate synthase 12 | chr5:20999015-21000957 REVERSE LENGTH=495	sp|Q8GYY0|1A112_ARATH Probable aminotransferase ACS12 OS=Arabidopsis thaliana GN=ACS12 PE=2 SV=2
Bhi01G000925	chr1	25632383	25640396	28.7514	7.52753	9.34043	9.79572	9.03899	IPR006153 Cation/H+ exchanger	GO:0006812 cation transport; GO:0015299 solute; GO:0016021 integral component of membrane; GO:0055085 transmembrane transport;	gi|449460782|ref|XP_004148124.1| PREDICTED: K(+) efflux antiporter 5 [Cucumis sativus] >gi|700202168|gb|KGN57301.1| hypothetical protein Csa_3G177940 [Cucumis sativus]	AT5G51710.2 | Symbols: KEA5, ATKEA5 | K+ efflux antiporter 5 | chr5:21004566-21008580 REVERSE LENGTH=565	sp|Q8VYR9|KEA5_ARATH K(+) efflux antiporter 5 OS=Arabidopsis thaliana GN=KEA5 PE=2 SV=1
Bhi01G000926	chr1	25670045	25671830	0	0.007282	0.250483	1.05686	0.033697	-	-	-	-	-
Bhi01G000927	chr1	25686693	25686911	0.038462	0.074229	0.205899	0.037507	0.212703	IPR025558 Domain of unknown function DUF4283	-	-	-	-
Bhi01G000928	chr1	25687136	25687866	0.224784	0.124963	0.480448	0.036333	0.262975	IPR027417 P-loop containing nucleoside triphosphate hydrolase; IPR000194 ATPase, F1/V1/A1 complex, alpha/beta subunit, nucleotide-binding domain	-	gi|317046158|ref|YP_004072447.1| ATPase alpha subunit (chloroplast) [Corynocarpus laevigatus] >gi|309252875|gb|ADO60295.1| ATPase alpha subunit (chloroplast) [Corynocarpus laevigatus]	ATCG00120.1 | Symbols: ATPA | ATP synthase subunit alpha | chrC:9938-11461 REVERSE LENGTH=507	sp|Q27S65|ATPA_SOLTU ATP synthase subunit alpha, chloroplastic OS=Solanum tuberosum GN=atpA PE=3 SV=1
Bhi01G000929	chr1	25691262	25692338	5.10412	20.1723	15.1485	12.6226	22.931	IPR006599 CARP motif; IPR017901 C-CAP/cofactor C-like domain; IPR016098 Cyclase-associated protein CAP/septum formation inhibitor MinC, C-terminal; IPR012945 Tubulin binding cofactor C-like domain; IPR031925 Tubulin-specific chaperone C, N-terminal; IPR027684 Tubulin-specific chaperone C	-	gi|659107707|ref|XP_008453815.1| PREDICTED: tubulin-folding cofactor C [Cucumis melo]	AT4G39920.1 | Symbols: POR, TFC C | C-CAP/cofactor C-like domain-containing protein | chr4:18515882-18516919 FORWARD LENGTH=345	sp|Q9SMR2|TBCC_ARATH Tubulin-folding cofactor C OS=Arabidopsis thaliana GN=TFCC PE=1 SV=1
Bhi01G000930	chr1	25696695	25709153	1.55667	4.79942	7.71986	1.30274	6.01913	-	-	gi|449458387|ref|XP_004146929.1| PREDICTED: uncharacterized protein LOC101211687 [Cucumis sativus]	AT5G10320.1 | Symbols: | unknown protein; Has 54 Blast hits to 53 proteins in 19 species: Archae - 0; Bacteria - 4; Metazoa - 0; Fungi - 0; Plants - 50; Viruses - 0; Other Eukaryotes - 0 (source: NCBI BLink). | chr5:3244180-3246603 REVERSE LENGTH=403	-
Bhi01G000949	chr1	26316879	26330977	36.8398	6.72799	21.2528	2.10193	14.6273	IPR004963 Pectinacetylesterase/NOTUM	GO:0016787 hydrolase activity;	gi|659077499|ref|XP_008439237.1| PREDICTED: pectin acetylesterase 9 isoform X1 [Cucumis melo] >gi|659077501|ref|XP_008439238.1| PREDICTED: pectin acetylesterase 9 isoform X1 [Cucumis melo]	AT5G23870.2 | Symbols: | Pectinacetylesterase family protein | chr5:8045958-8049999 REVERSE LENGTH=436	sp|B9DFR3|PAE9_ARATH Pectin acetylesterase 9 OS=Arabidopsis thaliana GN=PAE9 PE=2 SV=1
Bhi01G000950	chr1	26357075	26362488	0.278368	0.040896	0.060022	0.432687	0.047973	IPR017972 Cytochrome P450, conserved site; IPR001128 Cytochrome P450; IPR002401 Cytochrome P450, E-class, group I	GO:0016705 oxidoreductase activity, acting on paired donors, with incorporation or reduction of molecular oxygen; GO:0055114 oxidation-reduction process;	gi|659077497|ref|XP_008439236.1| PREDICTED: cytokinin hydroxylase [Cucumis melo]	AT5G52400.1 | Symbols: CYP715A1 | cytochrome P450, family 715, subfamily A, polypeptide 1 | chr5:21272949-21275509 FORWARD LENGTH=519	sp|Q2QYH7|C14C2_ORYSJ Cytochrome P450 714C2 OS=Oryza sativa subsp. japonica GN=CYP714C2 PE=2 SV=1
Bhi01G000951	chr1	26412737	26413191	0	0	0	0	0	-	-	-	-	-
Bhi01G000952	chr1	26419217	26419396	0	0	0	0	0	-	-	-	-	-
Bhi01G000953	chr1	26486292	26488089	0.943485	4.07454	5.05205	0.63836	1.14893	IPR009489 PAR1	-	gi|659077486|ref|XP_008439231.1| PREDICTED: uncharacterized protein LOC103484081 [Cucumis melo]	AT5G52390.1 | Symbols: | PAR1 protein | chr5:21264281-21265173 REVERSE LENGTH=195	-
Bhi01G000954	chr1	26500545	26501909	0	0	0	0	0	IPR009489 PAR1	-	gi|449446155|ref|XP_004140837.1| PREDICTED: uncharacterized protein LOC101212311 [Cucumis sativus]	AT5G52390.1 | Symbols: | PAR1 protein | chr5:21264281-21265173 REVERSE LENGTH=195	-
Bhi01G000955	chr1	26503816	26508638	0.46143	5.66482	11.0976	4.51823	5.19319	IPR001878 Zinc finger, CCHC-type; IPR025836 Zinc knuckle CX2CX4HX4C	GO:0003676 nucleic acid binding; GO:0008270 zinc ion binding;	gi|778688554|ref|XP_011652775.1| PREDICTED: zinc finger CCHC domain-containing protein 9 [Cucumis sativus]	AT5G52380.1 | Symbols: | VASCULAR-RELATED NAC-DOMAIN 6 | chr5:21261521-21263061 REVERSE LENGTH=268	sp|Q8N567|ZCHC9_HUMAN Zinc finger CCHC domain-containing protein 9 OS=Homo sapiens GN=ZCCHC9 PE=1 SV=2
Bhi01G000956	chr1	26509409	26511552	1.45545	0.942656	1.64874	0.129436	0.24577	IPR029006 ADF-H/Gelsolin-like domain; IPR002108 Actin-depolymerising factor homology domain; IPR017904 ADF/Cofilin/Destrin	-	gi|778688554|ref|XP_011652775.1| PREDICTED: zinc finger CCHC domain-containing protein 9 [Cucumis sativus]	AT4G25590.1 | Symbols: ADF7 | actin depolymerizing factor 7 | chr4:13059137-13060050 REVERSE LENGTH=137	sp|Q67ZM4|ADF7_ARATH Actin-depolymerizing factor 7 OS=Arabidopsis thaliana GN=ADF7 PE=2 SV=1
Bhi01G000957	chr1	26510377	26515677	0.566427	11.8414	14.4276	0.925795	4.69058	IPR006598 Lipopolysaccharide-modifying protein	-	gi|449446159|ref|XP_004140839.1| PREDICTED: protein O-glucosyltransferase 1-like [Cucumis sativus] >gi|700202242|gb|KGN57375.1| hypothetical protein Csa_3G182110 [Cucumis sativus]	AT5G23850.1 | Symbols: | Arabidopsis thaliana protein of unknown function (DUF821) | chr5:8038126-8040741 FORWARD LENGTH=542	sp|Q8NBL1|PGLT1_HUMAN Protein O-glucosyltransferase 1 OS=Homo sapiens GN=POGLUT1 PE=1 SV=1
Bhi01G000958	chr1	26529960	26530334	0	0	0	0	0	-	-	gi|659121350|ref|XP_008460615.1| PREDICTED: uncharacterized protein LOC103499392 [Cucumis melo]	-	-
Bhi01G000959	chr1	26530590	26530907	0	0	0	0	0	-	-	gi|985470854|ref|XP_015381093.1| PREDICTED: uncharacterized protein LOC107174589 [Citrus sinensis]	-	-
Bhi01G000960	chr1	26530941	26531410	0	0	0	0	0	-	-	gi|659083321|ref|XP_008442289.1| PREDICTED: uncharacterized protein LOC103486198 [Cucumis melo]	-	-
Bhi01G000961	chr1	26531579	26531953	0	0	0	0	0	-	-	-	-	-
Bhi01G000962	chr1	26563381	26569400	2.29068	4.64731	6.54904	4.56324	6.51149	IPR002885 Pentatricopeptide repeat; IPR011990 Tetratricopeptide-like helical domain	-	gi|659077478|ref|XP_008439226.1| PREDICTED: pentatricopeptide repeat-containing protein At1g55630-like [Cucumis melo]	AT1G55630.1 | Symbols: | Pentatricopeptide repeat (PPR) superfamily protein | chr1:20791817-20793250 REVERSE LENGTH=477	sp|Q7X6A5|PPR81_ARATH Pentatricopeptide repeat-containing protein At1g55630 OS=Arabidopsis thaliana GN=At1g55630 PE=2 SV=1
Bhi01G001072	chr1	29502217	29502743	0	0	0	0	0	IPR006153 Cation/H+ exchanger	GO:0006812 cation transport; GO:0015299 solute; GO:0016021 integral component of membrane; GO:0055085 transmembrane transport;	gi|1035393801|ref|XP_008439404.2| PREDICTED: uncharacterized protein LOC103484221 [Cucumis melo]	AT1G08140.1 | Symbols: ATCHX6A, CHX6A | cation/H+ exchanger 6A | chr1:2552206-2555074 REVERSE LENGTH=818	sp|Q8GX92|CHX6A_ARATH Cation/H(+) antiporter 6A OS=Arabidopsis thaliana GN=CHX6a PE=2 SV=2
Bhi01G001073	chr1	29504363	29507200	2.29451	0.015591	0	0.1996	0.005522	IPR006153 Cation/H+ exchanger	GO:0006812 cation transport; GO:0015299 solute; GO:0016021 integral component of membrane; GO:0055085 transmembrane transport;	gi|1035397023|ref|XP_016899409.1| PREDICTED: cation/H(+) antiporter 4-like [Cucumis melo]	AT3G44900.1 | Symbols: ATCHX4, CHX4 | cation/H+ exchanger 4 | chr3:16388724-16391360 FORWARD LENGTH=817	sp|Q9FYC1|CHX4_ARATH Cation/H(+) antiporter 4 OS=Arabidopsis thaliana GN=CHX4 PE=2 SV=1
Bhi01G001074	chr1	29571718	29574189	0.021069	0.031568	0	0	0	IPR006153 Cation/H+ exchanger	GO:0006812 cation transport; GO:0015299 solute; GO:0016021 integral component of membrane; GO:0055085 transmembrane transport;	gi|449463489|ref|XP_004149466.1| PREDICTED: cation/H(+) antiporter 4-like [Cucumis sativus]	AT3G44900.1 | Symbols: ATCHX4, CHX4 | cation/H+ exchanger 4 | chr3:16388724-16391360 FORWARD LENGTH=817	sp|Q9FYC1|CHX4_ARATH Cation/H(+) antiporter 4 OS=Arabidopsis thaliana GN=CHX4 PE=2 SV=1
Bhi01G001075	chr1	29582444	29583154	215.421	1.00805	10.6362	87.8248	41.9396	IPR009424 Arabinogalactan peptide, AGP	-	gi|659130864|ref|XP_008465391.1| PREDICTED: arabinogalactan peptide 22 [Cucumis melo]	AT5G53250.1 | Symbols: AGP22, ATAGP22 | arabinogalactan protein 22 | chr5:21603715-21604007 FORWARD LENGTH=63	sp|Q9FK16|AGP22_ARATH Arabinogalactan peptide 22 OS=Arabidopsis thaliana GN=AGP22 PE=3 SV=1
Bhi01G001076	chr1	29585040	29587656	7.52933	10.4115	6.30507	4.25177	4.62663	-	-	gi|659130848|ref|XP_008465383.1| PREDICTED: uncharacterized protein LOC103503017 isoform X1 [Cucumis melo] >gi|659130850|ref|XP_008465384.1| PREDICTED: uncharacterized protein LOC103503017 isoform X1 [Cucumis melo] >gi|659130852|ref|XP_008465385.1| PREDICTED: uncharacterized protein LOC103503017 isoform X1 [Cucumis melo] >gi|659130854|ref|XP_008465386.1| PREDICTED: uncharacterized protein LOC1035…	AT5G53220.3 | Symbols: | unknown protein; FUNCTIONS IN: molecular_function unknown; INVOLVED IN: biological_process unknown; LOCATED IN: cellular_component unknown; EXPRESSED IN: 23 plant structures; EXPRESSED DURING: 13 growth stages; Has 30201 Blast hits to 17322 proteins in 780 species: Archae - 12; Bacteria - 1396; Metazoa - 17338; Fungi - 3422; Plants - 5037; Viruses - 0; Other Eukaryotes - …	-
Bhi01G001077	chr1	29613512	29618664	6.34532	10.7577	8.2907	3.28076	7.34373	IPR004101 Mur ligase, C-terminal; IPR013221 Mur ligase, central; IPR001645 Folylpolyglutamate synthetase; IPR018109 Folylpolyglutamate synthetase, conserved site	GO:0005524 ATP binding; GO:0009058 biosynthetic process; GO:0016874 ligase activity;	gi|659130858|ref|XP_008465388.1| PREDICTED: dihydrofolate synthetase isoform X1 [Cucumis melo]	AT5G41480.1 | Symbols: EMB9, GLA1, ATDFA, DFA | Folylpolyglutamate synthetase family protein | chr5:16595967-16598523 FORWARD LENGTH=530	sp|F4JYE9|DHFS_ARATH Dihydrofolate synthetase OS=Arabidopsis thaliana GN=DHFS PE=1 SV=1
Bhi01G001078	chr1	29632290	29634914	0	0.114751	22.3428	0	0.162508	IPR011598 Myc-type, basic helix-loop-helix (bHLH) domain	GO:0046983 protein dimerization activity;	gi|449463493|ref|XP_004149468.1| PREDICTED: transcription factor SPEECHLESS [Cucumis sativus] >gi|700202725|gb|KGN57858.1| hypothetical protein Csa_3G354520 [Cucumis sativus]	AT5G53210.1 | Symbols: SPCH | basic helix-loop-helix (bHLH) DNA-binding superfamily protein | chr5:21586606-21588941 REVERSE LENGTH=364	sp|Q700C7|SPCH_ARATH Transcription factor SPEECHLESS OS=Arabidopsis thaliana GN=SPCH PE=1 SV=1
Bhi01G001079	chr1	29644641	29646612	1.43166	3.47314	1.74578	27.9592	1.63986	IPR003657 WRKY domain	GO:0003700 transcription factor activity, sequence-specific DNA binding; GO:0006355 regulation of transcription, DNA-templated; GO:0043565 sequence-specific DNA binding;	gi|659130844|ref|XP_008465380.1| PREDICTED: probable WRKY transcription factor 53 [Cucumis melo]	AT4G23810.1 | Symbols: WRKY53, ATWRKY53 | WRKY family transcription factor | chr4:12392666-12393739 REVERSE LENGTH=324	sp|Q9SUP6|WRK53_ARATH Probable WRKY transcription factor 53 OS=Arabidopsis thaliana GN=WRKY53 PE=1 SV=1
Bhi01G001080	chr1	29672669	29677046	461.212	4.46186	45.4619	1.14632	33.4682	IPR013324 RNA polymerase sigma factor, region 3/4; IPR011991 Winged helix-turn-helix DNA-binding domain; IPR014284 RNA polymerase sigma-70 like domain; IPR013325 RNA polymerase sigma factor, region 2; IPR000943 RNA polymerase sigma-70; IPR007630 RNA polymerase sigma-70 region 4; IPR007624 RNA polymerase sigma-70 region 3; IPR007627 RNA polymerase sigma-70 region 2	GO:0003677 DNA binding; GO:0003700 transcription factor activity, sequence-specific DNA binding; GO:0006352 DNA-templated transcription, initiation; GO:0006355 regulation of transcription, DNA-templated; GO:0016987 sigma factor activity;	gi|659130842|ref|XP_008465379.1| PREDICTED: RNA polymerase sigma factor sigE, chloroplastic/mitochondrial [Cucumis melo]	AT5G24120.1 | Symbols: SIGE, SIG5, ATSIG5 | sigma factor E | chr5:8157794-8159746 REVERSE LENGTH=517	sp|Q9ZNX9|SIGE_ARATH RNA polymerase sigma factor sigE, chloroplastic/mitochondrial OS=Arabidopsis thaliana GN=SIGE PE=1 SV=1
Bhi01G001081	chr1	29678718	29683567	15.0479	23.5722	10.594	8.49054	10.3941	IPR023393 START-like domain; IPR019587 Polyketide cyclase/dehydrase	-	gi|659130840|ref|XP_008465378.1| PREDICTED: abscisic acid receptor PYL8-like [Cucumis melo]	AT5G53160.2 | Symbols: RCAR3, PYL8 | regulatory components of ABA receptor 3 | chr5:21561026-21561953 FORWARD LENGTH=188	sp|Q9FGM1|PYL8_ARATH Abscisic acid receptor PYL8 OS=Arabidopsis thaliana GN=PYL8 PE=1 SV=1
Bhi01G001082	chr1	29688628	29697572	0.151632	0.100473	0.079504	0.279286	0.154434	IPR023214 HAD-like domain; IPR003337 Trehalose-phosphatase	-	gi|659077718|ref|XP_008439346.1| PREDICTED: probable trehalose-phosphate phosphatase C [Cucumis melo]	AT1G78090.1 | Symbols: ATTPPB, TPPB | trehalose-6-phosphate phosphatase | chr1:29373955-29376295 FORWARD LENGTH=374	sp|Q6ZGP8|TPP4_ORYSJ Probable trehalose-phosphate phosphatase 4 OS=Oryza sativa subsp. japonica GN=TPP4 PE=2 SV=1
Bhi01G001083	chr1	29706705	29712296	88.3456	69.1249	56.5523	47.1025	63.3157	IPR001932 PPM-type phosphatase domain; IPR015655 Protein phosphatase 2C family; IPR000222 PPM-type phosphatase, divalent cation binding	GO:0003824 catalytic activity;	gi|659077710|ref|XP_008439342.1| PREDICTED: probable protein phosphatase 2C 76 [Cucumis melo] >gi|659077712|ref|XP_008439343.1| PREDICTED: probable protein phosphatase 2C 76 [Cucumis melo] >gi|659077714|ref|XP_008439344.1| PREDICTED: probable protein phosphatase 2C 76 [Cucumis melo] >gi|659077716|ref|XP_008439345.1| PREDICTED: probable protein phosphatase 2C 76 [Cucumis melo]	AT5G53140.1 | Symbols: | Protein phosphatase 2C family protein | chr5:21549228-21552132 FORWARD LENGTH=420	sp|Q94AT1|P2C76_ARATH Probable protein phosphatase 2C 76 OS=Arabidopsis thaliana GN=At5g53140 PE=2 SV=1
Bhi01G001084	chr1	29711905	29712123	1.70918	1.55203	1.1498	0.489962	0.749971	-	-	-	-	-
Bhi01G001340	chr1	38449984	38489651	2.65831	15.4043	11.7022	9.76099	11.2312	IPR007259 Gamma-tubulin complex component protein	GO:0000226 microtubule cytoskeleton organization; GO:0000922 spindle pole; GO:0005815 microtubule organizing center; GO:0090063 positive regulation of microtubule nucleation;	gi|659114495|ref|XP_008457080.1| PREDICTED: uncharacterized protein LOC103496848 [Cucumis melo]	AT3G43610.1 | Symbols: | Spc97 / Spc98 family of spindle pole body (SBP) component | chr3:15517772-15523927 REVERSE LENGTH=1207	sp|G5E8P0|GCP6_MOUSE Gamma-tubulin complex component 6 OS=Mus musculus GN=Tubgcp6 PE=1 SV=1
Bhi01G001341	chr1	38494250	38494621	0	0	0	0	0	-	-	-	-	-
Bhi01G001342	chr1	38504925	38518312	5.67539	54.3963	71.1463	20.4146	53.3734	IPR013709 2-isopropylmalate synthase LeuA, allosteric (dimerisation) domain; IPR002034 Alpha-isopropylmalate/homocitrate synthase, conserved site; IPR005671 2-isopropylmalate synthase, bacterial-type; IPR013785 Aldolase-type TIM barrel; IPR000891 Pyruvate carboxyltransferase	GO:0003852 2-isopropylmalate synthase activity; GO:0009098 leucine biosynthetic process;	gi|659114493|ref|XP_008457079.1| PREDICTED: 2-isopropylmalate synthase 2, chloroplastic-like [Cucumis melo]	AT1G74040.1 | Symbols: IMS1, MAML-3, IPMS2 | 2-isopropylmalate synthase 1 | chr1:27842258-27845566 FORWARD LENGTH=631	sp|Q9C550|LEU12_ARATH 2-isopropylmalate synthase 2, chloroplastic OS=Arabidopsis thaliana GN=IPMS2 PE=1 SV=1
Bhi01G001343	chr1	38519135	38528264	14.5178	29.5119	24.3992	23.2621	16.3256	IPR029056 Ribokinase-like; IPR013749 Pyridoxamine kinase/Phosphomethylpyrimidine kinase; IPR004625 Pyridoxal phosphate (active vitamin B6) biosynthesis, pyridoxal kinase	-	gi|449463446|ref|XP_004149445.1| PREDICTED: pyridoxal kinase isoform X1 [Cucumis sativus] >gi|700202753|gb|KGN57886.1| hypothetical protein Csa_3G363190 [Cucumis sativus]	AT5G37850.2 | Symbols: SOS4 | pfkB-like carbohydrate kinase family protein | chr5:15065621-15068783 FORWARD LENGTH=309	sp|Q8W1X2|PDXK_ARATH Pyridoxal kinase OS=Arabidopsis thaliana GN=PK PE=1 SV=2
Bhi01G001344	chr1	38537712	38542289	13.6288	32.9237	18.6342	10.6841	14.2874	-	-	gi|778680968|ref|XP_011651431.1| PREDICTED: uncharacterized protein KIAA1211 homolog [Cucumis sativus] >gi|700202754|gb|KGN57887.1| hypothetical protein Csa_3G365940 [Cucumis sativus]	-	sp|Q8IDX6|RBP2A_PLAF7 Reticulocyte-binding protein 2 homolog a OS=Plasmodium falciparum (isolate 3D7) GN=PF13_0198 PE=1 SV=1
Bhi01G001345	chr1	38541471	38541791	0	0	0	0	0	-	-	-	-	-
Bhi01G001346	chr1	38563136	38568066	0	0	0	3.44193	0	IPR025322 Protein of unknown function DUF4228, plant	-	gi|700202755|gb|KGN57888.1| hypothetical protein Csa_3G368690 [Cucumis sativus]	AT2G01340.1 | Symbols: At17.1 | Encodes a protein whose expression is responsive to nematode infection. | chr2:164014-165068 FORWARD LENGTH=215	sp|Q6NLC8|Y1648_ARATH Uncharacterized protein At1g66480 OS=Arabidopsis thaliana GN=At1g66480 PE=2 SV=1
Bhi01G001347	chr1	38595328	38600450	1.17103	0.611715	4.57373	0.062647	0.499185	-	-	gi|700202715|gb|KGN57848.1| hypothetical protein Csa_3G348940 [Cucumis sativus]	-	-
Bhi01G001348	chr1	38662524	38664135	2.53807	1.30972	0.506948	0.179245	0.885627	-	-	gi|778680858|ref|XP_011651408.1| PREDICTED: leucine-rich repeat extensin-like protein 3 [Cucumis sativus] >gi|700202710|gb|KGN57843.1| hypothetical protein Csa_3G346900 [Cucumis sativus]	-	-
Bhi01G001349	chr1	38667916	38699981	20.6898	18.9205	16.463	15.5893	20.0419	IPR001478 PDZ domain; IPR009003 Peptidase S1, PA clan; IPR025926 PDZ-like domain	GO:0005515 protein binding;	gi|449464156|ref|XP_004149795.1| PREDICTED: protease Do-like 7 [Cucumis sativus]	AT3G03380.1 | Symbols: DegP7 | DegP protease 7 | chr3:799720-808319 FORWARD LENGTH=1097	sp|Q8RY22|DEGP7_ARATH Protease Do-like 7 OS=Arabidopsis thaliana GN=DEGP7 PE=2 SV=1
Bhi01G001350	chr1	38792754	38793044	0	0	0	0	0	-	-	-	-	-
Bhi01G001351	chr1	38832503	38838290	3.67694	4.83896	0.913654	1.14678	2.04394	IPR022357 Major intrinsic protein, conserved site; IPR000425 Major intrinsic protein; IPR023271 Aquaporin-like	GO:0005215 transporter activity; GO:0006810 transport; GO:0016020 membrane;	gi|659114474|ref|XP_008457069.1| PREDICTED: probable aquaporin NIP-type [Cucumis melo]	AT5G37820.1 | Symbols: NIP4;2, NLM5 | NOD26-like intrinsic protein 4;2 | chr5:15050261-15051542 FORWARD LENGTH=283	sp|P49173|NIP1_NICAL Probable aquaporin NIP-type OS=Nicotiana alata PE=2 SV=1
Bhi01G001352	chr1	38884781	38900579	0.844513	9.93035	8.28487	6.10264	7.41651	IPR014720 Double-stranded RNA-binding domain	-	gi|659114468|ref|XP_008457066.1| PREDICTED: uncharacterized protein LOC103496837 isoform X1 [Cucumis melo]	AT1G09700.1 | Symbols: HYL1, DRB1 | dsRNA-binding domain-like superfamily protein | chr1:3137960-3140118 REVERSE LENGTH=419	sp|Q0IV63|DRB7_ORYSJ Double-stranded RNA-binding protein 7 OS=Oryza sativa subsp. japonica GN=DRB7 PE=2 SV=1
Bhi01G001353	chr1	38926741	38932854	1.35159	16.0459	41.6559	6.25392	25.1107	IPR029056 Ribokinase-like; IPR011611 Carbohydrate kinase PfkB; IPR002173 Carbohydrate/puine kinase, PfkB, conserved site; IPR002139 Ribokinase	-	gi|659114466|ref|XP_008457065.1| PREDICTED: probable fructokinase-6, chloroplastic [Cucumis melo]	AT1G66430.1 | Symbols: | pfkB-like carbohydrate kinase family protein | chr1:24778400-24780393 FORWARD LENGTH=384	sp|Q9C524|SCRK6_ARATH Probable fructokinase-6, chloroplastic OS=Arabidopsis thaliana GN=At1g66430 PE=2 SV=1
Bhi01G001354	chr1	38944469	38944720	16.8513	0.114396	0.584312	1.31677	0.164629	IPR002048 EF-hand domain; IPR011992 EF-hand domain pair; IPR018247 EF-Hand 1, calcium-binding site	GO:0005509 calcium ion binding;	gi|1035415019|ref|XP_016902062.1| PREDICTED: polcalcin Bra n 2-like [Cucumis melo]	AT3G03430.1 | Symbols: | Calcium-binding EF-hand family protein | chr3:814481-814732 FORWARD LENGTH=83	sp|O81092|ALL3_OLEEU Polcalcin Ole e 3 OS=Olea europaea GN=OLE3 PE=1 SV=1
Bhi01G001355	chr1	38952213	38953527	0.07531	0	0.298122	1382.87	0	IPR000916 Bet v I/Major latex protein; IPR023393 START-like domain; IPR024948 Major latex protein domain	GO:0006952 defense response; GO:0009607 response to biotic stimulus;	gi|659114461|ref|XP_008457062.1| PREDICTED: MLP-like protein 423 [Cucumis melo]	AT5G28000.1 | Symbols: | Polyketide cyclase/dehydrase and lipid transport superfamily protein | chr5:10020679-10021251 FORWARD LENGTH=164	sp|Q9SSK7|MLP34_ARATH MLP-like protein 34 OS=Arabidopsis thaliana GN=MLP34 PE=2 SV=1
Bhi01G001389	chr1	39817294	39822041	15.1252	20.3686	10.3352	20.1926	9.74299	IPR001680 WD40 repeat; IPR019775 WD40 repeat, conserved site; IPR015943 WD40/YVTN repeat-like-containing domain; IPR017986 WD40-repeat-containing domain	GO:0005515 protein binding;	gi|449455770|ref|XP_004145624.1| PREDICTED: WD repeat-containing protein LWD1 [Cucumis sativus] >gi|1035407013|ref|XP_016900859.1| PREDICTED: WD repeat-containing protein LWD1 [Cucumis melo] >gi|700202558|gb|KGN57691.1| hypothetical protein Csa_3G253490 [Cucumis sativus]	AT1G12910.1 | Symbols: ATAN11, LWD1 | Transducin/WD40 repeat-like superfamily protein | chr1:4395114-4396154 REVERSE LENGTH=346	sp|Q9LPV9|LWD1_ARATH WD repeat-containing protein LWD1 OS=Arabidopsis thaliana GN=LWD1 PE=2 SV=1
Bhi01G001390	chr1	39821541	39822004	0	0	0	0	0	-	-	-	-	-
Bhi01G001391	chr1	39842004	39844554	318.884	17.4506	832.026	0.354807	482.508	IPR016040 NAD(P)-binding domain; IPR020828 Glyceraldehyde 3-phosphate dehydrogenase, NAD(P) binding domain; IPR006424 Glyceraldehyde-3-phosphate dehydrogenase, type I; IPR020830 Glyceraldehyde 3-phosphate dehydrogenase, active site; IPR020831 Glyceraldehyde/Erythrose phosphate dehydrogenase family; IPR020829 Glyceraldehyde 3-phosphate dehydrogenase, catalytic domain	-	gi|659098092|ref|XP_008449975.1| PREDICTED: glyceraldehyde-3-phosphate dehydrogenase A, chloroplastic isoform X2 [Cucumis melo]	AT3G26650.1 | Symbols: GAPA, GAPA-1 | glyceraldehyde 3-phosphate dehydrogenase A subunit | chr3:9795226-9796848 FORWARD LENGTH=396	sp|P12858|G3PA_PEA Glyceraldehyde-3-phosphate dehydrogenase A, chloroplastic OS=Pisum sativum GN=GAPA PE=2 SV=2
Bhi01G001392	chr1	39844781	39850268	8.57005	7.69798	5.43892	6.29912	4.67121	IPR003323 OTU domain	-	gi|449455768|ref|XP_004145623.1| PREDICTED: OTU domain-containing protein DDB_G0284757 [Cucumis sativus] >gi|778680530|ref|XP_011651337.1| PREDICTED: OTU domain-containing protein DDB_G0284757 [Cucumis sativus]	AT3G02070.1 | Symbols: | Cysteine proteinases superfamily protein | chr3:361368-363132 FORWARD LENGTH=219	sp|Q54P70|Y4757_DICDI OTU domain-containing protein DDB_G0284757 OS=Dictyostelium discoideum GN=DDB_G0284757 PE=3 SV=2
Bhi01G001393	chr1	39867117	39878383	5.66787	5.42825	2.59138	4.17166	3.73276	IPR011545 DEAD/DEAH box helicase domain; IPR007529 Zinc finger, HIT-type; IPR027417 P-loop containing nucleoside triphosphate hydrolase; IPR001650 Helicase, C-terminal; IPR014001 Helicase superfamily 1/2, ATP-binding domain; IPR014014 RNA helicase, DEAD-box type, Q motif	GO:0003676 nucleic acid binding; GO:0005524 ATP binding;	gi|449455814|ref|XP_004145645.1| PREDICTED: DEAD-box ATP-dependent RNA helicase 41 [Cucumis sativus] >gi|778680522|ref|XP_011651335.1| PREDICTED: DEAD-box ATP-dependent RNA helicase 41 [Cucumis sativus] >gi|700202554|gb|KGN57687.1| hypothetical protein Csa_3G252460 [Cucumis sativus]	AT3G02065.3 | Symbols: | P-loop containing nucleoside triphosphate hydrolases superfamily protein | chr3:359136-360734 FORWARD LENGTH=505	sp|Q3EBD3|RH41_ARATH DEAD-box ATP-dependent RNA helicase 41 OS=Arabidopsis thaliana GN=RH41 PE=2 SV=1
Bhi01G001394	chr1	39894075	39894911	0.49429	3.07541	0.920643	0.856972	1.43971	IPR008480 Protein of unknown function DUF761, plant	-	gi|778680512|ref|XP_011651332.1| PREDICTED: uncharacterized protein LOC105434868 [Cucumis sativus] >gi|700202553|gb|KGN57686.1| hypothetical protein Csa_3G252450 [Cucumis sativus]	AT5G13880.1 | Symbols: | unknown protein; BEST Arabidopsis thaliana protein match is: unknown protein (TAIR:AT5G47920.1); Has 30201 Blast hits to 17322 proteins in 780 species: Archae - 12; Bacteria - 1396; Metazoa - 17338; Fungi - 3422; Plants - 5037; Viruses - 0; Other Eukaryotes - 2996 (source: NCBI BLink). | chr5:4477477-4478043 REVERSE LENGTH=188	-
Bhi01G001395	chr1	39909046	39910920	1.57575	2.09531	3.26952	44.7586	15.7027	IPR008480 Protein of unknown function DUF761, plant	-	gi|659098558|ref|XP_008450198.1| PREDICTED: uncharacterized protein LOC103491858 [Cucumis melo]	AT1G52140.1 | Symbols: | unknown protein; BEST Arabidopsis thaliana protein match is: unknown protein (TAIR:AT3G16330.1); Has 114 Blast hits to 114 proteins in 15 species: Archae - 0; Bacteria - 0; Metazoa - 0; Fungi - 0; Plants - 114; Viruses - 0; Other Eukaryotes - 0 (source: NCBI BLink). | chr1:19407559-19408185 REVERSE LENGTH=208	-
Bhi01G001396	chr1	39909046	39917520	3.6204	15.7029	14.7962	9.12382	19.3109	IPR008521 Magnesium transporter NIPA	GO:0015095 magnesium ion transmembrane transporter activity; GO:0015693 magnesium ion transport; GO:0016021 integral component of membrane;	gi|778680509|ref|XP_004145621.2| PREDICTED: probable magnesium transporter NIPA8 [Cucumis sativus]	AT3G26670.3 | Symbols: | Protein of unknown function (DUF803) | chr3:9798236-9800562 REVERSE LENGTH=441	sp|Q8RWF4|NIPA8_ARATH Probable magnesium transporter NIPA8 OS=Arabidopsis thaliana GN=At3g26670 PE=2 SV=1
Bhi01G001397	chr1	39919715	39923572	3.35222	42.6956	21.461	24.2267	35.1676	IPR006904 Protein of unknown function DUF716 (TMEM45)	-	gi|449455762|ref|XP_004145620.1| PREDICTED: uncharacterized protein LOC101222896 [Cucumis sativus] >gi|778680506|ref|XP_011651331.1| PREDICTED: uncharacterized protein LOC101222896 [Cucumis sativus] >gi|700202548|gb|KGN57681.1| hypothetical protein Csa_3G251910 [Cucumis sativus]	AT5G13890.3 | Symbols: | Family of unknown function (DUF716) | chr5:4479940-4480872 REVERSE LENGTH=310	-
Bhi01G001398	chr1	40004501	40007225	4.0683	4.5276	2.47409	9.50602	1.0496	IPR000528 Plant lipid transfer protein/Par allergen; IPR016140 Bifunctional inhibitor/plant lipid transfer protein/seed storage helical domain	GO:0006869 lipid transport; GO:0008289 lipid binding;	gi|449455760|ref|XP_004145619.1| PREDICTED: lipid transfer-like protein VAS [Cucumis sativus] >gi|700202546|gb|KGN57679.1| hypothetical protein Csa_3G250900 [Cucumis sativus]	AT5G13900.1 | Symbols: | Bifunctional inhibitor/lipid-transfer protein/seed storage 2S albumin superfamily protein | chr5:4481346-4481876 REVERSE LENGTH=151	sp|Q9FFY3|VAS_ARATH Lipid transfer-like protein VAS OS=Arabidopsis thaliana GN=VAS PE=2 SV=1
Bhi01G001399	chr1	40009734	40027701	40.7975	29.9422	18.6982	37.0851	24.9962	IPR003855 Potassium transporter	GO:0015079 potassium ion transmembrane transporter activity; GO:0016020 membrane; GO:0071805 potassium ion transmembrane transport;	gi|778680500|ref|XP_011651330.1| PREDICTED: potassium transporter 4 [Cucumis sativus] >gi|700202545|gb|KGN57678.1| hypothetical protein Csa_3G250890 [Cucumis sativus]	AT3G02050.1 | Symbols: KUP3, ATKUP3, ATKT4 | K+ uptake transporter 3 | chr3:350815-354135 FORWARD LENGTH=789	sp|Q9LD18|POT4_ARATH Potassium transporter 4 OS=Arabidopsis thaliana GN=POT4 PE=1 SV=2
Bhi01G001400	chr1	40065550	40066991	0	0	0	0	0	-	-	gi|1130629568|ref|XP_019703327.1| PREDICTED: uncharacterized protein LOC109505304, partial [Elaeis guineensis]	-	-
Bhi01G001401	chr1	40125063	40132008	27.994	6.87534	6.01112	9.85455	6.95237	IPR000086 NUDIX hydrolase domain; IPR015797 NUDIX hydrolase domain-like; IPR020084 NUDIX hydrolase, conserved site	GO:0016787 hydrolase activity;	gi|778681856|ref|XP_011651595.1| PREDICTED: nudix hydrolase 13, mitochondrial [Cucumis sativus] >gi|700203131|gb|KGN58264.1| hypothetical protein Csa_3G601030 [Cucumis sativus]	AT3G26690.2 | Symbols: ATNUDT13, ATNUDX13, NUDX13 | nudix hydrolase homolog 13 | chr3:9804418-9805398 REVERSE LENGTH=202	sp|Q52K88|NUD13_ARATH Nudix hydrolase 13, mitochondrial OS=Arabidopsis thaliana GN=NUDT13 PE=1 SV=1
Bhi01G001402	chr1	40226598	40229748	1.52254	1.92356	485.637	0.119028	55.4271	IPR016039 Thiolase-like; IPR012328 Chalcone/stilbene synthase, C-terminal; IPR011141 Polyketide synthase, type III; IPR001099 Chalcone/stilbene synthase, N-terminal; IPR018088 Chalcone/stilbene synthase, active site	GO:0003824 catalytic activity; GO:0008152 metabolic process;	gi|449455938|ref|XP_004145707.1| PREDICTED: chalcone synthase 2 [Cucumis sativus] >gi|700203128|gb|KGN58261.1| hypothetical protein Csa_3G600020 [Cucumis sativus]	AT5G13930.1 | Symbols: CHS, TT4, ATCHS | Chalcone and stilbene synthase family protein | chr5:4488762-4490035 FORWARD LENGTH=395	sp|Q9XJ57|CHS2_CITSI Chalcone synthase 2 OS=Citrus sinensis GN=CHS2 PE=2 SV=1
Bhi01G001403	chr1	40275427	40276081	0	0	0	0	0	-	-	-	-	-
Bhi01G001404	chr1	40310731	40310985	0	0	0	0	0	-	-	-	-	-
Bhi01G001405	chr1	40361821	40364279	0	0	0.033161	133.091	0	IPR023393 START-like domain; IPR024948 Major latex protein domain; IPR000916 Bet v I/Major latex protein	-	gi|659114442|ref|XP_008457056.1| PREDICTED: major latex protein 15-like [Cucumis melo]	AT1G70850.3 | Symbols: MLP34 | MLP-like protein 34 | chr1:26715429-26716744 REVERSE LENGTH=316	sp|Q9SSK7|MLP34_ARATH MLP-like protein 34 OS=Arabidopsis thaliana GN=MLP34 PE=2 SV=1
Bhi01G001406	chr1	40385360	40385818	0.361792	0.158383	0.651097	0.13027	0.387761	-	-	gi|703078659|ref|XP_010090950.1| hypothetical protein L484_007585 [Morus notabilis] >gi|587851281|gb|EXB41435.1| hypothetical protein L484_007585 [Morus notabilis]	-	-
Bhi01G001407	chr1	40389685	40391499	0.084054	0.823409	0.539572	0.400634	0.681836	-	-	-	-	-
Bhi01G001408	chr1	40393379	40393666	0.409293	4.09521	2.14907	1.43445	1.44538	-	-	-	-	-
Bhi01G001409	chr1	40394223	40395064	0.084351	0.186684	0.165948	0.239305	0.145062	IPR001135 NADH-quinone oxidoreductase, subunit D; IPR029014 NiFe hydrogenase-like	GO:0016651 oxidoreductase activity, acting on NAD(P)H; GO:0048038 quinone binding; GO:0051287 NAD binding; GO:0055114 oxidation-reduction process;	gi|1083880232|ref|XP_018628934.1| PREDICTED: uncharacterized protein LOC108946483 [Nicotiana tomentosiformis]	ATMG00510.1 | Symbols: NAD7 | NADH dehydrogenase subunit 7 | chrM:132071-138153 FORWARD LENGTH=394	sp|Q36450|NDUS2_NICSY NADH dehydrogenase [ubiquinone] iron-sulfur protein 2 OS=Nicotiana sylvestris GN=NAD7 PE=2 SV=1
Bhi01G001410	chr1	40403280	40403459	0.059866	0.399782	0.114206	0.336103	0.113457	-	-	gi|1045362253|dbj|GAU48486.1| hypothetical protein TSUD_291710 [Trifolium subterraneum]	-	-
Bhi01G001411	chr1	40404869	40405513	0.470857	0.466768	0.44555	0.256262	0.243844	IPR001750 NADH:quinone oxidoreductase/Mrp antiporter, membrane subunit	-	gi|1216926364|ref|XP_021666179.1| uncharacterized protein LOC110654472 isoform X2 [Hevea brasiliensis]	AT2G07689.1 | Symbols: | NADH-Ubiquinone/plastoquinone (complex I) protein | chr2:3336109-3336753 FORWARD LENGTH=214	sp|O05000|NU2M_ARATH NADH-ubiquinone oxidoreductase chain 2 OS=Arabidopsis thaliana GN=ND2 PE=2 SV=2
Bhi01G001412	chr1	40405538	40405750	0.172502	0.428411	0.411009	0.152365	0.582244	-	-	gi|147841236|emb|CAN64512.1| hypothetical protein VITISV_004351 [Vitis vinifera]	-	sp|P15688|NU2M_BETVU NADH-ubiquinone oxidoreductase chain 2 OS=Beta vulgaris GN=ND2 PE=3 SV=2
Bhi01G001413	chr1	40405792	40406121	0.29118	1.36408	1.29978	0.664987	1.44587	-	-	gi|1045362251|dbj|GAU48484.1| hypothetical protein TSUD_291690 [Trifolium subterraneum]	-	-
Bhi01G001414	chr1	40408041	40408319	0.097823	0.046613	0.302677	0.111271	0.090311	-	-	gi|1012366917|gb|KYP78098.1| hypothetical protein KK1_048936, partial [Cajanus cajan]	-	-
Bhi01G001415	chr1	40408743	40409033	0.024256	0.117983	0.045474	0.061851	0.140773	-	-	gi|922326859|ref|XP_013442822.1| NADH-quinone oxidoreductase protein [Medicago truncatula] >gi|657370786|gb|KEH16847.1| NADH-quinone oxidoreductase protein [Medicago truncatula]	-	-
Bhi01G001416	chr1	40410185	40410799	0	0.027519	0.057647	0.062033	0.066921	-	-	gi|223524767|gb|EEF27697.1| conserved hypothetical protein [Ricinus communis]	-	-
Bhi01G001417	chr1	40411832	40412083	0	0	0	0	0	-	-	-	-	-
Bhi01G001418	chr1	40414347	40414704	0	0	0	0	0	-	-	-	-	-
Bhi01G001419	chr1	40417750	40418404	0	0	0	0	0	-	-	-	-	-
Bhi01G001420	chr1	40418630	40419016	0	0.016802	0.02273	0.033086	0	-	-	gi|223521294|gb|EEF26404.1| conserved hypothetical protein [Ricinus communis]	-	-
Bhi01G001421	chr1	40428382	40432408	0.025938	0.138143	0.096226	0.16679	0.116081	-	-	gi|13449293|ref|NP_085476.1| hypothetical protein ArthMp004 [Arabidopsis thaliana] >gi|41017295|sp|P93278|M040_ARATH RecName: Full=Uncharacterized ATP synthase C chain-like protein; AltName: Full=ORF315 >gi|1785677|emb|CAA69782.1| unnamed protein product (mitochondrion) [Arabidopsis thaliana]	ATMG00040.1 | Symbols: ORF315 | ATP synthase subunit C family protein | chrM:16844-17791 REVERSE LENGTH=315	sp|P93278|M040_ARATH Uncharacterized ATP synthase C chain-like protein OS=Arabidopsis thaliana GN=AtMg00040 PE=3 SV=1
Bhi01G001422	chr1	40432632	40432982	0.167982	1.9132	0.457534	1.22975	0.701912	-	-	gi|1208478529|gb|OWM62571.1| hypothetical protein CDL15_Pgr000045 [Punica granatum]	-	-
Bhi01G001423	chr1	40435631	40435852	0.060622	0.055066	0.074252	0.20713	0.073377	IPR001694 NADH:ubiquinone oxidoreductase, subunit 1/F420H2 oxidoreductase subunit H; IPR018086 NADH:ubiquinone oxidoreductase, subunit 1, conserved site	GO:0016020 membrane; GO:0055114 oxidation-reduction process;	gi|1079485737|ref|YP_009306081.1| NADH dehydrogenase subunit 1 (mitochondrion) [Corchorus capsularis] >gi|1064264975|gb|AOO95919.1| NADH dehydrogenase subunit 1 (mitochondrion) [Corchorus capsularis]	ATMG01275.1 | Symbols: NAD1A, NAD1, ND1 | NADH dehydrogenase 1A | chrM:318004-318390 REVERSE LENGTH=325	sp|P08834|NU1M_CITLA NADH-ubiquinone oxidoreductase chain 1 OS=Citrullus lanatus GN=ND1 PE=2 SV=1
Bhi01G001424	chr1	40436114	40438619	0.062784	0.093518	0.164861	0.067744	0.082892	-	-	gi|223505440|gb|EEF22868.1| conserved hypothetical protein, partial [Ricinus communis]	-	sp|P08977|RT13_MAIZE Ribosomal protein S13, mitochondrial OS=Zea mays GN=RPS13 PE=3 SV=2
Bhi01G001425	chr1	40439447	40442145	0.115973	0.032319	0.282609	0.065255	0.109514	IPR000793 ATPase, F1/V1/A1 complex, alpha/beta subunit, C-terminal; IPR000194 ATPase, F1/V1/A1 complex, alpha/beta subunit, nucleotide-binding domain; IPR024034 ATPase, F1 complex beta subunit/V1 complex, C-terminal; IPR027417 P-loop containing nucleoside triphosphate hydrolase; IPR003593 AAA+ ATPase domain; IPR005722 ATPase, F1 complex, beta subunit	GO:0015991 ATP hydrolysis coupled proton transport; GO:0016820 hydrolase activity, acting on acid anhydrides, catalyzing transmembrane movement of substances; GO:0033178 proton-transporting two-sector ATPase complex, catalytic domain;	gi|66276293|gb|AAY44161.1| ATP synthase beta subunit, partial (plastid) [Seyrigia humbertii]	ATCG00480.1 | Symbols: ATPB, PB | ATP synthase subunit beta | chrC:52660-54156 REVERSE LENGTH=498	sp|Q95DR6|ATPB_AGAAF ATP synthase subunit beta, chloroplastic OS=Agapanthus africanus GN=atpB PE=3 SV=1
Bhi01G001426	chr1	40442182	40442379	0.105045	0.030214	0.054471	0	0.027964	IPR004100 ATPase, F1 complex alpha/beta subunit, N-terminal domain	GO:0015992 proton transport; GO:0046034 ATP metabolic process;	gi|1226527267|gb|ASP44503.1| ATP synthase CF1 beta subunit (chloroplast) [Citrullus colocynthis]	ATCG00480.1 | Symbols: ATPB, PB | ATP synthase subunit beta | chrC:52660-54156 REVERSE LENGTH=498	sp|Q2PMV0|ATPB_SOYBN ATP synthase subunit beta, chloroplastic OS=Glycine max GN=atpB PE=3 SV=1
Bhi01G001427	chr1	40449771	40456070	12.0903	50.7575	34.0183	26.1358	45.2857	IPR005828 Major facilitator, sugar transporter-like; IPR005829 Sugar transporter, conserved site; IPR020846 Major facilitator superfamily domain; IPR003663 Sugar/inositol transporter	GO:0016021 integral component of membrane; GO:0022857 transmembrane transporter activity; GO:0055085 transmembrane transport;	gi|449455780|ref|XP_004145629.1| PREDICTED: plastidic glucose transporter 4 [Cucumis sativus] >gi|700202572|gb|KGN57705.1| hypothetical protein Csa_3G257590 [Cucumis sativus]	AT5G16150.3 | Symbols: GLT1, PGLCT | plastidic GLC translocator | chr5:5272904-5275678 FORWARD LENGTH=546	sp|Q56ZZ7|PLST4_ARATH Plastidic glucose transporter 4 OS=Arabidopsis thaliana GN=At5g16150 PE=1 SV=2
Bhi01G001428	chr1	40491421	40501388	3.78107	8.68536	26.4119	1.5366	9.68001	IPR018171 Peptidyl-tRNA hydrolase, conserved site; IPR001328 Peptidyl-tRNA hydrolase	GO:0004045 aminoacyl-tRNA hydrolase activity;	gi|659123230|ref|XP_008461557.1| PREDICTED: chloroplastic group IIB intron splicing facilitator CRS2-B, chloroplastic [Cucumis melo]	AT5G16140.2 | Symbols: | Peptidyl-tRNA hydrolase family protein | chr5:5270308-5271517 REVERSE LENGTH=240	sp|Q9LF14|CRS2B_ARATH Chloroplastic group IIB intron splicing facilitator CRS2-B, chloroplastic OS=Arabidopsis thaliana GN=CRS2B PE=2 SV=1
Bhi01G001429	chr1	40510823	40512079	0.161048	7.40269	18.1973	2.35336	5.49484	-	-	gi|778680592|ref|XP_011651352.1| PREDICTED: uncharacterized protein LOC101205045 [Cucumis sativus] >gi|700202576|gb|KGN57709.1| hypothetical protein Csa_3G258110 [Cucumis sativus]	AT5G38300.1 | Symbols: | unknown protein; FUNCTIONS IN: molecular_function unknown; INVOLVED IN: biological_process unknown; LOCATED IN: cellular_component unknown; EXPRESSED IN: 12 plant structures; EXPRESSED DURING: 6 growth stages; BEST Arabidopsis thaliana protein match is: unknown protein (TAIR:AT1G67035.2); Has 1807 Blast hits to 1807 proteins in 277 species: Archae - 0; Bacteria - 0; Metaz…	-
Bhi01G001430	chr1	40512790	40518768	1.2581	24.3814	31.7668	16.8179	6.3725	IPR025486 Domain of unknown function DUF4378; IPR032795 DUF3741-associated sequence motif	-	gi|659123203|ref|XP_008461546.1| PREDICTED: uncharacterized protein LOC103500117 [Cucumis melo]	AT1G67040.1 | Symbols: | unknown protein; FUNCTIONS IN: molecular_function unknown; INVOLVED IN: biological_process unknown; LOCATED IN: cellular_component unknown; EXPRESSED IN: 20 plant structures; EXPRESSED DURING: 11 growth stages; BEST Arabidopsis thaliana protein match is: unknown protein (TAIR:AT5G26910.3); Has 89 Blast hits to 84 proteins in 15 species: Archae - 0; Bacteria - 0; Metazoa -…	-
Bhi01G001431	chr1	40637089	40641742	0	0	0.002465	4.30167	0	-	-	gi|1009159802|ref|XP_015898012.1| PREDICTED: 30S ribosomal protein S12, chloroplastic-like [Ziziphus jujuba]	-	-
Bhi01G001432	chr1	40645858	40653958	1.81498	6.42367	10.7162	5.21362	6.74378	IPR019519 Elongator complex protein 5	GO:0033588 Elongator holoenzyme complex;	gi|449455826|ref|XP_004145651.1| PREDICTED: elongator complex protein 5 isoform X2 [Cucumis sativus] >gi|700202580|gb|KGN57713.1| hypothetical protein Csa_3G258150 [Cucumis sativus]	AT2G18410.1 | Symbols: | FUNCTIONS IN: molecular_function unknown; INVOLVED IN: biological_process unknown; LOCATED IN: cellular_component unknown; EXPRESSED IN: 22 plant structures; EXPRESSED DURING: 13 growth stages; CONTAINS InterPro DOMAIN/s: Histone acetylation protein 2 (InterPro:IPR019519); Has 35333 Blast hits to 34131 proteins in 2444 species: Archae - 798; Bacteria - 22429; Metazoa - 97…	sp|F4IQJ2|ELP5_ARATH Elongator complex protein 5 OS=Arabidopsis thaliana GN=ELP5 PE=1 SV=1
Bhi01G001433	chr1	40664390	40670216	2.40111	19.1747	12.1823	9.1354	9.12851	IPR022800 Spt4/RpoE2 zinc finger; IPR029040 RNA polymerase subunit RPABC4/transcription elongation factor Spt4; IPR009287 Transcription initiation Spt4; IPR016046 Transcription initiation Spt4-like	-	gi|659123238|ref|XP_008461561.1| PREDICTED: transcription elongation factor SPT4 homolog 2 [Cucumis melo] >gi|659123240|ref|XP_008461562.1| PREDICTED: transcription elongation factor SPT4 homolog 2 [Cucumis melo] >gi|659123242|ref|XP_008461563.1| PREDICTED: transcription elongation factor SPT4 homolog 2 [Cucumis melo] >gi|778680604|ref|XP_011651356.1| PREDICTED: transcription elongation factor SP…	AT5G63670.1 | Symbols: SPT42 | SPT4 homolog 2 | chr5:25488012-25489247 FORWARD LENGTH=116	sp|Q94C60|SPT42_ARATH Transcription elongation factor SPT4 homolog 2 OS=Arabidopsis thaliana GN=At5g63670 PE=2 SV=1
Bhi01G001434	chr1	40700594	40702254	2.57652	12.4134	11.6736	5.58077	12.1441	IPR031318 OPI10 family; IPR008493 Domain of unknown function DUF775	-	gi|659123244|ref|XP_008461564.1| PREDICTED: protein OPI10 homolog [Cucumis melo]	AT1G66080.1 | Symbols: | unknown protein; CONTAINS InterPro DOMAIN/s: Protein of unknown function DUF775 (InterPro:IPR008493); Has 285 Blast hits to 283 proteins in 133 species: Archae - 0; Bacteria - 0; Metazoa - 120; Fungi - 88; Plants - 50; Viruses - 0; Other Eukaryotes - 27 (source: NCBI BLink). | chr1:24600356-24601027 REVERSE LENGTH=190	sp|Q568T4|HIKES_DANRE Protein Hikeshi OS=Danio rerio GN=zgc:110091 PE=2 SV=2
Bhi01G001435	chr1	40749587	40751183	0	0.066255	0.184883	0.606587	2.73696	IPR009675 TPX2; IPR027329 TPX2, C-terminal	GO:0005819 spindle; GO:0005874 microtubule; GO:0032147 activation of protein kinase activity; GO:0060236 regulation of mitotic spindle organization;	gi|449455828|ref|XP_004145652.1| PREDICTED: protein TPX2-like [Cucumis sativus] >gi|700202583|gb|KGN57716.1| hypothetical protein Csa_3G258180 [Cucumis sativus]	AT5G37478.1 | Symbols: | TPX2 (targeting protein for Xklp2) protein family | chr5:14881560-14883799 FORWARD LENGTH=178	sp|F4I2H7|TPX2_ARATH Protein TPX2 OS=Arabidopsis thaliana GN=TPX2 PE=1 SV=1
Bhi01G001436	chr1	40830482	40831093	0	0.044696	0.295593	0.534173	0.062085	IPR002100 Transcription factor, MADS-box	GO:0003677 DNA binding; GO:0046983 protein dimerization activity;	gi|449455824|ref|XP_004145650.1| PREDICTED: agamous-like MADS-box protein AGL3 [Cucumis sativus] >gi|700202579|gb|KGN57712.1| hypothetical protein Csa_3G258140 [Cucumis sativus]	AT5G58890.1 | Symbols: AGL82 | AGAMOUS-like 82 | chr5:23780832-23781716 FORWARD LENGTH=294	sp|Q9FIM0|AGL82_ARATH Agamous-like MADS-box protein AGL82 OS=Arabidopsis thaliana GN=AGL82 PE=1 SV=1
Bhi01G001437	chr1	40839938	40869411	2.43352	6.5405	6.94766	2.62291	4.67473	IPR004147 UbiB domain; IPR011009 Protein kinase-like domain; IPR002290 Serine/threonine/dual specificity protein kinase, catalytic domain	-	gi|449455830|ref|XP_004145653.1| PREDICTED: uncharacterized aarF domain-containing protein kinase 1 [Cucumis sativus]	AT1G65950.1 | Symbols: | Protein kinase superfamily protein | chr1:24546860-24551119 REVERSE LENGTH=551	sp|Q9D0L4|ADCK1_MOUSE Uncharacterized aarF domain-containing protein kinase 1 OS=Mus musculus GN=Adck1 PE=1 SV=1
Bhi01G001438	chr1	40883927	40885539	0.244735	0.79602	0.662533	1.50045	0.783032	IPR002100 Transcription factor, MADS-box	GO:0003677 DNA binding; GO:0046983 protein dimerization activity;	gi|449455824|ref|XP_004145650.1| PREDICTED: agamous-like MADS-box protein AGL3 [Cucumis sativus] >gi|700202579|gb|KGN57712.1| hypothetical protein Csa_3G258140 [Cucumis sativus]	AT5G58890.1 | Symbols: AGL82 | AGAMOUS-like 82 | chr5:23780832-23781716 FORWARD LENGTH=294	sp|Q9FIM0|AGL82_ARATH Agamous-like MADS-box protein AGL82 OS=Arabidopsis thaliana GN=AGL82 PE=1 SV=1
Bhi01G001439	chr1	40896857	40901186	11.7536	27.7505	42.6624	0.807612	12.1325	-	-	gi|659123255|ref|XP_008461568.1| PREDICTED: uncharacterized protein LOC103500139 [Cucumis melo]	AT5G16030.1 | Symbols: | unknown protein; BEST Arabidopsis thaliana protein match is: unknown protein (TAIR:AT3G02500.1); Has 30201 Blast hits to 17322 proteins in 780 species: Archae - 12; Bacteria - 1396; Metazoa - 17338; Fungi - 3422; Plants - 5037; Viruses - 0; Other Eukaryotes - 2996 (source: NCBI BLink). | chr5:5238242-5240578 FORWARD LENGTH=339	-
Bhi01G001440	chr1	41014958	41038904	6.14637	10.4988	7.68451	5.93783	7.76585	-	-	gi|659123257|ref|XP_008461569.1| PREDICTED: uncharacterized protein LOC103500140 isoform X1 [Cucumis melo]	-	-
Bhi01G001441	chr1	41106478	41109911	4.07653	17.2902	30.3626	5.19043	13.8463	IPR009057 Homeodomain-like; IPR001005 SANT/Myb domain; IPR017930 Myb domain	GO:0003677 DNA binding;	gi|659123267|ref|XP_008461573.1| PREDICTED: LOW QUALITY PROTEIN: transcription factor AS1-like [Cucumis melo]	AT2G37630.1 | Symbols: ATPHAN, AS1, ATMYB91, MYB91 | myb-like HTH transcriptional regulator family protein | chr2:15781798-15782901 REVERSE LENGTH=367	sp|O80931|AS1_ARATH Transcription factor AS1 OS=Arabidopsis thaliana GN=AS1 PE=1 SV=1
Bhi01G001442	chr1	41137959	41138110	0	0	0	0	0	-	-	-	-	-
Bhi01G001443	chr1	41164231	41164449	0	0.074229	0.058679	0.021328	0	-	-	-	-	-
Bhi01G001444	chr1	41302614	41302901	0	0	0	0	0	-	-	-	-	-
Bhi01G001445	chr1	41334464	41336107	0	0	0.014776	0	1.54935	IPR005333 Transcription factor, TCP; IPR017887 Transcription factor TCP subgroup; IPR017888 CYC/TB1, R domain	-	gi|778680634|ref|XP_011651364.1| PREDICTED: transcription factor CYCLOIDEA [Cucumis sativus]	AT1G67260.2 | Symbols: TCP1 | TCP family transcription factor | chr1:25168152-25169307 REVERSE LENGTH=351	sp|Q9FYG7|TCP1_ARATH Transcription factor TCP1 OS=Arabidopsis thaliana GN=TCP1 PE=1 SV=1
Bhi01G001446	chr1	41349996	41350268	0	0	0	0	0	IPR006137 NADH:ubiquinone oxidoreductase-like, 20kDa subunit	GO:0051536 iron-sulfur cluster binding; GO:0055114 oxidation-reduction process;	gi|952954736|gb|ALO22094.1| NdhK (plastid) [Cucurbita ficifolia]	ATCG00430.1 | Symbols: PSBG | photosystem II reaction center protein G | chrC:49257-49934 REVERSE LENGTH=225	sp|Q4VZH1|NDHK_CUCSA NAD(P)H-quinone oxidoreductase subunit K, chloroplastic OS=Cucumis sativus GN=ndhK PE=3 SV=1
Bhi01G001447	chr1	41436146	41442641	80.547	9.26535	21.2971	21.1467	29.7746	IPR029058 Alpha/Beta hydrolase fold; IPR013094 Alpha/beta hydrolase fold-3	-	gi|778680636|ref|XP_011651365.1| PREDICTED: isoprenylcysteine alpha-carbonyl methylesterase ICME isoform X1 [Cucumis sativus] >gi|700202599|gb|KGN57732.1| hypothetical protein Csa_3G270270 [Cucumis sativus]	AT5G15860.1 | Symbols: ATPCME, PCME | prenylcysteine methylesterase | chr5:5178676-5181263 REVERSE LENGTH=427	sp|Q94AS5|ICME_ARATH Isoprenylcysteine alpha-carbonyl methylesterase ICME OS=Arabidopsis thaliana GN=ICME PE=2 SV=1
Bhi01G001448	chr1	41466863	41472048	9.16035	22.6456	3.74979	14.5938	11.8341	IPR005344 Per33/Pom33 family	GO:0016021 integral component of membrane;	gi|1044543321|ref|XP_017437626.1| PREDICTED: uncharacterized protein LOC108343765 [Vigna angularis] >gi|965616531|dbj|BAU01681.1| hypothetical protein VIGAN_11096400 [Vigna angularis var. angularis]	AT3G02420.1 | Symbols: | unknown protein; FUNCTIONS IN: molecular_function unknown; INVOLVED IN: biological_process unknown; LOCATED IN: membrane; EXPRESSED IN: 25 plant structures; EXPRESSED DURING: 15 growth stages; CONTAINS InterPro DOMAIN/s: Uncharacterised protein family UPF0121 (InterPro:IPR005344); Has 72 Blast hits to 71 proteins in 25 species: Archae - 0; Bacteria - 0; Metazoa - 2; Fungi…	-
Bhi01G001449	chr1	41476592	41480365	27.0691	17.3515	10.5642	12.0767	16.7446	-	-	gi|659123276|ref|XP_008461579.1| PREDICTED: centromere protein F [Cucumis melo]	AT5G15880.1 | Symbols: | unknown protein; Has 1807 Blast hits to 1807 proteins in 277 species: Archae - 0; Bacteria - 0; Metazoa - 736; Fungi - 347; Plants - 385; Viruses - 0; Other Eukaryotes - 339 (source: NCBI BLink). | chr5:5185788-5187461 FORWARD LENGTH=348	-
Bhi01G001450	chr1	41476687	41483895	7.88145	6.4126	12.3903	6.81383	13.3411	IPR026057 PC-Esterase; IPR025846 PMR5 N-terminal domain; IPR029962 Trichome birefringence-like family	-	gi|659123274|ref|XP_008461577.1| PREDICTED: LOW QUALITY PROTEIN: protein trichome birefringence-like 19 [Cucumis melo]	AT5G15900.1 | Symbols: TBL19 | TRICHOME BIREFRINGENCE-LIKE 19 | chr5:5189524-5192070 REVERSE LENGTH=426	sp|Q9LFT0|TBL19_ARATH Protein trichome birefringence-like 19 OS=Arabidopsis thaliana GN=TBL19 PE=3 SV=1
Bhi01G001451	chr1	41537612	41541893	23.5904	84.9428	86.1198	70.7066	78.7803	IPR017334 Eukaryotic translation initiation factor 3 subunit G; IPR024675 Eukaryotic translation initiation factor 3 subunit G, N-terminal; IPR000504 RNA recognition motif domain; IPR012677 Nucleotide-binding alpha-beta plait domain	GO:0003743 translation initiation factor activity; GO:0005737 cytoplasm; GO:0005852 eukaryotic translation initiation factor 3 complex;	gi|659123278|ref|XP_008461580.1| PREDICTED: eukaryotic translation initiation factor 3 subunit G-like [Cucumis melo]	AT3G11400.1 | Symbols: EIF3G1, ATEIF3G1 | eukaryotic translation initiation factor 3G1 | chr3:3578536-3580366 FORWARD LENGTH=294	sp|Q6DRC4|EIF3G_DANRE Eukaryotic translation initiation factor 3 subunit G OS=Danio rerio GN=eif3g PE=1 SV=1
Bhi01G001452	chr1	41640086	41640727	1.20896	0.344571	1.42796	5.42615	0.272732	-	-	gi|1035930788|gb|OAY60374.1| hypothetical protein MANES_01G107200 [Manihot esculenta]	-	-
Bhi01G001453	chr1	41649738	41659847	0.703105	2.30716	6.79714	1.64121	3.22426	IPR013083 Zinc finger, RING/FYVE/PHD-type; IPR001841 Zinc finger, RING-type; IPR011011 Zinc finger, FYVE/PHD-type; IPR001357 BRCT domain; IPR017907 Zinc finger, RING-type, conserved site	-	gi|778680653|ref|XP_011651366.1| PREDICTED: regulator of Ty1 transposition protein 107 [Cucumis sativus] >gi|778680657|ref|XP_011651367.1| PREDICTED: regulator of Ty1 transposition protein 107 [Cucumis sativus] >gi|700202605|gb|KGN57738.1| hypothetical protein Csa_3G271310 [Cucumis sativus]	AT1G67180.1 | Symbols: | zinc finger (C3HC4-type RING finger) family protein / BRCT domain-containing protein | chr1:25130099-25132169 FORWARD LENGTH=453	sp|O04251|Y4211_ARATH BRCT domain-containing protein At4g02110 OS=Arabidopsis thaliana GN=At4g02110 PE=3 SV=3
Bhi01G001454	chr1	41685313	41696050	68.2813	106.409	61.217	100.329	80.7321	IPR000764 Uridine kinase-like; IPR029057 Phosphoribosyltransferase-like; IPR001162 UvrC family homology region; IPR006083 Phosphoribulokinase/uridine kinase; IPR029930 Uridine kinase-like protein, plant; IPR027417 P-loop containing nucleoside triphosphate hydrolase	-	gi|449455801|ref|XP_004145639.1| PREDICTED: uridine kinase-like protein 2, chloroplastic [Cucumis sativus] >gi|700202606|gb|KGN57739.1| hypothetical protein Csa_3G271320 [Cucumis sativus]	AT3G27190.1 | Symbols: UKL2 | uridine kinase-like 2 | chr3:10039504-10042917 REVERSE LENGTH=483	sp|Q9LK34|UKL2_ARATH Uridine kinase-like protein 2, chloroplastic OS=Arabidopsis thaliana GN=UKL2 PE=2 SV=1
Bhi01G001455	chr1	41722732	41722986	1706.29	820.003	580.398	787.453	706.547	IPR012511 S-adenosyl-l-methionine decarboxylase leader peptide	-	gi|778680663|ref|XP_011651368.1| PREDICTED: LOW QUALITY PROTEIN: S-adenosylmethionine decarboxylase proenzyme-like [Cucumis sativus]	AT3G02468.1 | Symbols: CPuORF9 | conserved peptide upstream open reading frame 9 | chr3:509815-510068 FORWARD LENGTH=52	-
Bhi01G001456	chr1	41723130	41724224	2020.22	969.941	697.692	939.575	927.299	IPR001985 S-adenosylmethionine decarboxylase; IPR018166 S-adenosylmethionine decarboxylase, conserved site; IPR016067 S-adenosylmethionine decarboxylase, core; IPR018167 S-adenosylmethionine decarboxylase subgroup	GO:0004014 adenosylmethionine decarboxylase activity; GO:0006597 spermine biosynthetic process; GO:0008295 spermidine biosynthetic process;	gi|700202610|gb|KGN57743.1| hypothetical protein Csa_3G271360 [Cucumis sativus]	AT3G02470.4 | Symbols: | S-adenosylmethionine decarboxylase | chr3:510223-511323 FORWARD LENGTH=366	sp|Q42679|DCAM_CATRO S-adenosylmethionine decarboxylase proenzyme OS=Catharanthus roseus GN=SAMDC PE=1 SV=1
Bhi01G001457	chr1	41758926	41761628	10.3162	30.7201	146.954	6.17179	58.1754	IPR006924 Ribosomal protein PSRP-3/Ycf65	GO:0003735 structural constituent of ribosome; GO:0005840 ribosome; GO:0006412 translation;	gi|659123285|ref|XP_008461583.1| PREDICTED: 30S ribosomal protein 3, chloroplastic-like [Cucumis melo]	AT1G68590.1 | Symbols: | Ribosomal protein PSRP-3/Ycf65 | chr1:25757593-25758169 REVERSE LENGTH=166	sp|P82412|RRP3_SPIOL 30S ribosomal protein 3, chloroplastic OS=Spinacia oleracea GN=PSRP3 PE=1 SV=1
Bhi01G001458	chr1	41761753	41764170	0.790102	1.46537	5.49393	28.5869	0.448749	IPR005061 Domain of unknown function DUF292, eukaryotic	-	gi|659123287|ref|XP_008461584.1| PREDICTED: uncharacterized protein LOC103500154 [Cucumis melo]	AT1G13340.1 | Symbols: | Regulator of Vps4 activity in the MVB pathway protein | chr1:4569622-4571043 REVERSE LENGTH=409	sp|Q54I39|IST1L_DICDI IST1-like protein OS=Dictyostelium discoideum GN=DDB_G0289029 PE=3 SV=1
Bhi01G001459	chr1	41861415	41861622	0	0	0	0	0	-	-	-	-	-
Bhi01G001460	chr1	41874542	41883015	11.5602	21.178	16.7787	20.3561	20.0438	-	-	-	-	-
Bhi01G001461	chr1	41932102	41936466	0	0.34872	0.015893	0.069291	0.108232	IPR001128 Cytochrome P450; IPR002401 Cytochrome P450, E-class, group I	GO:0005506 iron ion binding; GO:0016705 oxidoreductase activity, acting on paired donors, with incorporation or reduction of molecular oxygen; GO:0020037 heme binding; GO:0055114 oxidation-reduction process;	gi|659123291|ref|XP_008461587.1| PREDICTED: cytokinin hydroxylase-like [Cucumis melo]	AT5G38450.1 | Symbols: CYP735A1 | cytochrome P450, family 735, subfamily A, polypeptide 1 | chr5:15394000-15397233 REVERSE LENGTH=518	sp|Q9FF18|C7351_ARATH Cytokinin hydroxylase OS=Arabidopsis thaliana GN=CYP735A1 PE=1 SV=1
Bhi01G001499	chr1	43666824	43692389	6.39787	9.95355	12.7294	7.51849	14.6351	IPR022707 Domain of unknown function DUF3535; IPR011989 Armadillo-like helical; IPR016024 Armadillo-type fold	-	gi|778680790|ref|XP_011651396.1| PREDICTED: TATA-binding protein-associated factor BTAF1 [Cucumis sativus]	AT3G54280.1 | Symbols: CHR16, CHA16, RGD3, ATBTAF1, BTAF1 | DNA binding;ATP binding;nucleic acid binding;binding;helicases;ATP binding;DNA binding;helicases | chr3:20092361-20103807 FORWARD LENGTH=2045	sp|B5BT18|BTAF1_ARATH TATA-binding protein-associated factor BTAF1 OS=Arabidopsis thaliana GN=BTAF1 PE=1 SV=1
Bhi01G001500	chr1	43712567	43717645	3.13163	18.2203	18.9002	8.24709	10.754	IPR015353 Rubisco LSMT, substrate-binding domain; IPR001214 SET domain	-	gi|659114359|ref|XP_008457030.1| PREDICTED: protein SET DOMAIN GROUP 40 isoform X2 [Cucumis melo]	AT5G17240.1 | Symbols: SDG40 | SET domain group 40 | chr5:5666854-5668849 FORWARD LENGTH=491	sp|Q6NQJ8|SDG40_ARATH Protein SET DOMAIN GROUP 40 OS=Arabidopsis thaliana GN=SDG40 PE=2 SV=1
Bhi01G001501	chr1	43719693	43722044	4.5534	9.31903	5.88877	7.61113	7.31447	IPR026057 PC-Esterase	-	gi|659114395|ref|XP_008457033.1| PREDICTED: uncharacterized protein LOC103496810 [Cucumis melo]	AT3G03210.1 | Symbols: | unknown protein; FUNCTIONS IN: molecular_function unknown; INVOLVED IN: biological_process unknown; LOCATED IN: endomembrane system; EXPRESSED IN: 24 plant structures; EXPRESSED DURING: 15 growth stages; Has 59 Blast hits to 59 proteins in 17 species: Archae - 0; Bacteria - 0; Metazoa - 0; Fungi - 0; Plants - 56; Viruses - 0; Other Eukaryotes - 3 (source: NCBI BLink). | c…	-
Bhi01G001502	chr1	43746320	43753321	91.0176	177.165	125.079	116.854	291.286	IPR016267 UTP--glucose-1-phosphate uridylyltransferase; IPR029044 Nucleotide-diphospho-sugar transferases; IPR002618 UTP--glucose-1-phosphate uridylyltransferase family	GO:0003983 UTP; GO:0006011 UDP-glucose metabolic process;	gi|661902960|ref|NP_001284438.1| UTP--glucose-1-phosphate uridylyltransferase [Cucumis melo] >gi|90820120|gb|ABD98820.1| UDP-glucose pyrophosphorylase [Cucumis melo]	AT5G17310.2 | Symbols: UGP2 | UDP-glucose pyrophosphorylase 2 | chr5:5696955-5700845 REVERSE LENGTH=470	sp|Q9SDX3|UGPA_MUSAC UTP--glucose-1-phosphate uridylyltransferase OS=Musa acuminata GN=UGPA PE=2 SV=1
Bhi01G001503	chr1	43768466	43770833	3.07243	8.39144	12.4442	7.07636	8.78508	IPR001441 Decaprenyl diphosphate synthase-like; IPR018520 Di-trans-poly-cis-decaprenylcistransferase-like, conserved site	GO:0016765 transferase activity, transferring alkyl or aryl (other than methyl) groups; GO:0005986 sucrose biosynthetic process; GO:0050307 sucrose-phosphate phosphatase activity;	gi|778724481|ref|XP_011658812.1| PREDICTED: dehydrodolichyl diphosphate synthase 6 [Cucumis sativus]	AT2G17570.1 | Symbols: | Undecaprenyl pyrophosphate synthetase family protein | chr2:7645086-7645973 FORWARD LENGTH=295	sp|Q8S2T1|DDPS6_ARATH Dehydrodolichyl diphosphate synthase 6 OS=Arabidopsis thaliana GN=At2g17570 PE=2 SV=2
Bhi01G001504	chr1	43784867	43788972	5.67503	9.19308	4.82084	6.0861	5.11958	IPR001441 Decaprenyl diphosphate synthase-like; IPR018520 Di-trans-poly-cis-decaprenylcistransferase-like, conserved site	GO:0016765 transferase activity, transferring alkyl or aryl (other than methyl) groups;	gi|778724481|ref|XP_011658812.1| PREDICTED: dehydrodolichyl diphosphate synthase 6 [Cucumis sativus]	AT2G17570.1 | Symbols: | Undecaprenyl pyrophosphate synthetase family protein | chr2:7645086-7645973 FORWARD LENGTH=295	sp|Q8S2T1|DDPS6_ARATH Dehydrodolichyl diphosphate synthase 6 OS=Arabidopsis thaliana GN=At2g17570 PE=2 SV=2
Bhi01G001505	chr1	43849223	43853189	49.6586	3.14687	37.6311	98.5575	32.498	IPR011989 Armadillo-like helical; IPR003613 U box domain; IPR013083 Zinc finger, RING/FYVE/PHD-type; IPR016024 Armadillo-type fold	-	gi|449456206|ref|XP_004145841.1| PREDICTED: U-box domain-containing protein 21 [Cucumis sativus] >gi|700202669|gb|KGN57802.1| hypothetical protein Csa_3G308190 [Cucumis sativus]	AT5G37490.1 | Symbols: | ARM repeat superfamily protein | chr5:14887744-14889051 FORWARD LENGTH=435	sp|Q5PNY6|PUB21_ARATH U-box domain-containing protein 21 OS=Arabidopsis thaliana GN=PUB21 PE=2 SV=1
Bhi01G001512	chr1	44119384	44120162	0.452745	1.00083	15.4125	0.015455	2.93552	-	-	gi|700202681|gb|KGN57814.1| hypothetical protein Csa_3G316270 [Cucumis sativus]	-	-
Bhi01G001513	chr1	44212971	44214946	243.006	9.80493	7.81531	24.3871	7.99129	IPR000008 C2 domain	GO:0005515 protein binding;	gi|659114430|ref|XP_008457050.1| PREDICTED: protein C2-DOMAIN ABA-RELATED 4-like [Cucumis melo]	AT3G17980.1 | Symbols: | Calcium-dependent lipid-binding (CaLB domain) family protein | chr3:6152417-6153115 FORWARD LENGTH=177	sp|Q9LVH4|CAR4_ARATH Protein C2-DOMAIN ABA-RELATED 4 OS=Arabidopsis thaliana GN=CAR4 PE=1 SV=1
Bhi01G001514	chr1	44262244	44263766	110.601	5.77015	71.2612	59.677	47.7185	IPR011992 EF-hand domain pair; IPR002048 EF-hand domain; IPR018247 EF-Hand 1, calcium-binding site	-	gi|449456192|ref|XP_004145834.1| PREDICTED: probable calcium-binding protein CML23 [Cucumis sativus] >gi|700202683|gb|KGN57816.1| hypothetical protein Csa_3G319280 [Cucumis sativus]	AT1G66400.1 | Symbols: CML23 | calmodulin like 23 | chr1:24770856-24771329 REVERSE LENGTH=157	sp|Q9C8Y1|CML23_ARATH Probable calcium-binding protein CML23 OS=Arabidopsis thaliana GN=CML23 PE=2 SV=1
Bhi01G001515	chr1	44300394	44301156	0.314744	0.869395	0.688426	0.02549	0.279722	-	-	-	-	-
Bhi01G001516	chr1	44345846	44347478	2.22423	0	0.282742	0	0	IPR000916 Bet v I/Major latex protein; IPR024948 Major latex protein domain; IPR023393 START-like domain	GO:0006952 defense response; GO:0009607 response to biotic stimulus;	gi|449456190|ref|XP_004145833.1| PREDICTED: MLP-like protein 31 [Cucumis sativus] >gi|700202684|gb|KGN57817.1| Major latex protein [Cucumis sativus]	AT5G28010.1 | Symbols: | Polyketide cyclase/dehydrase and lipid transport superfamily protein | chr5:10024813-10025382 FORWARD LENGTH=166	sp|Q941R6|MLP31_ARATH MLP-like protein 31 OS=Arabidopsis thaliana GN=MLP31 PE=2 SV=2
Bhi01G001517	chr1	44480450	44483296	1.39018	0	0	13.8325	0	IPR000916 Bet v I/Major latex protein; IPR024948 Major latex protein domain; IPR023393 START-like domain	GO:0006952 defense response; GO:0009607 response to biotic stimulus;	gi|449456188|ref|XP_004145832.1| PREDICTED: MLP-like protein 34 [Cucumis sativus]	AT1G70830.3 | Symbols: MLP28 | MLP-like protein 28 | chr1:26710203-26711395 REVERSE LENGTH=201	sp|Q9SSK9|MLP28_ARATH MLP-like protein 28 OS=Arabidopsis thaliana GN=MLP28 PE=1 SV=1
Bhi01G001536	chr1	45601114	45604785	8.37391	39.3389	28.7367	18.3617	57.8763	IPR029033 Histidine phosphatase superfamily; IPR013078 Histidine phosphatase superfamily, clade-1; IPR017070 Uncharacterised conserved protein UCP036920, phosphoglycerate mutase, plant X4/Y4	-	gi|659098171|ref|XP_008450011.1| PREDICTED: uncharacterized protein LOC103491727 [Cucumis melo]	AT3G26780.1 | Symbols: | Phosphoglycerate mutase family protein | chr3:9848747-9850277 FORWARD LENGTH=399	sp|Q8L1Z7|GPMA_BARHE 2,3-bisphosphoglycerate-dependent phosphoglycerate mutase OS=Bartonella henselae (strain ATCC 49882 / DSM 28221 / Houston 1) GN=gpmA PE=3 SV=1
Bhi01G001537	chr1	45604219	45604479	0	0	0	0	0	-	-	-	-	-
Bhi01G001538	chr1	45609092	45615191	0.092667	3.47458	2.79633	1.50383	2.25378	IPR002885 Pentatricopeptide repeat; IPR011990 Tetratricopeptide-like helical domain; IPR032867 DYW domain	-	gi|778681815|ref|XP_011651585.1| PREDICTED: pentatricopeptide repeat-containing protein At3g26782, mitochondrial [Cucumis sativus] >gi|700203109|gb|KGN58242.1| hypothetical protein Csa_3G598390 [Cucumis sativus]	AT3G26782.1 | Symbols: | Tetratricopeptide repeat (TPR)-like superfamily protein | chr3:9850594-9852682 FORWARD LENGTH=659	sp|Q9LW32|PP258_ARATH Pentatricopeptide repeat-containing protein At3g26782, mitochondrial OS=Arabidopsis thaliana GN=PCMP-H34 PE=2 SV=1
Bhi01G001539	chr1	45613287	45614033	0.009449	0.120538	0.083087	0.143384	0.164957	-	-	gi|700203108|gb|KGN58241.1| hypothetical protein Csa_3G598380 [Cucumis sativus]	-	-
Bhi01G001540	chr1	45664529	45664712	0.064958	0.021675	0.10476	0.200232	0.105539	IPR023395 Mitochondrial carrier domain	-	gi|449455920|ref|XP_004145698.1| PREDICTED: mitochondrial phosphate carrier protein 3, mitochondrial-like [Cucumis sativus]	AT3G48850.1 | Symbols: PHT3;2 | phosphate transporter 3;2 | chr3:18114759-18116420 REVERSE LENGTH=363	sp|Q9M2Z8|MPCP2_ARATH Mitochondrial phosphate carrier protein 2, mitochondrial OS=Arabidopsis thaliana GN=MPT2 PE=2 SV=1
Bhi01G001541	chr1	45666141	45666463	0.061625	0	0.153812	0	0.065835	-	-	-	-	-
Bhi01G001542	chr1	45735813	45738961	69.1517	127.462	75.3277	53.5005	65.3842	IPR001810 F-box domain; IPR006553 Leucine-rich repeat, cysteine-containing subtype; IPR032675 Leucine-rich repeat domain, L domain-like	GO:0005515 protein binding; GO:0015018 galactosylgalactosylxylosylprotein 3-beta-glucuronosyltransferase activity;	gi|659098162|ref|XP_008450007.1| PREDICTED: protein AUXIN SIGNALING F-BOX 2-like [Cucumis melo]	AT3G26810.1 | Symbols: AFB2 | auxin signaling F-box 2 | chr3:9868342-9870464 FORWARD LENGTH=575	sp|Q9LW29|AFB2_ARATH Protein AUXIN SIGNALING F-BOX 2 OS=Arabidopsis thaliana GN=AFB2 PE=1 SV=1
Bhi01G001543	chr1	45739370	45741783	49.9898	29.6158	20.6549	26.8647	24.6405	-	-	gi|659098160|ref|XP_008450006.1| PREDICTED: cysteine-rich and transmembrane domain-containing protein A-like [Cucumis melo]	-	-
Bhi01G001544	chr1	45747808	45750584	65.8137	125.699	109.452	123.618	151.009	IPR008856 Translocon-associated protein subunit beta	GO:0005783 endoplasmic reticulum; GO:0016021 integral component of membrane;	gi|659098156|ref|XP_008450004.1| PREDICTED: translocon-associated protein subunit beta [Cucumis melo] >gi|659098158|ref|XP_008450005.1| PREDICTED: translocon-associated protein subunit beta [Cucumis melo] >gi|1035406708|ref|XP_016900804.1| PREDICTED: translocon-associated protein subunit beta [Cucumis melo]	AT5G14030.4 | Symbols: | translocon-associated protein beta (TRAPB) family protein | chr5:4526878-4528253 FORWARD LENGTH=195	sp|P43308|SSRB_HUMAN Translocon-associated protein subunit beta OS=Homo sapiens GN=SSR2 PE=1 SV=1
Bhi01G001545	chr1	45761399	45762992	12.0339	35.6968	142.692	37.4621	70.7325	IPR012348 Ribonucleotide reductase-related; IPR000358 Ribonucleotide reductase small subunit; IPR030475 Ribonucleotide reductase small subunit, acitve site; IPR009078 Ferritin-like superfamily	GO:0016491 oxidoreductase activity; GO:0055114 oxidation-reduction process;	gi|659098154|ref|XP_008450003.1| PREDICTED: ribonucleoside-diphosphate reductase small chain [Cucumis melo]	AT3G27060.1 | Symbols: TSO2, ATTSO2 | Ferritin/ribonucleotide reductase-like family protein | chr3:9979971-9981057 REVERSE LENGTH=332	sp|P49730|RIR2_TOBAC Ribonucleoside-diphosphate reductase small chain OS=Nicotiana tabacum PE=2 SV=1
Bhi01G001546	chr1	45764307	45768982	160.546	66.6172	21.9859	54.9926	32.8548	IPR003579 Small GTPase superfamily, Rab type; IPR020849 Small GTPase superfamily, Ras type; IPR027417 P-loop containing nucleoside triphosphate hydrolase; IPR005225 Small GTP-binding protein domain; IPR002041 Ran GTPase; IPR001806 Small GTPase superfamily; IPR003578 Small GTPase superfamily, Rho type	GO:0005525 GTP binding; GO:0007264 small GTPase mediated signal transduction; GO:0015031 protein transport;	gi|700203099|gb|KGN58232.1| hypothetical protein Csa_3G597310 [Cucumis sativus]	AT4G35860.1 | Symbols: ATRABB1B, ATGB2, ATRAB2C, GB2 | GTP-binding 2 | chr4:16987118-16988839 REVERSE LENGTH=211	sp|Q38922|RAB1B_ARATH Ras-related protein RABB1b OS=Arabidopsis thaliana GN=RABB1B PE=2 SV=1
Bhi01G001547	chr1	45850415	45853268	0.806615	2.04282	2.80003	0.060043	1.63985	IPR029063 S-adenosyl-L-methionine-dependent methyltransferase; IPR013216 Methyltransferase type 11	-	gi|449455906|ref|XP_004145691.1| PREDICTED: uncharacterized protein LOC101221941 [Cucumis sativus] >gi|700203097|gb|KGN58230.1| hypothetical protein Csa_3G597290 [Cucumis sativus]	AT3G01660.1 | Symbols: | S-adenosyl-L-methionine-dependent methyltransferases superfamily protein | chr3:245532-246432 FORWARD LENGTH=273	-
Bhi01G001548	chr1	45850457	45857741	2.01391	5.49149	4.05046	2.36266	2.98418	IPR027353 NET domain	-	gi|778681794|ref|XP_011651583.1| PREDICTED: uncharacterized protein LOC101211269 [Cucumis sativus]	AT5G40600.1 | Symbols: | unknown protein; FUNCTIONS IN: molecular_function unknown; LOCATED IN: endomembrane system; EXPRESSED IN: 22 plant structures; EXPRESSED DURING: 13 growth stages; BEST Arabidopsis thaliana protein match is: unknown protein (TAIR:AT3G27420.1); Has 1807 Blast hits to 1807 proteins in 277 species: Archae - 0; Bacteria - 0; Metazoa - 736; Fungi - 347; Plants - 385; Viruses - …	sp|Q84XV2|GTE1_ARATH Transcription factor GTE1 OS=Arabidopsis thaliana GN=GTE1 PE=2 SV=1
Bhi01G001549	chr1	45925463	45929756	4.55906	3.13094	1.93078	6.58769	3.81682	IPR027942 Sieve element occlusion, N-terminal; IPR027944 Sieve element occlusion, C-terminal	-	gi|659098146|ref|XP_008449999.1| PREDICTED: protein SIEVE ELEMENT OCCLUSION B [Cucumis melo]	AT3G01680.1 | Symbols: | CONTAINS InterPro DOMAIN/s: Mediator complex subunit Med28 (InterPro:IPR021640); BEST Arabidopsis thaliana protein match is: unknown protein (TAIR:AT3G01670.1); Has 122 Blast hits to 112 proteins in 13 species: Archae - 0; Bacteria - 0; Metazoa - 0; Fungi - 0; Plants - 122; Viruses - 0; Other Eukaryotes - 0 (source: NCBI BLink). | chr3:252033-255246 FORWARD LENGTH=740	sp|Q9SS87|SEOB_ARATH Protein SIEVE ELEMENT OCCLUSION B OS=Arabidopsis thaliana GN=SEOB PE=1 SV=1
Bhi01G001550	chr1	45982240	45982440	0	0	0	0	0	-	-	-	-	-
Bhi01G001551	chr1	45991968	45998933	3.51805	11.8991	5.14457	22.1666	10.385	-	-	gi|659098143|ref|XP_008449998.1| PREDICTED: uncharacterized protein LOC103491714 isoform X1 [Cucumis melo]	AT3G01720.1 | Symbols: | unknown protein; FUNCTIONS IN: molecular_function unknown; INVOLVED IN: biological_process unknown; LOCATED IN: endomembrane system; EXPRESSED IN: 24 plant structures; EXPRESSED DURING: 13 growth stages; BEST Arabidopsis thaliana protein match is: unknown protein (TAIR:AT5G25265.1); Has 374 Blast hits to 211 proteins in 23 species: Archae - 0; Bacteria - 0; Metazoa - 0; F…	-
Bhi01G001552	chr1	46036347	46047550	9.89029	19.2189	13.6571	10.9484	10.7281	IPR005282 Lysosomal cystine transporter; IPR006603 PQ-loop repeat	-	gi|449455900|ref|XP_004145688.1| PREDICTED: cystinosin homolog isoform X2 [Cucumis sativus] >gi|700203091|gb|KGN58224.1| hypothetical protein Csa_3G596240 [Cucumis sativus]	AT5G40670.1 | Symbols: | PQ-loop repeat family protein / transmembrane family protein | chr5:16285968-16287591 FORWARD LENGTH=270	sp|P57758|CTNS_ARATH Cystinosin homolog OS=Arabidopsis thaliana GN=At5g40670 PE=2 SV=1
Bhi01G001553	chr1	46048903	46049392	0.667141	1.1424	0.74909	0.610507	0.631965	-	-	-	-	-
Bhi01G001554	chr1	46105840	46114224	2.0439	12.7942	1.60445	6.366	4.82553	IPR006603 PQ-loop repeat; IPR005282 Lysosomal cystine transporter	-	gi|659098210|ref|XP_008450029.1| PREDICTED: cystinosin homolog isoform X1 [Cucumis melo]	AT5G40670.1 | Symbols: | PQ-loop repeat family protein / transmembrane family protein | chr5:16285968-16287591 FORWARD LENGTH=270	sp|P57758|CTNS_ARATH Cystinosin homolog OS=Arabidopsis thaliana GN=At5g40670 PE=2 SV=1
Bhi01G001555	chr1	46152210	46152625	0	0	0	0	0	-	-	-	-	-
Bhi01G001556	chr1	46187575	46191545	3.26911	21.9886	20.1131	15.6793	28.3638	IPR023335 Orthogonal Bundle domain in ATP12; IPR011419 ATP12, ATPase F1F0-assembly protein	-	gi|449455898|ref|XP_004145687.1| PREDICTED: ATP synthase mitochondrial F1 complex assembly factor 2 [Cucumis sativus] >gi|700203090|gb|KGN58223.1| hypothetical protein Csa_3G595240 [Cucumis sativus]	AT5G40660.1 | Symbols: | ATP12 protein-related | chr5:16283650-16285161 REVERSE LENGTH=325	sp|Q8N5M1|ATPF2_HUMAN ATP synthase mitochondrial F1 complex assembly factor 2 OS=Homo sapiens GN=ATPAF2 PE=1 SV=1
Bhi01G001557	chr1	46190962	46193269	0.963039	0.015343	0	0	0	-	-	-	-	-
Bhi01G001558	chr1	46195095	46197973	1168.37	177.687	121.558	203.327	163.554	IPR012675 Beta-grasp domain; IPR025192 Succinate dehydogenase/fumarate reductase N-terminal; IPR001041 2Fe-2S ferredoxin-type iron-sulfur binding domain; IPR006058 2Fe-2S ferredoxin, iron-sulphur binding site; IPR017896 4Fe-4S ferredoxin-type, iron-sulphur binding domain; IPR009051 Alpha-helical ferredoxin; IPR004489 Succinate dehydrogenase/fumarate reductase iron-sulphur protein; IPR017900 4Fe-4…	-	gi|449455896|ref|XP_004145686.1| PREDICTED: succinate dehydrogenase [ubiquinone] iron-sulfur subunit 2, mitochondrial [Cucumis sativus] >gi|700203089|gb|KGN58222.1| hypothetical protein Csa_3G595230 [Cucumis sativus]	AT5G40650.1 | Symbols: SDH2-2 | succinate dehydrogenase 2-2 | chr5:16281462-16283296 FORWARD LENGTH=280	sp|Q8LB02|SDHB2_ARATH Succinate dehydrogenase [ubiquinone] iron-sulfur subunit 2, mitochondrial OS=Arabidopsis thaliana GN=SDH2-2 PE=1 SV=2
Bhi01G001580	chr1	47107591	47111313	1.09538	5.25128	4.30989	5.27063	4.55579	IPR017930 Myb domain; IPR001005 SANT/Myb domain; IPR009057 Homeodomain-like	-	gi|659098266|ref|XP_008450053.1| PREDICTED: transcription repressor MYB6 [Cucumis melo]	AT5G14340.1 | Symbols: AtMYB40, MYB40 | myb domain protein 40 | chr5:4623367-4624779 FORWARD LENGTH=263	sp|P80073|MYB2_PHYPA Myb-related protein Pp2 OS=Physcomitrella patens subsp. patens GN=PP2 PE=2 SV=1
Bhi01G001581	chr1	47107911	47108190	0	0	0	0	0	-	-	-	-	-
Bhi01G001582	chr1	47123115	47130230	1.81315	3.64582	5.20807	4.48059	6.5917	IPR017907 Zinc finger, RING-type, conserved site; IPR013083 Zinc finger, RING/FYVE/PHD-type; IPR018957 Zinc finger, C3HC4 RING-type; IPR001841 Zinc finger, RING-type	-	gi|449455962|ref|XP_004145719.1| PREDICTED: uncharacterized protein LOC101209296 [Cucumis sativus] >gi|700203074|gb|KGN58207.1| hypothetical protein Csa_3G592120 [Cucumis sativus]	AT3G27330.1 | Symbols: | zinc finger (C3HC4-type RING finger) family protein | chr3:10116950-10120516 REVERSE LENGTH=913	sp|Q6PJ69|TRI65_HUMAN Tripartite motif-containing protein 65 OS=Homo sapiens GN=TRIM65 PE=1 SV=3
Bhi01G001583	chr1	47125099	47130230	2.58742	10.4174	6.61267	6.73911	6.80377	IPR029058 Alpha/Beta hydrolase fold; IPR002168 Lipase, GDXG, active site; IPR013094 Alpha/beta hydrolase fold-3	-	gi|449455884|ref|XP_004145680.1| PREDICTED: probable carboxylesterase 11 [Cucumis sativus]	AT3G27320.1 | Symbols: | alpha/beta-Hydrolases superfamily protein | chr3:10090307-10092391 FORWARD LENGTH=460	sp|Q9LK21|CXE11_ARATH Probable carboxylesterase 11 OS=Arabidopsis thaliana GN=CXE11 PE=2 SV=1
Bhi01G001584	chr1	47132765	47142236	8.9753	22.6458	18.3632	11.3375	18.7874	IPR026797 HAUS augmin-like complex subunit 6; IPR028163 HAUS augmin-like complex subunit 6, N-terminal	GO:0051225 spindle assembly; GO:0070652 HAUS complex;	gi|659098280|ref|XP_008450061.1| PREDICTED: LOW QUALITY PROTEIN: AUGMIN subunit 6 [Cucumis melo]	AT5G40740.1 | Symbols: | unknown protein; Has 30201 Blast hits to 17322 proteins in 780 species: Archae - 12; Bacteria - 1396; Metazoa - 17338; Fungi - 3422; Plants - 5037; Viruses - 0; Other Eukaryotes - 2996 (source: NCBI BLink). | chr5:16302229-16306371 REVERSE LENGTH=741	sp|Q94BP7|AUG6_ARATH AUGMIN subunit 6 OS=Arabidopsis thaliana GN=AUG6 PE=1 SV=1
Bhi01G001585	chr1	47177955	47178343	1.1948	0.190266	0.234391	0.248216	0.19958	-	-	-	-	-
Bhi01G001586	chr1	47202809	47208802	17.7954	5.50453	6.54812	22.5242	5.20822	IPR013057 Amino acid transporter, transmembrane domain	-	gi|659098283|ref|XP_008450063.1| PREDICTED: lysine histidine transporter 2-like [Cucumis melo]	AT5G40780.1 | Symbols: LHT1 | lysine histidine transporter 1 | chr5:16323823-16327082 FORWARD LENGTH=446	sp|Q9FKS8|LHT1_ARATH Lysine histidine transporter 1 OS=Arabidopsis thaliana GN=LHT1 PE=1 SV=1
Bhi01G001587	chr1	47207803	47208540	0	0	0	0	0	IPR006634 TRAM/LAG1/CLN8 homology domain	GO:0016021 integral component of membrane;	gi|659098287|ref|XP_008450065.1| PREDICTED: uncharacterized protein LOC103491768 [Cucumis melo]	AT5G14280.1 | Symbols: | DNA-binding storekeeper protein-related | chr5:4609123-4611444 FORWARD LENGTH=572	sp|Q8GYK7|Y5285_ARATH TLC domain-containing protein At5g14285 OS=Arabidopsis thaliana GN=At5g14285 PE=2 SV=1
Bhi01G001588	chr1	47234731	47242739	65.6321	163.538	55.4213	108.756	55.7977	IPR001487 Bromodomain; IPR027353 NET domain	GO:0005515 protein binding;	gi|659098295|ref|XP_008450068.1| PREDICTED: transcription factor GTE8 isoform X1 [Cucumis melo] >gi|659098297|ref|XP_008450069.1| PREDICTED: transcription factor GTE8 isoform X1 [Cucumis melo] >gi|659098299|ref|XP_008450070.1| PREDICTED: transcription factor GTE8 isoform X1 [Cucumis melo]	AT3G27260.1 | Symbols: GTE8 | global transcription factor group E8 | chr3:10068411-10072403 FORWARD LENGTH=813	sp|Q9LK27|GTE8_ARATH Transcription factor GTE8 OS=Arabidopsis thaliana GN=GTE8 PE=2 SV=2
Bhi01G001589	chr1	47296773	47301934	46.1885	30.5919	31.9751	7.80221	18.7405	IPR015353 Rubisco LSMT, substrate-binding domain	-	gi|778681711|ref|XP_011651569.1| PREDICTED: ribulose-1,5 bisphosphate carboxylase/oxygenase large subunit N-methyltransferase, chloroplastic [Cucumis sativus] >gi|778681714|ref|XP_011651570.1| PREDICTED: ribulose-1,5 bisphosphate carboxylase/oxygenase large subunit N-methyltransferase, chloroplastic [Cucumis sativus] >gi|700203064|gb|KGN58197.1| hypothetical protein Csa_3G589550 [Cucumis sativus]	AT5G14260.2 | Symbols: | Rubisco methyltransferase family protein | chr5:4601139-4603873 FORWARD LENGTH=514	sp|Q86TU7|SETD3_HUMAN Histone-lysine N-methyltransferase setd3 OS=Homo sapiens GN=SETD3 PE=1 SV=1
Bhi01G001590	chr1	47315698	47320488	2.52717	10.622	8.4944	6.30376	6.63289	IPR002885 Pentatricopeptide repeat; IPR011990 Tetratricopeptide-like helical domain	-	gi|659098311|ref|XP_008450076.1| PREDICTED: pentatricopeptide repeat-containing protein At5g16420, mitochondrial [Cucumis melo] >gi|659098313|ref|XP_008450077.1| PREDICTED: pentatricopeptide repeat-containing protein At5g16420, mitochondrial [Cucumis melo]	AT5G16420.1 | Symbols: | Pentatricopeptide repeat (PPR-like) superfamily protein | chr5:5368034-5369641 FORWARD LENGTH=535	sp|Q9FFE3|PP388_ARATH Pentatricopeptide repeat-containing protein At5g16420, mitochondrial OS=Arabidopsis thaliana GN=At5g16420 PE=2 SV=1
Bhi01G001601	chr1	47676030	47683383	0.613078	6.7948	11.8396	1.25747	4.24926	IPR029063 S-adenosyl-L-methionine-dependent methyltransferase; IPR010280 (Uracil-5)-methyltransferase family; IPR007848 Methyltransferase small domain	-	gi|659098337|ref|XP_008450089.1| PREDICTED: uncharacterized RNA methyltransferase pc1998 isoform X2 [Cucumis melo]	AT3G27180.1 | Symbols: | S-adenosyl-L-methionine-dependent methyltransferases superfamily protein | chr3:10027163-10030062 REVERSE LENGTH=518	sp|Q6M9M7|Y1998_PARUW Uncharacterized RNA methyltransferase pc1998 OS=Protochlamydia amoebophila (strain UWE25) GN=pc1998 PE=3 SV=1
Bhi01G001602	chr1	47676771	47683411	9.17405	53.818	237.478	17.9306	90.0215	IPR001911 Ribosomal protein S21	GO:0003735 structural constituent of ribosome; GO:0005840 ribosome; GO:0006412 translation;	gi|1035406822|ref|XP_008450090.2| PREDICTED: uncharacterized protein LOC103491780, partial [Cucumis melo]	AT3G27160.1 | Symbols: GHS1 | Ribosomal protein S21 family protein | chr3:10017531-10018854 FORWARD LENGTH=183	sp|P82024|RR21_SPIOL 30S ribosomal protein S21, chloroplastic (Fragment) OS=Spinacia oleracea GN=rps21 PE=1 SV=1
Bhi01G001603	chr1	47784267	47787345	3.51795	15.3362	2.04826	22.6972	6.23464	IPR006652 Kelch repeat type 1; IPR015916 Galactose oxidase, beta-propeller	GO:0005515 protein binding;	gi|659098341|ref|XP_008450091.1| PREDICTED: F-box/kelch-repeat protein At3g27150 [Cucumis melo] >gi|659098343|ref|XP_008450092.1| PREDICTED: F-box/kelch-repeat protein At3g27150 [Cucumis melo]	AT3G27150.1 | Symbols: | Galactose oxidase/kelch repeat superfamily protein | chr3:10009692-10010960 REVERSE LENGTH=422	sp|Q9LI89|FBK70_ARATH F-box/kelch-repeat protein At3g27150 OS=Arabidopsis thaliana GN=At3g27150 PE=2 SV=1
Bhi01G001604	chr1	47809111	47812839	3.74213	9.58349	5.18547	3.29744	3.39609	IPR019447 DNA/RNA-binding protein Kin17, conserved domain	-	gi|659098345|ref|XP_008450093.1| PREDICTED: DNA/RNA-binding protein KIN17 [Cucumis melo]	AT1G55460.1 | Symbols: | DNA/RNA-binding protein Kin17, conserved region | chr1:20707567-20708802 FORWARD LENGTH=411	sp|Q8K339|KIN17_MOUSE DNA/RNA-binding protein KIN17 OS=Mus musculus GN=Kin PE=1 SV=1
Bhi01G001605	chr1	47809327	47809551	0	0	0	0	0	-	-	-	-	-
Bhi01G001606	chr1	47818297	47821916	15.4074	27.1601	28.3449	22.5023	27.3819	IPR019835 SWIB domain; IPR003121 SWIB/MDM2 domain	-	gi|659098348|ref|XP_008450095.1| PREDICTED: SWI/SNF complex component SNF12 homolog [Cucumis melo] >gi|659098350|ref|XP_008450096.1| PREDICTED: SWI/SNF complex component SNF12 homolog [Cucumis melo] >gi|659098352|ref|XP_008450097.1| PREDICTED: SWI/SNF complex component SNF12 homolog [Cucumis melo]	AT5G14170.1 | Symbols: CHC1 | SWIB/MDM2 domain superfamily protein | chr5:4568696-4570444 REVERSE LENGTH=534	sp|Q9FMT4|SNF12_ARATH SWI/SNF complex component SNF12 homolog OS=Arabidopsis thaliana GN=At5g14170 PE=1 SV=1
Bhi01G001607	chr1	47822294	47826725	0.133706	0	0	0.428665	0.450554	IPR001128 Cytochrome P450; IPR002401 Cytochrome P450, E-class, group I	GO:0005506 iron ion binding; GO:0016705 oxidoreductase activity, acting on paired donors, with incorporation or reduction of molecular oxygen; GO:0020037 heme binding; GO:0055114 oxidation-reduction process;	gi|659098354|ref|XP_008450098.1| PREDICTED: cytochrome P450 94B3 isoform X1 [Cucumis melo]	AT3G48520.1 | Symbols: CYP94B3 | cytochrome P450, family 94, subfamily B, polypeptide 3 | chr3:17975104-17976624 REVERSE LENGTH=506	sp|Q9SMP5|C94B3_ARATH Cytochrome P450 94B3 OS=Arabidopsis thaliana GN=CYP94B3 PE=2 SV=1
Bhi01G001608	chr1	47850951	47854319	0.55127	5.14318	5.35356	11.9428	5.57309	IPR006946 Domain of unknown function DUF642	-	gi|700203043|gb|KGN58176.1| hypothetical protein Csa_3G585880 [Cucumis sativus]	AT5G14150.1 | Symbols: | Protein of unknown function, DUF642 | chr5:4565246-4566653 REVERSE LENGTH=383	-
Bhi01G001609	chr1	47851140	47859375	26.7992	3.78799	4.22886	3.13948	3.87525	IPR001915 Peptidase M48	GO:0004222 metalloendopeptidase activity; GO:0006508 proteolysis;	gi|449455858|ref|XP_004145667.1| PREDICTED: uncharacterized protein LOC101216014 isoform X1 [Cucumis sativus] >gi|700203042|gb|KGN58175.1| hypothetical protein Csa_3G585870 [Cucumis sativus]	AT3G27110.2 | Symbols: | Peptidase family M48 family protein | chr3:9998006-9999892 FORWARD LENGTH=344	sp|Q8PSE5|HTPX2_METMA Protease HtpX homolog 2 OS=Methanosarcina mazei (strain ATCC BAA-159 / DSM 3647 / Goe1 / Go1 / JCM 11833 / OCM 88) GN=htpX2 PE=3 SV=1
Bhi01G001610	chr1	47861521	47865031	502.056	518.586	213.576	605.553	155.363	IPR013989 Development/cell death domain	-	gi|700203041|gb|KGN58174.1| hypothetical protein Csa_3G585860 [Cucumis sativus]	AT3G27090.1 | Symbols: | DCD (Development and Cell Death) domain protein | chr3:9990020-9991407 FORWARD LENGTH=296	sp|P37707|B2_DAUCA B2 protein OS=Daucus carota PE=2 SV=1
Bhi01G001611	chr1	47905574	47909370	18.8227	58.4213	38.3841	42.5136	48.0507	IPR011990 Tetratricopeptide-like helical domain; IPR010547 Plant specific mitochondrial import receptor subunit TOM20	GO:0005515 protein binding; GO:0005742 mitochondrial outer membrane translocase complex; GO:0045040 protein import into mitochondrial outer membrane;	gi|659098368|ref|XP_008450104.1| PREDICTED: mitochondrial import receptor subunit TOM20-like [Cucumis melo]	AT3G27080.1 | Symbols: TOM20-3 | translocase of outer membrane 20 kDa subunit 3 | chr3:9985212-9986560 REVERSE LENGTH=202	sp|P92792|TOM20_SOLTU Mitochondrial import receptor subunit TOM20 OS=Solanum tuberosum GN=TOM20 PE=1 SV=1
Bhi01G001612	chr1	47920788	47925281	12.0802	26.9802	13.1443	5.36869	11.699	IPR017945 DHBP synthase RibB-like alpha/beta domain; IPR006070 YrdC-like domain	-	gi|659098371|ref|XP_008450106.1| PREDICTED: uncharacterized protein YciO isoform X1 [Cucumis melo]	AT3G01920.1 | Symbols: | DHBP synthase RibB-like alpha/beta domain | chr3:317449-319001 FORWARD LENGTH=307	sp|P45103|Y1198_HAEIN Uncharacterized protein HI_1198 OS=Haemophilus influenzae (strain ATCC 51907 / DSM 11121 / KW20 / Rd) GN=HI_1198 PE=3 SV=1
Bhi01G001613	chr1	47973587	47978586	4.43945	4.35139	6.90201	3.4528	1.69267	-	-	gi|449455848|ref|XP_004145662.1| PREDICTED: uncharacterized protein LOC101214890 [Cucumis sativus] >gi|700209699|gb|KGN64795.1| hypothetical protein Csa_1G097730 [Cucumis sativus]	AT3G27050.1 | Symbols: | unknown protein; Has 43 Blast hits to 43 proteins in 17 species: Archae - 0; Bacteria - 0; Metazoa - 0; Fungi - 0; Plants - 40; Viruses - 0; Other Eukaryotes - 3 (source: NCBI BLink). | chr3:9978286-9979636 REVERSE LENGTH=182	-
Bhi01G001614	chr1	47975469	47978486	21.1125	31.9212	25.3093	31.2095	13.3062	IPR001901 Protein translocase complex, SecE/Sec61-gamma subunit; IPR022943 Preprotein translocase subunit SecE; IPR023391 Protein translocase SecE domain; IPR008158 Protein translocase SEC61 complex, gamma subunit	GO:0006605 protein targeting; GO:0006886 intracellular protein transport; GO:0016020 membrane;	gi|1162531773|ref|XP_007215225.2| uncharacterized protein LOC18784392 [Prunus persica] >gi|1139786122|gb|ONI19949.1| hypothetical protein PRUPE_3G307000 [Prunus persica] >gi|1139786123|gb|ONI19950.1| hypothetical protein PRUPE_3G307000 [Prunus persica]	AT5G50460.1 | Symbols: | secE/sec61-gamma protein transport protein | chr5:20552168-20552509 REVERSE LENGTH=69	sp|P38385|SC61G_ORYSJ Protein transport protein Sec61 subunit gamma OS=Oryza sativa subsp. japonica GN=Os02g0178400 PE=3 SV=1
Bhi01G001615	chr1	48057582	48057803	0	0.031048	0	0	0.016085	-	-	gi|700209701|gb|KGN64797.1| hypothetical protein Csa_1G097750 [Cucumis sativus]	-	-
Bhi01G001616	chr1	48091566	48096710	11.764	15.2759	11.8213	9.87716	9.26664	-	-	gi|388508884|gb|AFK42508.1| unknown [Lotus japonicus]	AT5G14105.1 | Symbols: | unknown protein; Has 30201 Blast hits to 17322 proteins in 780 species: Archae - 12; Bacteria - 1396; Metazoa - 17338; Fungi - 3422; Plants - 5037; Viruses - 0; Other Eukaryotes - 2996 (source: NCBI BLink). | chr5:4552169-4552901 REVERSE LENGTH=76	-
Bhi01G001617	chr1	48097572	48100397	12.3438	22.9505	17.1139	2.8098	12.9619	IPR004333 Transcription factor, SBP-box	GO:0003677 DNA binding; GO:0005634 nucleus;	gi|449460559|ref|XP_004148013.1| PREDICTED: squamosa promoter-binding-like protein 13A [Cucumis sativus] >gi|700203032|gb|KGN58165.1| hypothetical protein Csa_3G567830 [Cucumis sativus]	AT5G50570.2 | Symbols: SPL13A, SPL13 | Squamosa promoter-binding protein-like (SBP domain) transcription factor family protein | chr5:20582555-20583791 REVERSE LENGTH=359	sp|P0DI11|SP13B_ARATH Squamosa promoter-binding-like protein 13B OS=Arabidopsis thaliana GN=SPL13B PE=3 SV=1
Bhi01G001618	chr1	48116948	48120015	0.065987	1.28746	1.91804	0.943784	1.87284	IPR006153 Cation/H+ exchanger	GO:0006812 cation transport; GO:0015299 solute; GO:0016021 integral component of membrane; GO:0055085 transmembrane transport;	gi|659098445|ref|XP_008450141.1| PREDICTED: cation/H(+) antiporter 15-like [Cucumis melo]	AT2G13620.1 | Symbols: ATCHX15, CHX15 | cation/hydrogen exchanger 15 | chr2:5678006-5680621 FORWARD LENGTH=821	sp|Q9SIT5|CHX15_ARATH Cation/H(+) antiporter 15 OS=Arabidopsis thaliana GN=CHX15 PE=2 SV=1
Bhi01G001619	chr1	48238826	48242063	7.09139	0.800772	0.569917	2.41992	0.827875	IPR003657 WRKY domain	GO:0003700 transcription factor activity, sequence-specific DNA binding; GO:0006355 regulation of transcription, DNA-templated; GO:0043565 sequence-specific DNA binding;	gi|659098396|ref|XP_008450119.1| PREDICTED: probable WRKY transcription factor 75 [Cucumis melo]	AT5G13080.1 | Symbols: WRKY75, ATWRKY75 | WRKY DNA-binding protein 75 | chr5:4149928-4151019 REVERSE LENGTH=145	sp|Q9FYA2|WRK75_ARATH Probable WRKY transcription factor 75 OS=Arabidopsis thaliana GN=WRKY75 PE=2 SV=1
Bhi01G001620	chr1	48298242	48302366	36.7629	3.37308	57.1301	14.5085	26.0453	IPR002347 Glucose/ribitol dehydrogenase; IPR016040 NAD(P)-binding domain	-	gi|661902990|ref|NP_001284466.1| carbonyl reductase [NADPH] 2 [Cucumis melo] >gi|83284968|gb|ABC02082.1| putative alcohol dehydrogenases [Cucumis melo]	AT3G01980.4 | Symbols: | NAD(P)-binding Rossmann-fold superfamily protein | chr3:327747-328833 REVERSE LENGTH=266	sp|P51831|FABG_BACSU 3-oxoacyl-[acyl-carrier-protein] reductase FabG OS=Bacillus subtilis (strain 168) GN=fabG PE=3 SV=3
Bhi01G001621	chr1	48319484	48324131	19.5595	27.4511	19.4646	11.725	15.7687	IPR016040 NAD(P)-binding domain; IPR002347 Glucose/ribitol dehydrogenase	-	gi|661902990|ref|NP_001284466.1| carbonyl reductase [NADPH] 2 [Cucumis melo] >gi|83284968|gb|ABC02082.1| putative alcohol dehydrogenases [Cucumis melo]	AT3G01980.4 | Symbols: | NAD(P)-binding Rossmann-fold superfamily protein | chr3:327747-328833 REVERSE LENGTH=266	sp|Q9LBG2|LVR_LEIAQ Levodione reductase OS=Leifsonia aquatica GN=lvr PE=1 SV=1
Bhi01G001765	chr1	55960881	55965085	2.3653	1.29434	0.616633	28.5139	1.82924	IPR006153 Cation/H+ exchanger	GO:0006812 cation transport; GO:0015299 solute; GO:0016021 integral component of membrane; GO:0055085 transmembrane transport;	gi|449457680|ref|XP_004146576.1| PREDICTED: cation/H(+) antiporter 18-like [Cucumis sativus] >gi|778690959|ref|XP_011653200.1| PREDICTED: cation/H(+) antiporter 18-like [Cucumis sativus] >gi|778690962|ref|XP_011653201.1| PREDICTED: cation/H(+) antiporter 18-like [Cucumis sativus] >gi|778690965|ref|XP_011653202.1| PREDICTED: cation/H(+) antiporter 18-like [Cucumis sativus] >gi|700198213|gb|KGN5337…	AT5G41610.1 | Symbols: ATCHX18, CHX18 | cation/H+ exchanger 18 | chr5:16638554-16641146 REVERSE LENGTH=810	sp|Q9FFR9|CHX18_ARATH Cation/H(+) antiporter 18 OS=Arabidopsis thaliana GN=CHX18 PE=2 SV=1
Bhi01G001766	chr1	55960953	55961165	0	0	0	0	0	-	-	-	-	-
Bhi01G001767	chr1	56000027	56000956	0.311079	0	1.94857	6.80024	0.084041	IPR004265 Plant disease resistance response protein	-	gi|449457608|ref|XP_004146540.1| PREDICTED: disease resistance response protein 206-like [Cucumis sativus] >gi|778690954|ref|XP_011653199.1| PREDICTED: disease resistance response protein 206-like [Cucumis sativus] >gi|700198211|gb|KGN53369.1| hypothetical protein Csa_4G050240 [Cucumis sativus] >gi|700198212|gb|KGN53370.1| hypothetical protein Csa_4G050250 [Cucumis sativus]	AT1G64160.1 | Symbols: | Disease resistance-responsive (dirigent-like protein) family protein | chr1:23814063-23814611 FORWARD LENGTH=182	sp|P13240|DR206_PEA Disease resistance response protein 206 OS=Pisum sativum GN=PI206 PE=1 SV=2
Bhi01G001768	chr1	56055217	56079672	2.12958	14.9796	18.7136	5.58584	10.6142	IPR011130 SecA preprotein, cross-linking domain; IPR011115 SecA DEAD-like, N-terminal; IPR011116 SecA Wing/Scaffold; IPR027417 P-loop containing nucleoside triphosphate hydrolase; IPR000185 Protein translocase subunit SecA; IPR014018 SecA motor DEAD; IPR020937 SecA conserved site	GO:0016020 membrane; GO:0017038 protein import;	gi|449457678|ref|XP_004146575.1| PREDICTED: protein translocase subunit SECA2, chloroplastic isoform X1 [Cucumis sativus] >gi|700198210|gb|KGN53368.1| hypothetical protein Csa_4G050230 [Cucumis sativus]	AT1G21650.2 | Symbols: SECA2 | Preprotein translocase SecA family protein | chr1:7592891-7600590 REVERSE LENGTH=1058	sp|D8WUA4|SECA2_ARATH Protein translocase subunit SECA2, chloroplastic OS=Arabidopsis thaliana GN=SECA2 PE=2 SV=1
Bhi01G001769	chr1	56114305	56114585	0	0	0	0	0	-	-	-	-	-
Bhi01G001770	chr1	56149059	56150040	5.5277	0.985041	2.5964	23.91	3.35953	IPR004265 Plant disease resistance response protein	-	gi|1098807745|ref|XP_018809828.1| PREDICTED: disease resistance response protein 206-like [Juglans regia]	AT4G23690.1 | Symbols: | Disease resistance-responsive (dirigent-like protein) family protein | chr4:12339152-12339715 REVERSE LENGTH=187	sp|P13240|DR206_PEA Disease resistance response protein 206 OS=Pisum sativum GN=PI206 PE=1 SV=2
Bhi01G001771	chr1	56173333	56181901	12.6182	37.4809	26.8114	16.5364	23.2768	IPR002938 FAD-binding domain; IPR023753 FAD/NAD(P)-binding domain; IPR010971 Ubiquinone biosynthesis hydroxylase UbiH/COQ6; IPR000689 Ubiquinone biosynthesis monooxygenase COQ6; IPR018168 Ubiquinone biosynthesis hydroxylase, UbiH/UbiF/VisC/COQ6, conserved site	GO:0071949 FAD binding; GO:0016709 oxidoreductase activity, acting on paired donors, with incorporation or reduction of molecular oxygen, NAD(P)H as one donor, and incorporation of one atom of oxygen;	gi|659102178|ref|XP_008451992.1| PREDICTED: ubiquinone biosynthesis monooxygenase COQ6, mitochondrial isoform X1 [Cucumis melo]	AT3G24200.1 | Symbols: | FAD/NAD(P)-binding oxidoreductase family protein | chr3:8748095-8751575 REVERSE LENGTH=505	sp|F1RAX8|COQ6_DANRE Ubiquinone biosynthesis monooxygenase COQ6, mitochondrial OS=Danio rerio GN=coq6 PE=2 SV=1
Bhi01G001772	chr1	56181437	56181861	0.045292	0	0.116518	0.110457	0.053021	-	-	-	-	-
Bhi01G001773	chr1	56187912	56188331	0	0	0	0	0	-	-	-	-	-
Bhi01G001774	chr1	56201744	56201908	0	0	0	0	0	-	-	-	-	-
Bhi01G001885	chr1	59007868	59024209	2.05552	12.2328	9.15529	4.21526	9.45371	IPR003594 Histidine kinase-like ATPase, C-terminal domain	-	gi|659102424|ref|XP_008452122.1| PREDICTED: protein MICRORCHIDIA 2-like isoform X1 [Cucumis melo] >gi|1035409013|ref|XP_016901174.1| PREDICTED: protein MICRORCHIDIA 2-like isoform X1 [Cucumis melo]	AT4G36280.1 | Symbols: | Histidine kinase-, DNA gyrase B-, and HSP90-like ATPase family protein | chr4:17165513-17169277 REVERSE LENGTH=626	sp|Q5FV35|MORC2_ARATH Protein MICRORCHIDIA 2 OS=Arabidopsis thaliana GN=MORC2 PE=1 SV=1
Bhi01G001886	chr1	59065137	59066663	1.93565	0.414361	3.06608	0.914053	0.977359	IPR006510 Zinc finger, lateral root primordium type 1; IPR007818 Protein of unknown function DUF702; IPR006511 Lateral Root Primordium type 1, C-terminal	-	gi|449457620|ref|XP_004146546.1| PREDICTED: protein SHI RELATED SEQUENCE 1-like [Cucumis sativus] >gi|700198122|gb|KGN53280.1| hypothetical protein Csa_4G043960 [Cucumis sativus]	AT3G51060.1 | Symbols: STY1, SRS1 | Lateral root primordium (LRP) protein-related | chr3:18964606-18966130 FORWARD LENGTH=370	sp|Q9SD40|SRS1_ARATH Protein SHI RELATED SEQUENCE 1 OS=Arabidopsis thaliana GN=SRS1 PE=1 SV=2
Bhi01G001887	chr1	59198068	59202948	3.42145	2.01033	8.43542	0.907386	0.541651	IPR011050 Pectin lyase fold/virulence factor; IPR000070 Pectinesterase, catalytic; IPR012334 Pectin lyase fold	-	gi|449457504|ref|XP_004146488.1| PREDICTED: probable pectinesterase 53 [Cucumis sativus] >gi|700198121|gb|KGN53279.1| hypothetical protein Csa_4G043950 [Cucumis sativus]	AT5G19730.1 | Symbols: | Pectin lyase-like superfamily protein | chr5:6670562-6673202 FORWARD LENGTH=383	sp|Q8VYZ3|PME53_ARATH Probable pectinesterase 53 OS=Arabidopsis thaliana GN=PME53 PE=2 SV=1
Bhi01G001888	chr1	59279934	59289215	66.8471	29.8845	25.6324	92.5263	31.1053	IPR003121 SWIB/MDM2 domain; IPR001965 Zinc finger, PHD-type; IPR003169 GYF domain; IPR019835 SWIB domain; IPR011011 Zinc finger, FYVE/PHD-type; IPR018144 Plus-3 domain, subgroup; IPR004343 Plus-3 domain; IPR013083 Zinc finger, RING/FYVE/PHD-type; IPR019786 Zinc finger, PHD-type, conserved site	GO:0005515 protein binding;	gi|778690655|ref|XP_004146545.2| PREDICTED: zinc finger CCCH domain-containing protein 44 [Cucumis sativus] >gi|700198120|gb|KGN53278.1| hypothetical protein Csa_4G043940 [Cucumis sativus]	AT2G16485.1 | Symbols: | nucleic acid binding;zinc ion binding;DNA binding | chr2:7137269-7145222 REVERSE LENGTH=1773	sp|Q9SIV5|C3H19_ARATH Zinc finger CCCH domain-containing protein 19 OS=Arabidopsis thaliana GN=NERD PE=1 SV=3
Bhi01G001889	chr1	59290541	59299223	14.9293	14.1226	8.98282	12.9482	10.6981	IPR029058 Alpha/Beta hydrolase fold; IPR007941 Protein of unknown function DUF726	-	gi|778690652|ref|XP_011653146.1| PREDICTED: transmembrane and coiled-coil domain-containing protein 4 [Cucumis sativus] >gi|700198119|gb|KGN53277.1| hypothetical protein Csa_4G043930 [Cucumis sativus]	AT4G36210.3 | Symbols: | Protein of unknown function (DUF726) | chr4:17130354-17134302 FORWARD LENGTH=672	sp|Q91WU4|TMCO4_MOUSE Transmembrane and coiled-coil domain-containing protein 4 OS=Mus musculus GN=Tmco4 PE=2 SV=2
Bhi01G001891	chr1	59619605	59620081	0	0.178216	0	0.043642	0	IPR012292 Globin/Protoglobin	GO:0019825 oxygen binding; GO:0020037 heme binding;	gi|307136292|gb|ADN34118.1| hypothetical protein [Cucumis melo subsp. melo]	-	-
Bhi01G001892	chr1	59626929	59627337	0	0	0	0	0	-	-	-	-	-
Bhi01G001893	chr1	59628124	59628330	0.03228	0.09759	0	0	0	-	-	-	-	-
Bhi01G001894	chr1	59632615	59633014	0	0.028611	0.056413	0.099959	0	-	-	-	-	-
Bhi01G001895	chr1	59746019	59755812	142.159	75.2333	48.7334	56.7767	86.174	IPR014006 Succinate dehydrogenase/fumarate reductase, flavoprotein subunit; IPR015939 Fumarate reductase/succinate dehydrogenase flavoprotein-like, C-terminal; IPR027477 Succinate dehydrogenase/fumarate reductase flavoprotein, catalytic domain; IPR011281 Succinate dehydrogenase, flavoprotein subunit; IPR023753 FAD/NAD(P)-binding domain; IPR030664 Succinate dehydrogenase/fumarate reductase, alpha/…	GO:0016627 oxidoreductase activity, acting on the CH-CH group of donors; GO:0022900 electron transport chain; GO:0050660 flavin adenine dinucleotide binding; GO:0055114 oxidation-reduction process;	gi|659107561|ref|XP_008453738.1| PREDICTED: succinate dehydrogenase [ubiquinone] flavoprotein subunit 1, mitochondrial [Cucumis melo]	AT5G66760.1 | Symbols: SDH1-1 | succinate dehydrogenase 1-1 | chr5:26653776-26657224 FORWARD LENGTH=634	sp|O82663|SDHA1_ARATH Succinate dehydrogenase [ubiquinone] flavoprotein subunit 1, mitochondrial OS=Arabidopsis thaliana GN=SDH1-1 PE=1 SV=1
Bhi01G001896	chr1	59764087	59767167	0.828328	52.4006	23.6106	7.68458	39.7767	IPR005202 Transcription factor GRAS	-	gi|659107563|ref|XP_008453739.1| PREDICTED: scarecrow-like protein 4 [Cucumis melo]	AT5G66770.1 | Symbols: | GRAS family transcription factor | chr5:26660723-26662477 FORWARD LENGTH=584	sp|Q9FL03|SCL4_ARATH Scarecrow-like protein 4 OS=Arabidopsis thaliana GN=SCL4 PE=2 SV=1
Bhi01G001897	chr1	59802771	59804325	0	0	0	0	0	IPR018289 MULE transposase domain	-	gi|1021513559|ref|XP_016200246.1| uncharacterized protein LOC107641265 [Arachis ipaensis]	-	-
Bhi01G001898	chr1	59816740	59816931	0	0	0	0	0	-	-	-	-	-
Bhi01G001899	chr1	59855771	59856019	0	0	0	0	0	-	-	-	-	-
Bhi01G001909	chr1	60195121	60200206	7.14506	21.647	48.1866	18.4142	37.519	-	-	gi|659107580|ref|XP_008453747.1| PREDICTED: uncharacterized protein LOC103494391 [Cucumis melo]	AT5G10010.1 | Symbols: | unknown protein; FUNCTIONS IN: molecular_function unknown; INVOLVED IN: biological_process unknown; LOCATED IN: nucleolus; EXPRESSED IN: 25 plant structures; EXPRESSED DURING: 15 growth stages; BEST Arabidopsis thaliana protein match is: unknown protein (TAIR:AT5G64910.1); Has 33260 Blast hits to 16857 proteins in 1270 species: Archae - 88; Bacteria - 3040; Metazoa - 1191…	-
Bhi01G001910	chr1	60200860	60202172	21.2195	5.49269	1.87233	7.5787	6.80786	IPR003958 Transcription factor CBF/NF-Y/archaeal histone domain; IPR009072 Histone-fold; IPR003956 Transcription factor, NFYB/HAP3, conserved site	-	gi|659107582|ref|XP_008453748.1| PREDICTED: nuclear transcription factor Y subunit B-1-like [Cucumis melo]	AT4G14540.1 | Symbols: NF-YB3 | nuclear factor Y, subunit B3 | chr4:8344663-8345148 FORWARD LENGTH=161	sp|O23310|NFYB3_ARATH Nuclear transcription factor Y subunit B-3 OS=Arabidopsis thaliana GN=NFYB3 PE=2 SV=1
Bhi01G001911	chr1	60299038	60304411	1.62441	26.0481	7.0477	7.23141	43.5481	IPR001611 Leucine-rich repeat; IPR017441 Protein kinase, ATP binding site; IPR001245 Serine-threonine/tyrosine-protein kinase catalytic domain; IPR013210 Leucine-rich repeat-containing N-terminal, plant-type; IPR013320 Concanavalin A-like lectin/glucanase domain; IPR011009 Protein kinase-like domain; IPR008271 Serine/threonine-protein kinase, active site; IPR032675 Leucine-rich repeat domain, L d…	GO:0005515 protein binding;	gi|659107584|ref|XP_008453749.1| PREDICTED: somatic embryogenesis receptor kinase 2-like [Cucumis melo]	AT1G34210.1 | Symbols: SERK2, ATSERK2 | somatic embryogenesis receptor-like kinase 2 | chr1:12459078-12462752 FORWARD LENGTH=628	sp|Q9XIC7|SERK2_ARATH Somatic embryogenesis receptor kinase 2 OS=Arabidopsis thaliana GN=SERK2 PE=1 SV=1
Bhi01G001912	chr1	60318416	60323132	71.0102	72.4509	24.3523	66.3173	43.5826	IPR005814 Aminotransferase class-III; IPR015422 Pyridoxal phosphate-dependent transferase, major region, subdomain 2; IPR015421 Pyridoxal phosphate-dependent transferase, major region, subdomain 1; IPR015424 Pyridoxal phosphate-dependent transferase	GO:0008483 transaminase activity; GO:0030170 pyridoxal phosphate binding;	gi|449462836|ref|XP_004149146.1| PREDICTED: alanine--glyoxylate aminotransferase 2 homolog 1, mitochondrial [Cucumis sativus] >gi|700198081|gb|KGN53239.1| hypothetical protein Csa_4G036590 [Cucumis sativus]	AT4G39660.1 | Symbols: AGT2 | alanine:glyoxylate aminotransferase 2 | chr4:18406797-18409262 FORWARD LENGTH=476	sp|Q940M2|AGT21_ARATH Alanine--glyoxylate aminotransferase 2 homolog 1, mitochondrial OS=Arabidopsis thaliana GN=AGT2 PE=2 SV=1
Bhi01G001913	chr1	60375671	60383941	14.9887	3.71285	2.38449	17.1935	2.34797	IPR004827 Basic-leucine zipper domain; IPR025422 Transcription factor TGA like domain	GO:0003700 transcription factor activity, sequence-specific DNA binding; GO:0006355 regulation of transcription, DNA-templated; GO:0043565 sequence-specific DNA binding;	gi|449462834|ref|XP_004149145.1| PREDICTED: transcription factor TGA1 isoform X1 [Cucumis sativus] >gi|700198080|gb|KGN53238.1| hypothetical protein Csa_4G036580 [Cucumis sativus]	AT5G65210.5 | Symbols: TGA1 | bZIP transcription factor family protein | chr5:26059031-26060749 FORWARD LENGTH=368	sp|Q39237|TGA1_ARATH Transcription factor TGA1 OS=Arabidopsis thaliana GN=TGA1 PE=1 SV=2
Bhi01G001914	chr1	60400691	60408980	14.0492	22.9599	15.9487	12.8395	14.2507	IPR000504 RNA recognition motif domain; IPR012677 Nucleotide-binding alpha-beta plait domain	GO:0003676 nucleic acid binding;	gi|778690498|ref|XP_011653132.1| PREDICTED: UBP1-associated protein 2B-like isoform X2 [Cucumis sativus]	AT2G41060.2 | Symbols: | RNA-binding (RRM/RBD/RNP motifs) family protein | chr2:17127138-17128493 FORWARD LENGTH=451	sp|O80678|UBA2B_ARATH UBP1-associated protein 2B OS=Arabidopsis thaliana GN=UBA2B PE=2 SV=1
Bhi01G001915	chr1	60447363	60454576	3.64055	63.8416	55.3182	5.53453	60.9161	IPR001360 Glycoside hydrolase, family 1; IPR017853 Glycoside hydrolase superfamily; IPR013781 Glycoside hydrolase, catalytic domain	GO:0004553 hydrolase activity, hydrolyzing O-glycosyl compounds; GO:0005975 carbohydrate metabolic process;	gi|659107620|ref|XP_008453769.1| PREDICTED: beta-glucosidase 44-like isoform X1 [Cucumis melo]	AT3G18080.1 | Symbols: BGLU44 | B-S glucosidase 44 | chr3:6191586-6194124 FORWARD LENGTH=512	sp|Q9LV33|BGL44_ARATH Beta-glucosidase 44 OS=Arabidopsis thaliana GN=BGLU44 PE=2 SV=1
Bhi01G001946	chr1	61822527	61823498	0	0	0.012791	111.635	0.75056	-	-	gi|659107680|ref|XP_008453801.1| PREDICTED: major pollen allergen Lol p 11-like [Cucumis melo]	AT5G10130.1 | Symbols: | Pollen Ole e 1 allergen and extensin family protein | chr5:3171551-3172428 REVERSE LENGTH=164	sp|Q9LX15|DFC_ARATH Protein DOWNSTREAM OF FLC OS=Arabidopsis thaliana GN=DFC PE=2 SV=1
Bhi01G001947	chr1	61845359	61849863	0.009257	1.79912	0.131139	0.284444	0.09853	IPR010369 Protein of unknown function DUF966	-	gi|700198059|gb|KGN53217.1| hypothetical protein Csa_4G027920 [Cucumis sativus]	AT5G10150.1 | Symbols: | Domain of unknown function (DUF966) | chr5:3182176-3183834 REVERSE LENGTH=414	sp|Q9LX14|UFC_ARATH Protein UPSTREAM OF FLC OS=Arabidopsis thaliana GN=UFC PE=2 SV=1
Bhi01G001948	chr1	61871475	61873859	6.60518	4.78388	8.75478	118.155	5.61477	IPR008004 Uncharacterised protein family UPF0503	-	gi|778690424|ref|XP_011653117.1| PREDICTED: uncharacterized protein LOC105435176 [Cucumis sativus] >gi|700198058|gb|KGN53216.1| hypothetical protein Csa_4G026920 [Cucumis sativus]	-	-
Bhi01G001949	chr1	61987323	61994331	35.4649	20.5365	16.7478	25.5525	17.0547	IPR022709 Protein SCAI	GO:0003714 transcription corepressor activity; GO:0006351 transcription, DNA-templated;	gi|449458277|ref|XP_004146874.1| PREDICTED: protein SCAI [Cucumis sativus] >gi|700198057|gb|KGN53215.1| hypothetical protein Csa_4G026910 [Cucumis sativus]	AT4G40050.1 | Symbols: | Protein of unknown function (DUF3550/UPF0682) | chr4:18561206-18563727 REVERSE LENGTH=599	sp|Q8C8N2|SCAI_MOUSE Protein SCAI OS=Mus musculus GN=Scai PE=1 SV=2
Bhi01G001950	chr1	61995044	61997315	289.153	603.603	640.139	485.003	317.761	IPR007125 Histone H2A/H2B/H3; IPR000164 Histone H3/CENP-A; IPR009072 Histone-fold	GO:0003677 DNA binding;	gi|1141992916|gb|ONK74135.1| uncharacterized protein A4U43_C03F3130 [Asparagus officinalis]	AT4G40030.2 | Symbols: | Histone superfamily protein | chr4:18555840-18556827 REVERSE LENGTH=164	sp|Q71H73|H33_VITVI Histone H3.3 OS=Vitis vinifera PE=2 SV=3
Bhi01G001951	chr1	62002779	62005108	8.93554	3.48438	0.227767	1.53488	0.944994	-	-	gi|778690416|ref|XP_011653116.1| PREDICTED: WEB family protein At5g16730, chloroplastic [Cucumis sativus]	AT4G40020.1 | Symbols: | Myosin heavy chain-related protein | chr4:18553453-18555300 REVERSE LENGTH=615	sp|F4I8B9|Y1501_ARATH Putative WEB family protein At1g65010, chloroplastic OS=Arabidopsis thaliana GN=At1g65010 PE=1 SV=1
Bhi01G001952	chr1	62015131	62022064	4.20834	40.6386	20.2425	134.862	65.3018	IPR007822 Lanthionine synthetase C-like; IPR020464 LanC-like protein, eukaryotic	-	gi|659107693|ref|XP_008453808.1| PREDICTED: lanC-like protein GCL1 [Cucumis melo]	AT5G65280.1 | Symbols: GCL1 | GCR2-like 1 | chr5:26086129-26088069 REVERSE LENGTH=433	sp|Q9FJN7|GCL1_ARATH LanC-like protein GCL1 OS=Arabidopsis thaliana GN=GCL1 PE=2 SV=1
Bhi01G001953	chr1	62063489	62066342	1.51863	6.3915	7.74169	5.41272	13.6899	-	-	gi|659107699|ref|XP_008453811.1| PREDICTED: uncharacterized protein LOC103494426 [Cucumis melo]	AT5G65250.1 | Symbols: | unknown protein; FUNCTIONS IN: molecular_function unknown; INVOLVED IN: biological_process unknown; LOCATED IN: chloroplast; EXPRESSED IN: 22 plant structures; EXPRESSED DURING: 13 growth stages; Has 30201 Blast hits to 17322 proteins in 780 species: Archae - 12; Bacteria - 1396; Metazoa - 17338; Fungi - 3422; Plants - 5037; Viruses - 0; Other Eukaryotes - 2996 (source: N…	-
Bhi01G001954	chr1	62106163	62109992	3.64386	9.51091	13.1988	5.98924	10.3168	IPR012677 Nucleotide-binding alpha-beta plait domain; IPR000504 RNA recognition motif domain	GO:0000166 nucleotide binding;	gi|449458283|ref|XP_004146877.1| PREDICTED: polyadenylate-binding protein 2 [Cucumis sativus]	AT5G10350.1 | Symbols: | RNA-binding (RRM/RBD/RNP motifs) family protein | chr5:3255674-3257746 REVERSE LENGTH=217	sp|Q9LX90|PABN3_ARATH Polyadenylate-binding protein 3 OS=Arabidopsis thaliana GN=PABN3 PE=1 SV=1
Bhi01G001955	chr1	62142138	62145694	32.0556	28.0267	10.6536	9.96972	22.8873	IPR002016 Haem peroxidase, plant/fungal/bacterial; IPR010255 Haem peroxidase; IPR019793 Peroxidases heam-ligand binding site; IPR000823 Plant peroxidase	GO:0004601 peroxidase activity; GO:0006979 response to oxidative stress; GO:0020037 heme binding; GO:0055114 oxidation-reduction process;	gi|659107703|ref|XP_008453813.1| PREDICTED: peroxidase 17 [Cucumis melo]	AT2G22420.1 | Symbols: | Peroxidase superfamily protein | chr2:9513341-9514484 FORWARD LENGTH=329	sp|Q9SJZ2|PER17_ARATH Peroxidase 17 OS=Arabidopsis thaliana GN=PER17 PE=2 SV=1
Bhi01G001956	chr1	62174168	62174350	0.264596	0.143078	0.063952	0.060288	0.712335	-	-	-	-	-
Bhi01G001957	chr1	62198038	62198427	0	0.204967	0	0.090029	0	-	-	gi|700198046|gb|KGN53204.1| hypothetical protein Csa_4G026810 [Cucumis sativus]	AT2G22320.1 | Symbols: | unknown protein; Has 7 Blast hits to 7 proteins in 4 species: Archae - 0; Bacteria - 0; Metazoa - 0; Fungi - 0; Plants - 7; Viruses - 0; Other Eukaryotes - 0 (source: NCBI BLink). | chr2:9480105-9480440 FORWARD LENGTH=111	-
Bhi01G001958	chr1	62212120	62212500	0	0	0	0	0	-	-	gi|700198046|gb|KGN53204.1| hypothetical protein Csa_4G026810 [Cucumis sativus]	AT2G22320.1 | Symbols: | unknown protein; Has 7 Blast hits to 7 proteins in 4 species: Archae - 0; Bacteria - 0; Metazoa - 0; Fungi - 0; Plants - 7; Viruses - 0; Other Eukaryotes - 0 (source: NCBI BLink). | chr2:9480105-9480440 FORWARD LENGTH=111	-
Bhi01G001959	chr1	62238023	62238385	0.019574	0.39409	0	0.088184	0	-	-	gi|700198046|gb|KGN53204.1| hypothetical protein Csa_4G026810 [Cucumis sativus]	-	-
Bhi01G001960	chr1	62279141	62285603	53.3699	18.8182	13.0846	33.5604	16.3672	IPR000719 Protein kinase domain; IPR003591 Leucine-rich repeat, typical subtype; IPR002290 Serine/threonine/dual specificity protein kinase, catalytic domain; IPR011009 Protein kinase-like domain; IPR032675 Leucine-rich repeat domain, L domain-like; IPR008271 Serine/threonine-protein kinase, active site; IPR001611 Leucine-rich repeat; IPR017441 Protein kinase, ATP binding site; IPR013210 Leucine-…	GO:0004672 protein kinase activity; GO:0005524 ATP binding; GO:0006468 protein phosphorylation;	gi|659107709|ref|XP_008453816.1| PREDICTED: probable LRR receptor-like serine/threonine-protein kinase At5g10290 [Cucumis melo] >gi|659107711|ref|XP_008453817.1| PREDICTED: probable LRR receptor-like serine/threonine-protein kinase At5g10290 [Cucumis melo]	AT5G10290.1 | Symbols: | leucine-rich repeat transmembrane protein kinase family protein | chr5:3235462-3238171 REVERSE LENGTH=613	sp|C0LGT1|Y5129_ARATH Probable LRR receptor-like serine/threonine-protein kinase At5g10290 OS=Arabidopsis thaliana GN=At5g10290 PE=2 SV=1
Bhi01G001961	chr1	62288026	62288191	15.6392	6.38898	3.12626	12.4847	5.6512	-	-	-	-	-
Bhi01G001962	chr1	62301063	62328295	14.3537	32.844	24.9459	51.8581	28.022	IPR008271 Serine/threonine-protein kinase, active site; IPR000719 Protein kinase domain; IPR032675 Leucine-rich repeat domain, L domain-like; IPR013320 Concanavalin A-like lectin/glucanase domain; IPR013210 Leucine-rich repeat-containing N-terminal, plant-type; IPR011009 Protein kinase-like domain; IPR001611 Leucine-rich repeat; IPR017441 Protein kinase, ATP binding site; IPR002290 Serine/threoni…	GO:0004672 protein kinase activity; GO:0006468 protein phosphorylation;	gi|659107713|ref|XP_008453818.1| PREDICTED: probable LRR receptor-like serine/threonine-protein kinase At5g10290 [Cucumis melo] >gi|659107715|ref|XP_008453819.1| PREDICTED: probable LRR receptor-like serine/threonine-protein kinase At5g10290 [Cucumis melo]	AT5G10290.1 | Symbols: | leucine-rich repeat transmembrane protein kinase family protein | chr5:3235462-3238171 REVERSE LENGTH=613	sp|C0LGT1|Y5129_ARATH Probable LRR receptor-like serine/threonine-protein kinase At5g10290 OS=Arabidopsis thaliana GN=At5g10290 PE=2 SV=1
Bhi01G002040	chr1	64650654	64658577	9.64683	13.6832	28.1645	9.20034	18.9979	IPR029063 S-adenosyl-L-methionine-dependent methyltransferase; IPR002052 DNA methylase, N-6 adenine-specific, conserved site; IPR007757 MT-A70-like	-	gi|659107824|ref|XP_008453878.1| PREDICTED: methyltransferase-like protein 1 [Cucumis melo] >gi|659107826|ref|XP_008453879.1| PREDICTED: methyltransferase-like protein 1 [Cucumis melo] >gi|659107828|ref|XP_008453880.1| PREDICTED: methyltransferase-like protein 1 [Cucumis melo] >gi|1035411476|ref|XP_016901519.1| PREDICTED: methyltransferase-like protein 1 [Cucumis melo]	AT4G09980.1 | Symbols: EMB1691 | Methyltransferase MT-A70 family protein | chr4:6247978-6252030 REVERSE LENGTH=963	sp|Q94AI4|METL1_ARATH Methyltransferase-like protein 1 OS=Arabidopsis thaliana GN=EMB1691 PE=2 SV=1
Bhi01G002041	chr1	64689209	64691293	47.8128	25.7216	9.43255	20.8511	9.559	IPR002213 UDP-glucuronosyl/UDP-glucosyltransferase	GO:0008152 metabolic process; GO:0016758 transferase activity, transferring hexosyl groups;	gi|659107925|ref|XP_008453923.1| PREDICTED: UDP-glycosyltransferase 92A1-like [Cucumis melo]	AT5G12890.1 | Symbols: | UDP-Glycosyltransferase superfamily protein | chr5:4069658-4071124 REVERSE LENGTH=488	sp|Q9LXV0|U92A1_ARATH UDP-glycosyltransferase 92A1 OS=Arabidopsis thaliana GN=UGT92A1 PE=2 SV=1
Bhi01G002042	chr1	64787785	64788105	0	0.054019	0	0.046412	0	-	-	gi|700192726|gb|KGN47930.1| hypothetical protein Csa_6G416830 [Cucumis sativus]	-	-
Bhi01G002043	chr1	64790489	64791361	2.20019	1149.69	164.211	190.303	159.733	IPR016140 Bifunctional inhibitor/plant lipid transfer protein/seed storage helical domain	-	gi|659107927|ref|XP_008453924.1| PREDICTED: putative lipid-transfer protein DIR1 [Cucumis melo]	AT5G48490.1 | Symbols: | Bifunctional inhibitor/lipid-transfer protein/seed storage 2S albumin superfamily protein | chr5:19647932-19648237 REVERSE LENGTH=101	sp|Q8W453|DIRL1_ARATH Putative lipid-transfer protein DIR1 OS=Arabidopsis thaliana GN=DIR1 PE=1 SV=1
Bhi01G002044	chr1	64794525	64827891	8.25174	29.2843	14.2841	10.3409	15.2327	IPR005123 Oxoglutarate/iron-dependent dioxygenase; IPR006620 Prolyl 4-hydroxylase, alpha subunit	GO:0016491 oxidoreductase activity; GO:0055114 oxidation-reduction process;	gi|659107929|ref|XP_008453925.1| PREDICTED: prolyl 4-hydroxylase 1 isoform X3 [Cucumis melo]	AT2G43080.1 | Symbols: AT-P4H-1 | P4H isoform 1 | chr2:17915755-17918599 FORWARD LENGTH=283	sp|Q9ZW86|P4H1_ARATH Prolyl 4-hydroxylase 1 OS=Arabidopsis thaliana GN=P4H1 PE=1 SV=1
Bhi01G002045	chr1	64837753	64837950	0.043254	0	0	0	0	-	-	-	-	-
Bhi01G002745	chr1	89900083	89900268	0	0	0	0	0	-	-	-	-	-
Bhi01G002746	chr1	89969711	89972746	0.221165	0	3.9122	0	3.39756	IPR005804 Fatty acid desaturase domain; IPR015876 Fatty acid desaturase, type 1, core	GO:0006629 lipid metabolic process;	gi|659108471|ref|XP_008454216.1| PREDICTED: palmitoyl-monogalactosyldiacylglycerol delta-7 desaturase, chloroplastic-like [Cucumis melo]	AT3G15850.1 | Symbols: FAD5, FADB, JB67, ADS3 | fatty acid desaturase 5 | chr3:5359087-5360998 FORWARD LENGTH=371	sp|Q949X0|ADS3_ARATH Palmitoyl-monogalactosyldiacylglycerol delta-7 desaturase, chloroplastic OS=Arabidopsis thaliana GN=ADS3 PE=1 SV=2
Bhi01G002747	chr1	90028851	90040056	0.219296	0.023085	0.034901	0	0	IPR005804 Fatty acid desaturase domain; IPR015876 Fatty acid desaturase, type 1, core	GO:0006629 lipid metabolic process;	gi|659108481|ref|XP_008454222.1| PREDICTED: palmitoyl-monogalactosyldiacylglycerol delta-7 desaturase, chloroplastic-like isoform X1 [Cucumis melo]	AT3G15850.1 | Symbols: FAD5, FADB, JB67, ADS3 | fatty acid desaturase 5 | chr3:5359087-5360998 FORWARD LENGTH=371	sp|Q949X0|ADS3_ARATH Palmitoyl-monogalactosyldiacylglycerol delta-7 desaturase, chloroplastic OS=Arabidopsis thaliana GN=ADS3 PE=1 SV=2
Bhi01G002748	chr1	90067842	90070542	1.29031	6.17035	29.9781	0.42431	18.1655	IPR015876 Fatty acid desaturase, type 1, core; IPR005804 Fatty acid desaturase domain	GO:0016717 oxidoreductase activity, acting on paired donors, with oxidation of a pair of donors resulting in the reduction of molecular oxygen to two molecules of water; GO:0055114 oxidation-reduction process;	gi|659108483|ref|XP_008454223.1| PREDICTED: palmitoyl-monogalactosyldiacylglycerol delta-7 desaturase, chloroplastic-like [Cucumis melo]	AT3G15850.1 | Symbols: FAD5, FADB, JB67, ADS3 | fatty acid desaturase 5 | chr3:5359087-5360998 FORWARD LENGTH=371	sp|Q949X0|ADS3_ARATH Palmitoyl-monogalactosyldiacylglycerol delta-7 desaturase, chloroplastic OS=Arabidopsis thaliana GN=ADS3 PE=1 SV=2
Bhi01G002749	chr1	90096249	90098966	0	0	0	1.1422	0	IPR008207 Signal transduction histidine kinase, phosphotransfer (Hpt) domain	GO:0000160 phosphorelay signal transduction system; GO:0004871 signal transducer activity;	gi|1227941328|ref|XP_021906602.1| pseudo histidine-containing phosphotransfer protein 6 [Carica papaya]	AT1G80100.1 | Symbols: AHP6, HP6 | histidine phosphotransfer protein 6 | chr1:30133818-30134652 FORWARD LENGTH=154	sp|Q9SSC9|AHP6_ARATH Pseudo histidine-containing phosphotransfer protein 6 OS=Arabidopsis thaliana GN=AHP6 PE=1 SV=2
Bhi01G002750	chr1	90153112	90153444	0	0	0	0	0	-	-	-	-	-
Bhi01G002751	chr1	90158858	90159016	2.4934	1.48371	1.10865	3.9698	0.699743	-	-	-	-	-
Bhi01G002752	chr1	90175615	90182285	6.01344	15.8579	31.7755	12.459	8.9563	IPR007612 LURP1-related protein domain; IPR025659 Tubby C-terminal-like domain	-	gi|659108491|ref|XP_008454228.1| PREDICTED: protein LURP-one-related 5 [Cucumis melo]	AT3G15810.1 | Symbols: | Protein of unknown function (DUF567) | chr3:5348054-5349178 REVERSE LENGTH=220	sp|Q9LVZ8|LOR12_ARATH Protein LURP-one-related 12 OS=Arabidopsis thaliana GN=At3g15810 PE=2 SV=1
Bhi01G002753	chr1	90175658	90182490	3.61789	15.7432	32.6866	19.8442	19.8455	IPR000490 Glycoside hydrolase family 17; IPR017853 Glycoside hydrolase superfamily; IPR001739 Methyl-CpG DNA binding; IPR013781 Glycoside hydrolase, catalytic domain; IPR016177 DNA-binding domain	GO:0004553 hydrolase activity, hydrolyzing O-glycosyl compounds; GO:0005975 carbohydrate metabolic process;	gi|659108487|ref|XP_008454225.1| PREDICTED: glucan endo-1,3-beta-glucosidase 14 isoform X1 [Cucumis melo]	AT3G15800.1 | Symbols: | Glycosyl hydrolase superfamily protein | chr3:5345051-5346988 FORWARD LENGTH=399	sp|Q9ZQG9|E1314_ARATH Glucan endo-1,3-beta-glucosidase 14 OS=Arabidopsis thaliana GN=At2g27500 PE=1 SV=2
Bhi01G002754	chr1	90250665	90253973	0.111559	9.18256	1.47172	1.26228	1.67736	IPR001480 Bulb-type lectin domain; IPR002290 Serine/threonine/dual specificity protein kinase, catalytic domain; IPR013320 Concanavalin A-like lectin/glucanase domain; IPR017441 Protein kinase, ATP binding site; IPR011009 Protein kinase-like domain; IPR000719 Protein kinase domain; IPR024171 S-receptor-like serine/threonine-protein kinase; IPR008271 Serine/threonine-protein kinase, active site	-	gi|449469278|ref|XP_004152348.1| PREDICTED: G-type lectin S-receptor-like serine/threonine-protein kinase SD2-5 [Cucumis sativus] >gi|700197735|gb|KGN52893.1| hypothetical protein Csa_4G005510 [Cucumis sativus]	AT4G32300.1 | Symbols: SD2-5 | S-domain-2 5 | chr4:15599970-15602435 FORWARD LENGTH=821	sp|Q8RWZ5|SD25_ARATH G-type lectin S-receptor-like serine/threonine-protein kinase SD2-5 OS=Arabidopsis thaliana GN=SD25 PE=1 SV=1
Bhi01G002755	chr1	90258769	90259539	0	6.51453	0.030097	0	1.4599	-	-	gi|449468980|ref|XP_004152199.1| PREDICTED: EPIDERMAL PATTERNING FACTOR-like protein 8 [Cucumis sativus] >gi|700197734|gb|KGN52892.1| hypothetical protein Csa_4G005010 [Cucumis sativus]	AT1G80133.1 | Symbols: | unknown protein; LOCATED IN: endomembrane system; Has 154 Blast hits to 154 proteins in 15 species: Archae - 0; Bacteria - 0; Metazoa - 0; Fungi - 0; Plants - 154; Viruses - 0; Other Eukaryotes - 0 (source: NCBI BLink). | chr1:30143868-30144255 REVERSE LENGTH=99	sp|Q1G3V9|EPFL8_ARATH EPIDERMAL PATTERNING FACTOR-like protein 8 OS=Arabidopsis thaliana GN=EPFL8 PE=1 SV=1
Bhi01G002756	chr1	90272450	90273079	4.60362	10.8886	10.9536	6.95899	8.3292	IPR008978 HSP20-like chaperone; IPR002068 Alpha crystallin/Hsp20 domain; IPR031107 Small heat shock protein HSP20	-	gi|659108991|ref|XP_008454491.1| PREDICTED: 26.5 kDa heat shock protein, mitochondrial [Cucumis melo]	AT1G52560.2 | Symbols: | HSP20-like chaperones superfamily protein | chr1:19574783-19575766 REVERSE LENGTH=225	sp|Q9SSQ8|HS26M_ARATH 26.5 kDa heat shock protein, mitochondrial OS=Arabidopsis thaliana GN=HSP26.5 PE=2 SV=1
Bhi01G002757	chr1	90273928	90276262	18.28	25.8154	15.9982	22.2056	14.376	IPR025124 Domain of unknown function DUF4050	-	gi|449468984|ref|XP_004152201.1| PREDICTED: uncharacterized protein LOC101214679 isoform X2 [Cucumis sativus] >gi|449468986|ref|XP_004152202.1| PREDICTED: uncharacterized protein LOC101214679 isoform X2 [Cucumis sativus]	AT5G25360.2 | Symbols: | unknown protein; FUNCTIONS IN: molecular_function unknown; INVOLVED IN: biological_process unknown; LOCATED IN: cellular_component unknown; EXPRESSED IN: 23 plant structures; EXPRESSED DURING: 15 growth stages; BEST Arabidopsis thaliana protein match is: unknown protein (TAIR:AT4G32342.1). | chr5:8799934-8802333 REVERSE LENGTH=169	-
Bhi01G002854	chr1	93600468	93603054	0.240806	0.533165	1.44101	0.413507	0.662725	-	-	-	-	-
Bhi01G002855	chr1	93651470	93698975	112.47	26.6004	46.486	15.9692	31.0491	-	-	-	-	-
Bhi01G002856	chr1	93714318	93714693	0.807219	4.00791	3.77648	75.7684	2.47435	-	-	-	-	-
Bhi01G002857	chr1	93732891	93752356	27.7489	46.7008	101.665	17.9953	71.0466	IPR007157 PspA/IM30	-	gi|659108206|ref|XP_008454073.1| PREDICTED: membrane-associated 30 kDa protein, chloroplastic [Cucumis melo]	AT1G65260.1 | Symbols: PTAC4, VIPP1 | plastid transcriptionally active 4 | chr1:24236329-24240428 FORWARD LENGTH=330	sp|Q03943|IM30_PEA Membrane-associated 30 kDa protein, chloroplastic OS=Pisum sativum GN=IM30 PE=2 SV=1
Bhi01G002858	chr1	93757104	93761073	9.76435	16.7291	19.4819	21.0873	19.0903	IPR005570 RNA polymerase, Rpb8; IPR012340 Nucleic acid-binding, OB-fold	GO:0006351 transcription, DNA-templated;	gi|449468856|ref|XP_004152137.1| PREDICTED: DNA-directed RNA polymerases II and V subunit 8A [Cucumis sativus] >gi|700197848|gb|KGN53006.1| hypothetical protein Csa_4G011050 [Cucumis sativus]	AT1G54250.1 | Symbols: ATRPABC16.5, NRPB8A, NRPE8A | RNA polymerase Rpb8 | chr1:20255210-20256335 FORWARD LENGTH=146	sp|O81097|RPB8A_ARATH DNA-directed RNA polymerases II and V subunit 8A OS=Arabidopsis thaliana GN=NRPB8A PE=1 SV=1
Bhi02G000098	chr2	2560271	2565193	0	0.102014	15.2953	0.017418	0.075384	IPR009057 Homeodomain-like; IPR001356 Homeobox domain	GO:0003677 DNA binding;	gi|778656483|ref|XP_011649155.1| PREDICTED: WUSCHEL-related homeobox 1 [Cucumis sativus] >gi|700208776|gb|KGN63872.1| hypothetical protein Csa_1G025040 [Cucumis sativus]	AT3G18010.1 | Symbols: WOX1 | WUSCHEL related homeobox 1 | chr3:6161155-6163183 REVERSE LENGTH=350	sp|Q6X7K0|WOX1_ARATH WUSCHEL-related homeobox 1 OS=Arabidopsis thaliana GN=WOX1 PE=2 SV=2
Bhi02G000099	chr2	2572378	2577295	5.83827	12.7225	8.79482	30.6239	5.13399	IPR029063 S-adenosyl-L-methionine-dependent methyltransferase; IPR025771 Phosphoethanolamine N-methyltransferase; IPR013216 Methyltransferase type 11	-	gi|659106965|ref|XP_008453479.1| PREDICTED: phosphoethanolamine N-methyltransferase 1 [Cucumis melo]	AT3G18000.1 | Symbols: NMT1, XPL1, PEAMT | S-adenosyl-L-methionine-dependent methyltransferases superfamily protein | chr3:6154578-6157331 FORWARD LENGTH=491	sp|Q9FR44|PEAM1_ARATH Phosphoethanolamine N-methyltransferase 1 OS=Arabidopsis thaliana GN=NMT1 PE=1 SV=1
Bhi02G000100	chr2	2582019	2590545	193.89	42.9241	3.66078	39.1473	104.72	IPR013216 Methyltransferase type 11; IPR029063 S-adenosyl-L-methionine-dependent methyltransferase; IPR025771 Phosphoethanolamine N-methyltransferase	GO:0008152 metabolic process; GO:0008168 methyltransferase activity; GO:0000234 phosphoethanolamine N-methyltransferase activity; GO:0006656 phosphatidylcholine biosynthetic process;	gi|659106965|ref|XP_008453479.1| PREDICTED: phosphoethanolamine N-methyltransferase 1 [Cucumis melo]	AT3G18000.1 | Symbols: NMT1, XPL1, PEAMT | S-adenosyl-L-methionine-dependent methyltransferases superfamily protein | chr3:6154578-6157331 FORWARD LENGTH=491	sp|Q9M571|PEAMT_SPIOL Phosphoethanolamine N-methyltransferase OS=Spinacia oleracea GN=PEAMT PE=1 SV=1
Bhi02G000101	chr2	2675322	2675506	0	0	0	0	0	-	-	-	-	-
Bhi02G000102	chr2	2686045	2688949	1.54291	10.8292	4.20756	1.38915	32.8384	IPR014024 Auxin efflux carrier, plant type; IPR004776 Auxin efflux carrier	-	gi|1035410426|ref|XP_016901362.1| PREDICTED: probable auxin efflux carrier component 1c [Cucumis melo]	AT1G73590.1 | Symbols: PIN1, ATPIN1 | Auxin efflux carrier family protein | chr1:27659772-27662876 FORWARD LENGTH=622	sp|Q5SMQ9|PIN1_ORYSJ Auxin efflux carrier component 1 OS=Oryza sativa subsp. japonica GN=PIN1 PE=2 SV=1
Bhi02G000103	chr2	2694364	2696916	472.307	608.654	44.7698	44.6442	110.723	IPR000008 C2 domain	GO:0005515 protein binding;	gi|659106973|ref|XP_008453481.1| PREDICTED: protein C2-DOMAIN ABA-RELATED 4-like isoform X1 [Cucumis melo]	AT3G17980.1 | Symbols: | Calcium-dependent lipid-binding (CaLB domain) family protein | chr3:6152417-6153115 FORWARD LENGTH=177	sp|Q9LVH4|CAR4_ARATH Protein C2-DOMAIN ABA-RELATED 4 OS=Arabidopsis thaliana GN=CAR4 PE=1 SV=1
Bhi02G000104	chr2	2702886	2707526	2.07299	14.5608	11.5943	4.37425	6.88655	IPR028045 Protein of unknown function DUF4539	-	gi|659106975|ref|XP_008453483.1| PREDICTED: uncharacterized protein C17orf53 homolog isoform X2 [Cucumis melo]	AT1G48580.1 | Symbols: | unknown protein; Has 91 Blast hits to 91 proteins in 40 species: Archae - 0; Bacteria - 0; Metazoa - 49; Fungi - 0; Plants - 28; Viruses - 0; Other Eukaryotes - 14 (source: NCBI BLink). | chr1:17958403-17960610 REVERSE LENGTH=454	sp|Q8N3J3|CQ053_HUMAN Uncharacterized protein C17orf53 OS=Homo sapiens GN=C17orf53 PE=1 SV=1
Bhi02G000105	chr2	2708209	2723752	28.519	41.5692	53.6479	28.8542	44.4489	IPR023631 Amidase signature domain; IPR019734 Tetratricopeptide repeat; IPR011990 Tetratricopeptide-like helical domain; IPR000120 Amidase; IPR013105 Tetratricopeptide repeat 2; IPR013026 Tetratricopeptide repeat-containing domain	-	gi|778656496|ref|XP_004137345.2| PREDICTED: outer envelope protein 64, chloroplastic [Cucumis sativus] >gi|700208782|gb|KGN63878.1| hypothetical protein Csa_1G025100 [Cucumis sativus]	AT3G17970.1 | Symbols: atToc64-III, TOC64-III | translocon at the outer membrane of chloroplasts 64-III | chr3:6148030-6151794 FORWARD LENGTH=589	sp|Q9MUK5|TOC64_PEA Translocon at the outer membrane of chloroplasts 64 OS=Pisum sativum GN=TOC64 PE=1 SV=1
Bhi02G000106	chr2	2734081	2738873	9.47594	6.3642	7.2018	12.4206	10.952	IPR010987 Glutathione S-transferase, C-terminal-like; IPR012336 Thioredoxin-like fold; IPR011767 Glutaredoxin active site; IPR002109 Glutaredoxin; IPR004045 Glutathione S-transferase, N-terminal; IPR004046 Glutathione S-transferase, C-terminal	-	gi|449439141|ref|XP_004137346.1| PREDICTED: prostaglandin E synthase 2-like [Cucumis sativus] >gi|700208783|gb|KGN63879.1| hypothetical protein Csa_1G025110 [Cucumis sativus]	AT5G42150.1 | Symbols: | Glutathione S-transferase family protein | chr5:16846247-16847909 FORWARD LENGTH=315	sp|Q7ZUC7|PGES2_DANRE Prostaglandin E synthase 2 OS=Danio rerio GN=ptges2 PE=2 SV=1
Bhi02G000107	chr2	2789109	2793757	1.30912	14.4305	22.8834	6.2877	13.197	IPR001876 Zinc finger, RanBP2-type	GO:0008270 zinc ion binding;	gi|449439143|ref|XP_004137347.1| PREDICTED: zinc finger protein VAR3, chloroplastic [Cucumis sativus] >gi|700208784|gb|KGN63880.1| hypothetical protein Csa_1G025120 [Cucumis sativus]	AT1G48570.1 | Symbols: | zinc finger (Ran-binding) family protein | chr1:17955455-17957661 REVERSE LENGTH=455	sp|Q8S9K3|VAR3_ARATH Zinc finger protein VAR3, chloroplastic OS=Arabidopsis thaliana GN=VAR3 PE=1 SV=2
Bhi02G000108	chr2	2794249	2796731	10.0245	114.402	59.055	31.1622	77.4399	IPR014718 Glycoside hydrolase-type carbohydrate-binding, subgroup; IPR008183 Aldose 1-/Glucose-6-phosphate 1-epimerase; IPR011013 Galactose mutarotase-like domain; IPR015443 Aldose 1-epimerase	GO:0003824 catalytic activity; GO:0005975 carbohydrate metabolic process; GO:0030246 carbohydrate binding;	gi|449439151|ref|XP_004137351.1| PREDICTED: aldose 1-epimerase [Cucumis sativus] >gi|700208785|gb|KGN63881.1| hypothetical protein Csa_1G025130 [Cucumis sativus]	AT3G17940.1 | Symbols: | Galactose mutarotase-like superfamily protein | chr3:6143707-6145244 REVERSE LENGTH=341	sp|Q66HG4|GALM_RAT Aldose 1-epimerase OS=Rattus norvegicus GN=Galm PE=1 SV=1
Bhi02G000109	chr2	2802794	2804626	0.267025	0.042093	0.083143	0.894271	0.303322	IPR023638 Ribosomal protein L19/L19e conserved site; IPR000196 Ribosomal protein L19/L19e domain; IPR015972 Ribosomal protein L19/L19e, domain 1; IPR015974 Ribosomal protein L19/L19e, domain 3	-	gi|659107003|ref|XP_008453495.1| PREDICTED: 60S ribosomal protein L19-3-like [Cucumis melo]	AT3G16780.1 | Symbols: | Ribosomal protein L19e family protein | chr3:5708982-5710249 FORWARD LENGTH=209	sp|Q9LUQ6|RL192_ARATH 60S ribosomal protein L19-2 OS=Arabidopsis thaliana GN=RPL19B PE=2 SV=1
Bhi02G000110	chr2	2806952	2832348	9.82822	38.0069	69.7076	23.6844	68.838	IPR002204 3-hydroxyisobutyrate dehydrogenase-related, conserved site; IPR006115 6-phosphogluconate dehydrogenase, NADP-binding; IPR031475 Putative nucleotide-binding C-terminal domain; IPR016040 NAD(P)-binding domain; IPR013785 Aldolase-type TIM barrel; IPR008927 6-phosphogluconate dehydrogenase C-terminal domain-like; IPR010737 Putative sugar-binding, N-terminal domain; IPR029154 3-hydroxyisobut…	GO:0016491 oxidoreductase activity; GO:0055114 oxidation-reduction process; GO:0016832 aldehyde-lyase activity;	gi|449439145|ref|XP_004137348.1| PREDICTED: uncharacterized protein LOC101221907 isoform X1 [Cucumis sativus] >gi|700208788|gb|KGN63884.1| hypothetical protein Csa_1G025160 [Cucumis sativus]	AT1G18270.1 | Symbols: | ketose-bisphosphate aldolase class-II family protein | chr1:6283634-6293772 REVERSE LENGTH=1373	sp|Q46888|YGBJ_ECOLI Uncharacterized oxidoreductase YgbJ OS=Escherichia coli (strain K12) GN=ygbJ PE=3 SV=1
Bhi02G000159	chr2	4503690	4504512	1.52233	12.9531	2.75705	1.83889	2.20931	-	-	-	-	-
Bhi02G000160	chr2	4530410	4537724	12.4516	34.3354	24.2346	10.5389	19.4363	IPR019150 Vesicle transport protein, Use1	-	gi|449432554|ref|XP_004134064.1| PREDICTED: uncharacterized protein LOC101209335 [Cucumis sativus]	AT3G55600.1 | Symbols: | Membrane fusion protein Use1 | chr3:20620682-20622341 FORWARD LENGTH=240	sp|Q7ZTY7|USE1_DANRE Vesicle transport protein USE1 OS=Danio rerio GN=use1 PE=2 SV=1
Bhi02G000161	chr2	4577399	4579501	3.55843	0.595582	0.643335	1.99871	0.648545	IPR011043 Galactose oxidase/kelch, beta-propeller; IPR001810 F-box domain; IPR017451 F-box associated interaction domain	-	gi|449433922|ref|XP_004134745.1| PREDICTED: F-box protein At3g07870-like [Cucumis sativus] >gi|778720529|ref|XP_011658168.1| PREDICTED: F-box protein At3g07870-like [Cucumis sativus] >gi|700193935|gb|KGN49139.1| hypothetical protein Csa_6G515480 [Cucumis sativus]	AT1G53550.1 | Symbols: | F-box family protein | chr1:19983411-19984637 FORWARD LENGTH=408	-
Bhi02G000162	chr2	4603310	4604521	12.9583	31.1701	9.6897	23.1866	11.1357	IPR008590 Protein of unknown function DUF872, transmembrane	-	gi|659107152|ref|XP_008453547.1| PREDICTED: transmembrane protein 230-like [Cucumis melo]	AT4G29850.1 | Symbols: | Eukaryotic protein of unknown function (DUF872) | chr4:14601818-14602874 REVERSE LENGTH=103	sp|Q5ZLH4|TM230_CHICK Transmembrane protein 230 OS=Gallus gallus GN=TMEM230 PE=2 SV=1
Bhi02G000163	chr2	4613990	4614151	0	0	0	0	0	-	-	-	-	-
Bhi02G000164	chr2	4654199	4654477	0	0.024472	0	0	0.002301	-	-	-	-	-
Bhi02G000165	chr2	4659098	4660251	0	0	0	0	0	IPR002885 Pentatricopeptide repeat; IPR000504 RNA recognition motif domain; IPR012677 Nucleotide-binding alpha-beta plait domain	-	gi|1027096354|ref|XP_008222619.2| PREDICTED: pentatricopeptide repeat-containing protein At1g63330-like [Prunus mume] >gi|1027096356|ref|XP_008222620.2| PREDICTED: pentatricopeptide repeat-containing protein At1g63330-like [Prunus mume] >gi|1027096358|ref|XP_008222621.2| PREDICTED: pentatricopeptide repeat-containing protein At1g63330-like [Prunus mume] >gi|1027096360|ref|XP_016648021.1| PREDICTE…	AT4G35785.5 | Symbols: | RNA-binding (RRM/RBD/RNP motifs) family protein | chr4:16953404-16955127 REVERSE LENGTH=244	sp|Q9SZ52|PP344_ARATH Pentatricopeptide repeat-containing protein At4g31850, chloroplastic OS=Arabidopsis thaliana GN=PGR3 PE=1 SV=1
Bhi02G000166	chr2	4662379	4665976	8.16384	16.1087	27.6764	4.08643	18.5763	IPR006594 LIS1 homology motif; IPR007718 SRP40, C-terminal	GO:0005515 protein binding;	gi|449432550|ref|XP_004134062.1| PREDICTED: nucleolar and coiled-body phosphoprotein 1 isoform X1 [Cucumis sativus]	AT5G57120.1 | Symbols: | FUNCTIONS IN: molecular_function unknown; INVOLVED IN: biological_process unknown; LOCATED IN: nucleolus; EXPRESSED IN: 21 plant structures; EXPRESSED DURING: 13 growth stages; CONTAINS InterPro DOMAIN/s: LisH dimerisation motif (InterPro:IPR006594), SRP40, C-terminal (InterPro:IPR007718); Has 101969 Blast hits to 55488 proteins in 2506 species: Archae - 424; Bacteria - 1…	sp|P41777|NOLC1_RAT Nucleolar and coiled-body phosphoprotein 1 OS=Rattus norvegicus GN=Nolc1 PE=1 SV=1
Bhi02G000167	chr2	4669470	4671640	26.3092	314.053	427.972	315.378	403.071	IPR005998 Ribosomal protein L7, eukaryotic; IPR016082 Ribosomal protein L30, ferredoxin-like fold domain; IPR012988 Ribosomal protein L30, N-terminal; IPR018038 Ribosomal protein L30, conserved site	-	gi|659076129|ref|XP_008438517.1| PREDICTED: 60S ribosomal protein L7-4-like [Cucumis melo]	AT3G13580.1 | Symbols: | Ribosomal protein L30/L7 family protein | chr3:4433809-4435109 FORWARD LENGTH=244	sp|Q9LHP1|RL74_ARATH 60S ribosomal protein L7-4 OS=Arabidopsis thaliana GN=RPL7D PE=2 SV=1
Bhi02G000168	chr2	4673172	4673411	0.142738	0.064302	0.349472	0.139083	0.028754	-	-	gi|700210398|gb|KGN65494.1| hypothetical protein Csa_1G426950 [Cucumis sativus]	-	-
Bhi02G000169	chr2	4702713	4706308	34.4055	87.2556	54.5666	19.2312	36.3612	IPR024078 Putative deacetylase LmbE-like domain; IPR003737 N-acetylglucosaminyl phosphatidylinositol deacetylase-related	-	gi|659106124|ref|XP_008453257.1| PREDICTED: N-acetylglucosaminyl-phosphatidylinositol de-N-acetylase-like [Cucumis melo]	AT3G58130.2 | Symbols: | N-acetylglucosaminylphosphatidylinositol de-N-acetylase family protein | chr3:21527946-21529654 FORWARD LENGTH=257	sp|Q54C64|PIGL_DICDI Probable N-acetylglucosaminyl-phosphatidylinositol de-N-acetylase OS=Dictyostelium discoideum GN=pigl PE=3 SV=1
Bhi02G000170	chr2	4786007	4823666	16.7141	48.0018	21.5366	22.821	18.1549	IPR027417 P-loop containing nucleoside triphosphate hydrolase; IPR014001 Helicase superfamily 1/2, ATP-binding domain; IPR002464 DNA/RNA helicase, ATP-dependent, DEAH-box type, conserved site; IPR001650 Helicase, C-terminal; IPR011709 Domain of unknown function DUF1605; IPR007502 Helicase-associated domain	-	gi|659106128|ref|XP_008453258.1| PREDICTED: pre-mRNA-splicing factor ATP-dependent RNA helicase DEAH1 [Cucumis melo] >gi|659106132|ref|XP_008453259.1| PREDICTED: pre-mRNA-splicing factor ATP-dependent RNA helicase DEAH1 [Cucumis melo]	AT1G32490.1 | Symbols: EMB2733, ESP3 | RNA helicase family protein | chr1:11742356-11749286 REVERSE LENGTH=1044	sp|Q8VY00|ESP3_ARATH Pre-mRNA-splicing factor ATP-dependent RNA helicase DEAH1 OS=Arabidopsis thaliana GN=ESP3 PE=1 SV=1
Bhi02G000171	chr2	4833355	4834216	4.31301	16.9806	5.77063	7.32102	6.89645	-	-	-	-	-
Bhi02G000225	chr2	5961504	5963259	0.239558	0.130483	0.350625	0.20913	0.089142	IPR015712 DNA-directed RNA polymerase, subunit 2; IPR007645 RNA polymerase Rpb2, domain 3; IPR007642 RNA polymerase Rpb2, domain 2	GO:0003899 DNA-directed RNA polymerase activity; GO:0006351 transcription, DNA-templated; GO:0032549 ribonucleoside binding;	gi|952954367|gb|ALO21731.1| RpoB (plastid) [Cucurbita argyrosperma] >gi|952954437|gb|ALO21800.1| RpoB (plastid) [Cucurbita argyrosperma var. palmeri] >gi|952954559|gb|ALO21920.1| RpoB (plastid) [Cucurbita cordata] >gi|952954643|gb|ALO22003.1| RpoB (plastid) [Cucurbita digitata] >gi|952954708|gb|ALO22067.1| RpoB (plastid) [Cucurbita ecuadorensis] >gi|952954877|gb|ALO22233.1| RpoB (plastid) [Cucurb…	ATCG00190.1 | Symbols: RPOB | RNA polymerase subunit beta | chrC:23111-26329 REVERSE LENGTH=1072	sp|Q4VZP1|RPOB_CUCSA DNA-directed RNA polymerase subunit beta OS=Cucumis sativus GN=rpoB PE=3 SV=2
Bhi02G000226	chr2	5963877	5964089	0	0	0	0	0	-	-	-	-	-
Bhi02G000227	chr2	5964651	5964941	0	0	0	0	0	-	-	-	-	-
Bhi02G000228	chr2	5973502	5973931	0	0	0	0	0	-	-	gi|659107446|ref|XP_008453676.1| PREDICTED: protein RKD1-like [Cucumis melo]	AT1G18790.1 | Symbols: | RWP-RK domain-containing protein | chr1:6478851-6480043 REVERSE LENGTH=269	sp|Q9M9U9|RKD1_ARATH Protein RKD1 OS=Arabidopsis thaliana GN=RKD1 PE=3 SV=1
Bhi02G000229	chr2	5974292	5974669	0	0	0	0	0	IPR003035 RWP-RK domain	-	gi|659107446|ref|XP_008453676.1| PREDICTED: protein RKD1-like [Cucumis melo]	AT1G74480.1 | Symbols: | RWP-RK domain-containing protein | chr1:27993032-27994178 REVERSE LENGTH=298	sp|Q9CA66|RKD2_ARATH Protein RKD2 OS=Arabidopsis thaliana GN=RKD2 PE=2 SV=1
Bhi02G000230	chr2	5979762	5982634	4.83563	36.3318	36.6929	32.0167	34.9904	IPR021602 Protein of unknown function DUF3223	-	gi|778655953|ref|XP_011660085.1| PREDICTED: protein DCL, chloroplastic [Cucumis sativus] >gi|700208573|gb|KGN63669.1| hypothetical protein Csa_1G009730 [Cucumis sativus]	AT5G62440.1 | Symbols: | Protein of unknown function (DUF3223) | chr5:25072620-25073917 REVERSE LENGTH=202	-
Bhi02G000231	chr2	6016841	6017128	9.56978	0.022578	7.41412	24.6724	32.2643	IPR006456 ZF-HD homeobox protein, Cys/His-rich dimerisation domain	-	gi|449440788|ref|XP_004138166.1| PREDICTED: mini zinc finger protein 3-like [Cucumis sativus] >gi|700208571|gb|KGN63667.1| hypothetical protein Csa_1G009710 [Cucumis sativus]	AT1G74660.1 | Symbols: MIF1 | mini zinc finger 1 | chr1:28047742-28048050 REVERSE LENGTH=102	sp|Q9CA51|MIF1_ARATH Mini zinc finger protein 1 OS=Arabidopsis thaliana GN=MIF1 PE=1 SV=1
Bhi02G000232	chr2	6029442	6029648	0	0	0	0	0	-	-	-	-	-
Bhi02G000233	chr2	6081817	6083093	0.059339	1.38161	2.48125	0.281379	1.22441	IPR001005 SANT/Myb domain; IPR017930 Myb domain; IPR009057 Homeodomain-like	-	gi|700208570|gb|KGN63666.1| hypothetical protein Csa_1G009700 [Cucumis sativus]	AT3G47600.1 | Symbols: MYB94, ATMYBCP70, ATMYB94 | myb domain protein 94 | chr3:17539627-17541035 REVERSE LENGTH=333	sp|P81392|MYB06_ANTMA Myb-related protein 306 OS=Antirrhinum majus GN=MYB306 PE=2 SV=1
Bhi02G000234	chr2	6099132	6102041	31.3816	274.008	213.175	194.609	145.035	IPR008195 Ribosomal protein L34Ae; IPR018065 Ribosomal protein L34e, conserved site	GO:0003735 structural constituent of ribosome; GO:0005622 intracellular; GO:0005840 ribosome; GO:0006412 translation;	gi|1137210472|gb|OMO79040.1| Ribosomal protein L34Ae [Corchorus capsularis]	AT1G26880.1 | Symbols: | Ribosomal protein L34e superfamily protein | chr1:9315640-9316681 REVERSE LENGTH=120	sp|P41098|RL34_TOBAC 60S ribosomal protein L34 OS=Nicotiana tabacum GN=RPL34 PE=2 SV=1
Bhi02G000235	chr2	6136675	6140447	0.662008	16.2559	22.7613	2.47996	14.9015	IPR005333 Transcription factor, TCP; IPR017887 Transcription factor TCP subgroup	-	gi|778655944|ref|XP_004138164.2| PREDICTED: transcription factor TCP14 [Cucumis sativus]	AT3G47620.1 | Symbols: AtTCP14, TCP14 | TEOSINTE BRANCHED, cycloidea and PCF (TCP) 14 | chr3:17559004-17560473 FORWARD LENGTH=489	sp|Q93Z00|TCP14_ARATH Transcription factor TCP14 OS=Arabidopsis thaliana GN=TCP14 PE=1 SV=1
Bhi02G000236	chr2	6146487	6151869	34.2582	144.733	38.6634	30.8941	40.6971	-	-	gi|778655938|ref|XP_011660055.1| PREDICTED: uncharacterized protein LOC101220816 isoform X1 [Cucumis sativus] >gi|700208567|gb|KGN63663.1| hypothetical protein Csa_1G009670 [Cucumis sativus]	AT1G74530.3 | Symbols: | unknown protein; Has 35333 Blast hits to 34131 proteins in 2444 species: Archae - 798; Bacteria - 22429; Metazoa - 974; Fungi - 991; Plants - 531; Viruses - 0; Other Eukaryotes - 9610 (source: NCBI BLink). | chr1:28009723-28012044 REVERSE LENGTH=314	-
Bhi02G000237	chr2	6153791	6155157	7.6473	32.8542	43.0066	71.624	30.3552	IPR011598 Myc-type, basic helix-loop-helix (bHLH) domain	GO:0046983 protein dimerization activity;	gi|778655935|ref|XP_011660048.1| PREDICTED: transcription factor bHLH47 [Cucumis sativus] >gi|700208566|gb|KGN63662.1| hypothetical protein Csa_1G009660 [Cucumis sativus]	AT3G47640.3 | Symbols: PYE | basic helix-loop-helix (bHLH) DNA-binding superfamily protein | chr3:17568035-17569101 FORWARD LENGTH=240	sp|Q9SN74|BH047_ARATH Transcription factor bHLH47 OS=Arabidopsis thaliana GN=BHLH47 PE=2 SV=1
Bhi02G000238	chr2	6159782	6165055	58.7727	77.6242	66.5435	84.703	66.2446	IPR004345 TB2/DP1/HVA22-related protein	-	gi|659105868|ref|XP_008453193.1| PREDICTED: HVA22-like protein a [Cucumis melo] >gi|659105872|ref|XP_008453194.1| PREDICTED: HVA22-like protein a [Cucumis melo]	AT1G74520.1 | Symbols: ATHVA22A, HVA22A | HVA22 homologue A | chr1:28008109-28009156 REVERSE LENGTH=177	sp|Q9S7V4|HA22A_ARATH HVA22-like protein a OS=Arabidopsis thaliana GN=HVA22A PE=2 SV=1
Bhi02G000239	chr2	6190940	6191910	0	0	0	9.29649	0	IPR011598 Myc-type, basic helix-loop-helix (bHLH) domain	GO:0046983 protein dimerization activity;	gi|1098718704|ref|XP_018858922.1| PREDICTED: transcription factor PRE3-like [Juglans regia]	AT3G47710.1 | Symbols: BNQ3, BHLH161 | BANQUO 3 | chr3:17590729-17591455 FORWARD LENGTH=92	sp|F4JCN9|PRE4_ARATH Transcription factor PRE4 OS=Arabidopsis thaliana GN=PRE4 PE=1 SV=1
Bhi02G000240	chr2	6195119	6198367	110.289	75.9768	84.326	62.3732	78.831	IPR000979 Phosphodiesterase MJ0936/Vps29; IPR029052 Metallo-dependent phosphatase-like; IPR024654 Calcineurin-like phosphoesterase domain, lpxH type	-	gi|449440770|ref|XP_004138157.1| PREDICTED: vacuolar protein sorting-associated protein 29 [Cucumis sativus] >gi|659105856|ref|XP_008453189.1| PREDICTED: vacuolar protein sorting-associated protein 29 [Cucumis melo] >gi|700208564|gb|KGN63660.1| hypothetical protein Csa_1G009640 [Cucumis sativus]	AT3G47810.3 | Symbols: MAG1 | Calcineurin-like metallo-phosphoesterase superfamily protein | chr3:17637256-17639017 REVERSE LENGTH=190	sp|Q9STT2|VPS29_ARATH Vacuolar protein sorting-associated protein 29 OS=Arabidopsis thaliana GN=VPS29 PE=2 SV=1
Bhi02G000241	chr2	6210874	6211254	0	0	0	0	0	IPR014718 Glycoside hydrolase-type carbohydrate-binding, subgroup; IPR011013 Galactose mutarotase-like domain; IPR008183 Aldose 1-/Glucose-6-phosphate 1-epimerase	GO:0003824 catalytic activity; GO:0005975 carbohydrate metabolic process; GO:0030246 carbohydrate binding;	gi|659105860|ref|XP_008453190.1| PREDICTED: aldose 1-epimerase-like [Cucumis melo]	AT3G47800.1 | Symbols: | Galactose mutarotase-like superfamily protein | chr3:17634971-17636998 FORWARD LENGTH=358	sp|Q96C23|GALM_HUMAN Aldose 1-epimerase OS=Homo sapiens GN=GALM PE=1 SV=1
Bhi02G000242	chr2	6214394	6214657	0.076043	0	0.073015	0	0.030244	IPR026082 ABC transporter A, ABCA	GO:0005215 transporter activity; GO:0006810 transport; GO:0016021 integral component of membrane;	gi|449440768|ref|XP_004138156.1| PREDICTED: ABC transporter A family member 7 [Cucumis sativus] >gi|700208561|gb|KGN63657.1| hypothetical protein Csa_1G009610 [Cucumis sativus]	AT3G47780.1 | Symbols: ATATH6, ATH6 | ABC2 homolog 6 | chr3:17624500-17628972 FORWARD LENGTH=935	sp|Q9STT5|AB7A_ARATH ABC transporter A family member 7 OS=Arabidopsis thaliana GN=ABCA7 PE=3 SV=2
Bhi02G000297	chr2	7450620	7452921	2.44012	5.53916	1.95653	5.83615	3.39648	IPR001789 Signal transduction response regulator, receiver domain; IPR011006 CheY-like superfamily	GO:0000160 phosphorelay signal transduction system;	gi|659105633|ref|XP_008453146.1| PREDICTED: two-component response regulator ARR5-like [Cucumis melo]	AT3G48100.1 | Symbols: ARR5, ATRR2, IBC6, RR5 | response regulator 5 | chr3:17759112-17760740 REVERSE LENGTH=184	sp|Q9SB04|ARR5_ARATH Two-component response regulator ARR5 OS=Arabidopsis thaliana GN=ARR5 PE=1 SV=2
Bhi02G000298	chr2	7465997	7468758	0.034874	1.65111	7.75205	0.596584	2.2953	IPR011991 Winged helix-turn-helix DNA-binding domain; IPR003316 E2F/DP family, winged-helix DNA-binding domain; IPR015633 E2F Family	-	gi|659105607|ref|XP_008453139.1| PREDICTED: E2F transcription factor-like E2FE isoform X3 [Cucumis melo]	AT3G48160.2 | Symbols: DEL1, E2L3, E2FE | DP-E2F-like 1 | chr3:17783641-17785846 FORWARD LENGTH=403	sp|Q8LSZ4|E2FE_ARATH E2F transcription factor-like E2FE OS=Arabidopsis thaliana GN=E2FE PE=2 SV=1
Bhi02G000299	chr2	7467473	7472547	25.2236	32.1467	51.0435	9.93831	60.3025	IPR029044 Nucleotide-diphospho-sugar transferases; IPR001451 Hexapeptide repeat; IPR005835 Nucleotidyl transferase domain	-	gi|659105629|ref|XP_008453145.1| PREDICTED: mannose-1-phosphate guanyltransferase alpha-like isoform X1 [Cucumis melo] >gi|1035410871|ref|XP_016901430.1| PREDICTED: mannose-1-phosphate guanyltransferase alpha-like isoform X1 [Cucumis melo]	AT1G74910.2 | Symbols: | ADP-glucose pyrophosphorylase family protein | chr1:28135770-28138456 REVERSE LENGTH=415	sp|Q86HG0|GMPPA_DICDI Mannose-1-phosphate guanyltransferase alpha OS=Dictyostelium discoideum GN=gmppA PE=2 SV=1
Bhi02G000300	chr2	7474070	7479624	100.104	216.793	86.2851	118.068	140.128	IPR016160 Aldehyde dehydrogenase, cysteine active site; IPR016161 Aldehyde/histidinol dehydrogenase; IPR015590 Aldehyde dehydrogenase domain; IPR016163 Aldehyde dehydrogenase, C-terminal; IPR029510 Aldehyde dehydrogenase, glutamic acid active site; IPR016162 Aldehyde dehydrogenase N-terminal domain	GO:0008152 metabolic process; GO:0016491 oxidoreductase activity; GO:0055114 oxidation-reduction process;	gi|449440720|ref|XP_004138132.1| PREDICTED: betaine aldehyde dehydrogenase 1, chloroplastic [Cucumis sativus] >gi|700208521|gb|KGN63617.1| hypothetical protein Csa_1G006270 [Cucumis sativus]	AT1G74920.1 | Symbols: ALDH10A8 | aldehyde dehydrogenase 10A8 | chr1:28139175-28142573 REVERSE LENGTH=501	sp|Q9S795|BADH1_ARATH Betaine aldehyde dehydrogenase 1, chloroplastic OS=Arabidopsis thaliana GN=ALDH10A8 PE=2 SV=1
Bhi02G000301	chr2	7480718	7481295	0	0	0	0	0	-	-	gi|985474339|ref|XP_015382021.1| PREDICTED: uncharacterized protein LOC107175169 [Citrus sinensis]	AT5G48050.1 | Symbols: | CONTAINS InterPro DOMAIN/s: Retrotransposon gag protein (InterPro:IPR005162); BEST Arabidopsis thaliana protein match is: unknown protein (TAIR:AT1G34070.1); Has 1807 Blast hits to 1807 proteins in 277 species: Archae - 0; Bacteria - 0; Metazoa - 736; Fungi - 347; Plants - 385; Viruses - 0; Other Eukaryotes - 339 (source: NCBI BLink). | chr5:19472661-19473770 REVERSE LENG…	-
Bhi02G000302	chr2	7500532	7501593	42.3023	0.910307	7.32012	154.119	6.66986	-	-	gi|778655775|ref|XP_011659007.1| PREDICTED: uncharacterized protein LOC105436119 [Cucumis sativus] >gi|700208520|gb|KGN63616.1| hypothetical protein Csa_1G005770 [Cucumis sativus]	AT3G48180.1 | Symbols: | unknown protein; BEST Arabidopsis thaliana protein match is: unknown protein (TAIR:AT1G19020.1); Has 84 Blast hits to 84 proteins in 15 species: Archae - 0; Bacteria - 0; Metazoa - 0; Fungi - 0; Plants - 84; Viruses - 0; Other Eukaryotes - 0 (source: NCBI BLink). | chr3:17790571-17790804 REVERSE LENGTH=77	-
Bhi02G000303	chr2	7507823	7518835	2.63194	3.50242	1.56733	4.27878	0.872139	IPR007781 Alpha-N-acetylglucosaminidase; IPR024732 Alpha-N-acetylglucosaminidase, C-terminal; IPR024240 Alpha-N-acetylglucosaminidase, N-terminal; IPR024733 Alpha-N-acetylglucosaminidase, tim-barrel domain	-	gi|659105587|ref|XP_008453133.1| PREDICTED: alpha-N-acetylglucosaminidase-like [Cucumis melo]	AT5G13690.1 | Symbols: CYL1, NAGLU | alpha-N-acetylglucosaminidase family / NAGLU family | chr5:4415808-4420159 FORWARD LENGTH=806	sp|Q9FNA3|NAGLU_ARATH Alpha-N-acetylglucosaminidase OS=Arabidopsis thaliana GN=NAGLU PE=2 SV=1
Bhi02G000304	chr2	7520314	7522906	15.3379	13.9975	17.6644	17.0859	12.9863	IPR011989 Armadillo-like helical; IPR003613 U box domain; IPR000225 Armadillo; IPR013083 Zinc finger, RING/FYVE/PHD-type; IPR016024 Armadillo-type fold	-	gi|659105583|ref|XP_008453132.1| PREDICTED: U-box domain-containing protein 38 [Cucumis melo]	AT5G65200.1 | Symbols: PUB38, ATPUB38 | plant U-box 38 | chr5:26048173-26049843 REVERSE LENGTH=556	sp|Q9FJP6|PUB38_ARATH U-box domain-containing protein 38 OS=Arabidopsis thaliana GN=PUB38 PE=1 SV=1
Bhi02G000305	chr2	7574812	7576268	28.0524	0.422431	0.291451	0.23308	0.796002	IPR002016 Haem peroxidase, plant/fungal/bacterial; IPR010255 Haem peroxidase; IPR000823 Plant peroxidase	GO:0004601 peroxidase activity; GO:0006979 response to oxidative stress; GO:0020037 heme binding; GO:0055114 oxidation-reduction process;	gi|659105579|ref|XP_008453131.1| PREDICTED: peroxidase 41-like [Cucumis melo]	AT4G17690.1 | Symbols: | Peroxidase superfamily protein | chr4:9846127-9847107 FORWARD LENGTH=326	sp|O23609|PER41_ARATH Peroxidase 41 OS=Arabidopsis thaliana GN=PER41 PE=3 SV=1
Bhi02G000306	chr2	7601863	7608864	11.598	23.0125	13.5295	16.9007	14.6743	IPR001382 Glycoside hydrolase family 47	GO:0004571 mannosyl-oligosaccharide 1,2-alpha-mannosidase activity; GO:0005509 calcium ion binding; GO:0016020 membrane;	gi|449440714|ref|XP_004138129.1| PREDICTED: probable alpha-mannosidase I MNS5 [Cucumis sativus] >gi|700208514|gb|KGN63610.1| hypothetical protein Csa_1G005710 [Cucumis sativus]	AT1G27520.1 | Symbols: | Glycosyl hydrolase family 47 protein | chr1:9558752-9562091 FORWARD LENGTH=574	sp|Q9SXC9|MNS5_ARATH Alpha-mannosidase I MNS5 OS=Arabidopsis thaliana GN=MNS5 PE=1 SV=1
Bhi02G000307	chr2	7610142	7617206	59.7069	42.3406	23.5177	134.207	46.9702	IPR012416 CALMODULIN-BINDING PROTEIN60	GO:0005516 calmodulin binding; GO:0006950 response to stress;	gi|659105555|ref|XP_008453125.1| PREDICTED: calmodulin-binding protein 60 A-like isoform X1 [Cucumis melo]	AT5G62570.2 | Symbols: | Calmodulin binding protein-like | chr5:25114934-25116967 FORWARD LENGTH=494	sp|C0SVV6|CB60A_ARATH Calmodulin-binding protein 60 A OS=Arabidopsis thaliana GN=CBP60A PE=2 SV=1
Bhi02G000308	chr2	7619468	7620001	0.244974	0.031571	0.091756	0.164741	0	-	-	-	-	-
Bhi02G000309	chr2	7620743	7623760	189.577	9.10134	24.5109	3.96971	26.804	IPR012336 Thioredoxin-like fold; IPR007263 Protein of unknown function DUF393	-	gi|659105551|ref|XP_008453124.1| PREDICTED: uncharacterized protein At5g50100, mitochondrial [Cucumis melo]	AT5G50100.1 | Symbols: | Putative thiol-disulphide oxidoreductase DCC | chr5:20371916-20373172 FORWARD LENGTH=214	sp|Q8W485|Y5010_ARATH Uncharacterized protein At5g50100, mitochondrial OS=Arabidopsis thaliana GN=At5g50100 PE=2 SV=1
Bhi02G000310	chr2	7632347	7637198	136.672	96.0346	42.3328	68.3792	76.5977	-	-	gi|449440710|ref|XP_004138127.1| PREDICTED: succinate dehydrogenase subunit 7B, mitochondrial [Cucumis sativus]	AT5G62575.2 | Symbols: | unknown protein; FUNCTIONS IN: molecular_function unknown; INVOLVED IN: biological_process unknown; EXPRESSED IN: 25 plant structures; EXPRESSED DURING: 15 growth stages; BEST Arabidopsis thaliana protein match is: unknown protein (TAIR:AT3G47833.1); Has 35333 Blast hits to 34131 proteins in 2444 species: Archae - 798; Bacteria - 22429; Metazoa - 974; Fungi - 991; Plants …	sp|Q3E870|SDH7B_ARATH Succinate dehydrogenase subunit 7B, mitochondrial OS=Arabidopsis thaliana GN=SDH7B PE=1 SV=1
Bhi02G000311	chr2	7639078	7642550	62.0729	7.30423	0.661189	64.5205	46.3868	IPR001781 Zinc finger, LIM-type	GO:0008270 zinc ion binding;	gi|449440708|ref|XP_004138126.1| PREDICTED: LIM domain-containing protein WLIM1-like [Cucumis sativus] >gi|700208509|gb|KGN63605.1| Pollen-specific protein SF3 [Cucumis sativus]	AT1G10200.1 | Symbols: WLIM1 | GATA type zinc finger transcription factor family protein | chr1:3346677-3347763 REVERSE LENGTH=190	sp|Q94JX5|WLIM1_ARATH LIM domain-containing protein WLIM1 OS=Arabidopsis thaliana GN=WLIM1 PE=1 SV=1
Bhi02G000312	chr2	7647535	7650347	8.12138	72.1633	12.08	10.2853	17.0308	IPR025322 Protein of unknown function DUF4228, plant	-	gi|659105539|ref|XP_008453120.1| PREDICTED: uncharacterized protein LOC103493930 [Cucumis melo]	AT5G50090.1 | Symbols: | unknown protein; FUNCTIONS IN: molecular_function unknown; INVOLVED IN: N-terminal protein myristoylation; LOCATED IN: cellular_component unknown; BEST Arabidopsis thaliana protein match is: unknown protein (TAIR:AT5G62900.1); Has 1807 Blast hits to 1807 proteins in 277 species: Archae - 0; Bacteria - 0; Metazoa - 736; Fungi - 347; Plants - 385; Viruses - 0; Other Eukaryo…	-
Bhi02G000313	chr2	7679095	7685732	19.2626	199.584	111.609	75.1557	176.777	IPR006043 Xanthine/uracil/vitamin C permease	GO:0005215 transporter activity; GO:0006810 transport; GO:0016020 membrane; GO:0055085 transmembrane transport;	gi|659105523|ref|XP_008453115.1| PREDICTED: nucleobase-ascorbate transporter 6 [Cucumis melo] >gi|659105527|ref|XP_008453116.1| PREDICTED: nucleobase-ascorbate transporter 6 [Cucumis melo] >gi|659105531|ref|XP_008453117.1| PREDICTED: nucleobase-ascorbate transporter 6 [Cucumis melo] >gi|659105535|ref|XP_008453119.1| PREDICTED: nucleobase-ascorbate transporter 6 [Cucumis melo]	AT5G62890.3 | Symbols: | Xanthine/uracil permease family protein | chr5:25243723-25247075 FORWARD LENGTH=532	sp|Q27GI3|NAT6_ARATH Nucleobase-ascorbate transporter 6 OS=Arabidopsis thaliana GN=NAT6 PE=2 SV=2
Bhi02G000360	chr2	9195571	9219215	25.7588	72.6101	68.2191	23.6455	57.7564	-	-	-	-	-
Bhi02G000361	chr2	9222648	9225186	3.13823	14.1258	21.704	7.18649	14.715	-	-	gi|659129154|ref|XP_008464550.1| PREDICTED: uncharacterized protein LOC103502400 [Cucumis melo]	AT5G63040.1 | Symbols: | unknown protein; FUNCTIONS IN: molecular_function unknown; INVOLVED IN: biological_process unknown; LOCATED IN: chloroplast; EXPRESSED IN: 25 plant structures; EXPRESSED DURING: 15 growth stages; BEST Arabidopsis thaliana protein match is: unknown protein (TAIR:AT1G48460.1); Has 30201 Blast hits to 17322 proteins in 780 species: Archae - 12; Bacteria - 1396; Metazoa - 173…	-
Bhi02G000362	chr2	9225947	9229710	9.41909	13.5788	57.105	6.16614	31.3897	-	-	gi|659129147|ref|XP_008464548.1| PREDICTED: uncharacterized protein LOC103502398 isoform X1 [Cucumis melo]	AT5G63050.2 | Symbols: EMB2759 | embryo defective 2759 | chr5:25292645-25294799 FORWARD LENGTH=339	-
Bhi02G000363	chr2	9231919	9239378	23.898	34.0773	26.36	27.8482	27.4595	IPR009738 BAT2, N-terminal	-	gi|659129142|ref|XP_008464546.1| PREDICTED: protein MODIFIER OF SNC1 1 isoform X1 [Cucumis melo]	AT4G24680.1 | Symbols: MOS1 | modifier of snc1 | chr4:12733425-12739737 FORWARD LENGTH=1427	sp|Q9SB63|MOS1_ARATH Protein MODIFIER OF SNC1 1 OS=Arabidopsis thaliana GN=MOS1 PE=1 SV=2
Bhi02G000364	chr2	9246004	9248753	1.26951	11.4976	32.7295	3.45021	24.1011	IPR001251 CRAL-TRIO lipid binding domain; IPR011074 CRAL/TRIO, N-terminal domain	-	gi|659129139|ref|XP_008464545.1| PREDICTED: CRAL-TRIO domain-containing protein C3H8.02 [Cucumis melo]	AT5G63060.1 | Symbols: | Sec14p-like phosphatidylinositol transfer family protein | chr5:25295082-25296714 REVERSE LENGTH=263	sp|Q10138|YAS2_SCHPO CRAL-TRIO domain-containing protein C3H8.02 OS=Schizosaccharomyces pombe (strain 972 / ATCC 24843) GN=SPAC3H8.02 PE=1 SV=1
Bhi02G000365	chr2	9390428	9394531	8.96685	14.0061	30.0224	7.66744	42.6611	IPR025521 Domain of unknown function DUF4409; IPR004314 Domain of unknown function DUF239	-	gi|449440658|ref|XP_004138101.1| PREDICTED: uncharacterized protein LOC101206125 [Cucumis sativus] >gi|700208465|gb|KGN63561.1| hypothetical protein Csa_1G004280 [Cucumis sativus]	AT5G50150.1 | Symbols: | Protein of Unknown Function (DUF239) | chr5:20402444-20406375 REVERSE LENGTH=420	-
Bhi02G000366	chr2	9397343	9406505	6.31347	6.59051	7.36474	4.95822	6.67978	IPR003347 JmjC domain	-	gi|778655542|ref|XP_004138273.2| PREDICTED: jmjC domain-containing protein 4 isoform X1 [Cucumis sativus]	AT5G63080.1 | Symbols: | 2-oxoglutarate (2OG) and Fe(II)-dependent oxygenase superfamily protein | chr5:25300026-25302321 REVERSE LENGTH=462	sp|Q08BY5|JMJD4_DANRE JmjC domain-containing protein 4 OS=Danio rerio GN=jmjd4 PE=2 SV=1
Bhi02G000367	chr2	9399531	9409707	5.63894	4.697	5.06869	5.73273	2.78595	IPR003338 CDC48, N-terminal subdomain; IPR027417 P-loop containing nucleoside triphosphate hydrolase; IPR005938 AAA ATPase, CDC48 family; IPR004201 CDC48, domain 2; IPR029067 CDC48 domain 2-like; IPR009010 Aspartate decarboxylase-like domain; IPR003959 ATPase, AAA-type, core; IPR003960 ATPase, AAA-type, conserved site; IPR003593 AAA+ ATPase domain	-	gi|449440656|ref|XP_004138100.1| PREDICTED: cell division cycle protein 48 homolog [Cucumis sativus] >gi|700208462|gb|KGN63558.1| hypothetical protein Csa_1G004250 [Cucumis sativus]	AT5G03340.1 | Symbols: | ATPase, AAA-type, CDC48 protein | chr5:810091-813133 REVERSE LENGTH=810	sp|P54774|CDC48_SOYBN Cell division cycle protein 48 homolog OS=Glycine max GN=CDC48 PE=2 SV=1
Bhi02G000737	chr2	19874038	19874364	0	0	0	0	0	-	-	gi|700210094|gb|KGN65190.1| hypothetical protein Csa_1G263450 [Cucumis sativus]	-	-
Bhi02G000738	chr2	19935725	19935874	0	0.047685	0	0	0	-	-	-	-	-
Bhi02G000739	chr2	19947304	19947615	0	0.069749	0	0	0	-	-	gi|700210094|gb|KGN65190.1| hypothetical protein Csa_1G263450 [Cucumis sativus]	-	-
Bhi02G000740	chr2	19960473	19960721	0	0	0	0	0	-	-	gi|700210000|gb|KGN65096.1| hypothetical protein Csa_1G212820 [Cucumis sativus]	-	-
Bhi02G000741	chr2	19962025	19962336	0	0.302616	0.600656	0	0.135541	-	-	gi|700210099|gb|KGN65195.1| hypothetical protein Csa_1G263980 [Cucumis sativus]	-	-
Bhi02G000742	chr2	19982039	19982244	0	0	0	0	0	-	-	-	-	-
Bhi02G000743	chr2	20007533	20007871	0	0	0	0	0	-	-	gi|700210094|gb|KGN65190.1| hypothetical protein Csa_1G263450 [Cucumis sativus]	-	-
Bhi02G000744	chr2	20022326	20022643	0	0	0	0	0	-	-	gi|700210094|gb|KGN65190.1| hypothetical protein Csa_1G263450 [Cucumis sativus]	-	-
Bhi02G000745	chr2	20060952	20061269	0	0	0	0	0	-	-	gi|700210094|gb|KGN65190.1| hypothetical protein Csa_1G263450 [Cucumis sativus]	-	-
Bhi02G000746	chr2	20066089	20066406	0	0	0	0	0	-	-	gi|700210094|gb|KGN65190.1| hypothetical protein Csa_1G263450 [Cucumis sativus]	-	-
Bhi02G000747	chr2	20159955	20160230	0	0	0	0	0	-	-	gi|307135793|gb|ADN33672.1| hypothetical protein [Cucumis melo subsp. melo]	-	-
Bhi02G000748	chr2	20190738	20191076	0	0	0	0	0	-	-	gi|700210000|gb|KGN65096.1| hypothetical protein Csa_1G212820 [Cucumis sativus]	-	-
Bhi02G000749	chr2	20194492	20194809	0	0.230177	0.589824	0.084203	1.22592	-	-	gi|700210000|gb|KGN65096.1| hypothetical protein Csa_1G212820 [Cucumis sativus]	-	-
Bhi02G000750	chr2	20210626	20211281	0	0.099079	0.51148	0.199608	1.02395	-	-	gi|700210000|gb|KGN65096.1| hypothetical protein Csa_1G212820 [Cucumis sativus]	-	-
Bhi02G000751	chr2	20232449	20232784	0	0	0	0	0	-	-	gi|700210000|gb|KGN65096.1| hypothetical protein Csa_1G212820 [Cucumis sativus]	-	-
Bhi02G000937	chr2	25950497	25955902	3.38667	29.5096	23.1938	19.4771	20.0881	IPR001752 Kinesin motor domain; IPR027417 P-loop containing nucleoside triphosphate hydrolase; IPR027640 Kinesin-like protein; IPR019821 Kinesin motor domain, conserved site	GO:0003777 microtubule motor activity; GO:0005524 ATP binding; GO:0007018 microtubule-based movement; GO:0008017 microtubule binding;	gi|778660028|ref|XP_011655479.1| PREDICTED: kinesin-13A [Cucumis sativus] >gi|700210045|gb|KGN65141.1| hypothetical protein Csa_1G240580 [Cucumis sativus]	AT3G16060.1 | Symbols: | ATP binding microtubule motor family protein | chr3:5447503-5451196 FORWARD LENGTH=684	sp|B9EY52|KN13B_ORYSJ Kinesin-like protein KIN-13B OS=Oryza sativa subsp. japonica GN=KIN13B PE=2 SV=2
Bhi02G000938	chr2	25964207	25965521	0.372143	8.84585	1.43012	3.39764	1.35858	IPR000232 Heat shock factor (HSF)-type, DNA-binding; IPR027725 Heat shock transcription factor family; IPR011991 Winged helix-turn-helix DNA-binding domain	GO:0003700 transcription factor activity, sequence-specific DNA binding; GO:0005634 nucleus; GO:0006355 regulation of transcription, DNA-templated; GO:0043565 sequence-specific DNA binding;	gi|659126826|ref|XP_008463387.1| PREDICTED: heat stress transcription factor C-1-like [Cucumis melo]	AT3G24520.1 | Symbols: AT-HSFC1, HSFC1 | heat shock transcription factor C1 | chr3:8941455-8942531 FORWARD LENGTH=330	sp|Q9LV52|HSFC1_ARATH Heat stress transcription factor C-1 OS=Arabidopsis thaliana GN=HSFC1 PE=2 SV=1
Bhi02G000939	chr2	25990272	25990430	0.126076	0.031899	0	0.056726	0.050468	-	-	-	-	-
Bhi02G000940	chr2	26108578	26111564	0	0.109137	1.24197	0.006856	0.006831	IPR023753 FAD/NAD(P)-binding domain; IPR020946 Flavin monooxygenase-like; IPR000103 Pyridine nucleotide-disulphide oxidoreductase, class-II	GO:0016491 oxidoreductase activity; GO:0055114 oxidation-reduction process;	gi|778660033|ref|XP_011655489.1| PREDICTED: indole-3-pyruvate monooxygenase YUCCA6 isoform X1 [Cucumis sativus] >gi|700210048|gb|KGN65144.1| hypothetical protein Csa_1G242600 [Cucumis sativus]	AT4G13260.1 | Symbols: YUC2 | Flavin-binding monooxygenase family protein | chr4:7721840-7723616 REVERSE LENGTH=415	sp|Q9SVQ1|YUC2_ARATH Indole-3-pyruvate monooxygenase YUCCA2 OS=Arabidopsis thaliana GN=YUC2 PE=1 SV=1
Bhi02G000941	chr2	26133022	26134038	0.568148	1.1424	1.6014	1.70686	1.12173	-	-	gi|659126830|ref|XP_008463389.1| PREDICTED: uncharacterized protein LOC103501556 [Cucumis melo]	AT1G15260.1 | Symbols: | unknown protein; BEST Arabidopsis thaliana protein match is: unknown protein (TAIR:AT3G16070.1); Has 28 Blast hits to 28 proteins in 7 species: Archae - 0; Bacteria - 0; Metazoa - 0; Fungi - 0; Plants - 28; Viruses - 0; Other Eukaryotes - 0 (source: NCBI BLink). | chr1:5249834-5250370 FORWARD LENGTH=178	-
Bhi02G000942	chr2	26159843	26160379	0.031198	0	0.336971	0	0.022415	-	-	gi|778722790|ref|XP_011658569.1| PREDICTED: uncharacterized protein LOC101216189 [Cucumis sativus] >gi|700187958|gb|KGN43191.1| hypothetical protein Csa_7G007890 [Cucumis sativus]	AT4G38900.3 | Symbols: | Basic-leucine zipper (bZIP) transcription factor family protein | chr4:18139564-18141520 REVERSE LENGTH=547	-
Bhi02G000943	chr2	26170808	26171900	0.841549	5.15146	3.4219	1.55778	2.51673	IPR006458 Ovate protein family, C-terminal	-	gi|659126863|ref|XP_008463402.1| PREDICTED: transcription repressor OFP8-like [Cucumis melo]	AT5G19650.1 | Symbols: ATOFP8, OFP8 | ovate family protein 8 | chr5:6639632-6640297 REVERSE LENGTH=221	sp|Q3E9B4|OFP8_ARATH Transcription repressor OFP8 OS=Arabidopsis thaliana GN=OFP8 PE=2 SV=1
Bhi02G000944	chr2	26183050	26183253	0	0	0	0	0	-	-	-	-	-
Bhi02G000945	chr2	26187161	26189005	0.461479	11.4893	0.826591	2.41828	0.567053	IPR005828 Major facilitator, sugar transporter-like; IPR003663 Sugar/inositol transporter; IPR020846 Major facilitator superfamily domain; IPR005829 Sugar transporter, conserved site	GO:0016021 integral component of membrane; GO:0022857 transmembrane transporter activity; GO:0055085 transmembrane transport;	gi|659126842|ref|XP_008463391.1| PREDICTED: probable polyol transporter 6 [Cucumis melo]	AT4G36670.1 | Symbols: | Major facilitator superfamily protein | chr4:17287680-17289483 REVERSE LENGTH=493	sp|Q8GXR2|PLT6_ARATH Probable polyol transporter 6 OS=Arabidopsis thaliana GN=PLT6 PE=2 SV=2
Bhi02G000946	chr2	26189442	26192674	30.5572	7.0229	9.17645	2.47745	6.34066	-	-	gi|778660048|ref|XP_004150055.2| PREDICTED: uncharacterized protein LOC101202949 [Cucumis sativus]	AT5G19540.1 | Symbols: | unknown protein; FUNCTIONS IN: molecular_function unknown; INVOLVED IN: biological_process unknown; LOCATED IN: chloroplast; EXPRESSED IN: 22 plant structures; EXPRESSED DURING: 13 growth stages; Has 1807 Blast hits to 1807 proteins in 277 species: Archae - 0; Bacteria - 0; Metazoa - 736; Fungi - 347; Plants - 385; Viruses - 0; Other Eukaryotes - 339 (source: NCBI BLink).…	-
Bhi02G000947	chr2	26193822	26195171	0.561451	14.0164	0.945755	3.11915	0.744846	IPR005828 Major facilitator, sugar transporter-like; IPR003663 Sugar/inositol transporter; IPR020846 Major facilitator superfamily domain; IPR005829 Sugar transporter, conserved site	GO:0016021 integral component of membrane; GO:0022857 transmembrane transporter activity; GO:0055085 transmembrane transport;	gi|659126842|ref|XP_008463391.1| PREDICTED: probable polyol transporter 6 [Cucumis melo]	AT4G36670.1 | Symbols: | Major facilitator superfamily protein | chr4:17287680-17289483 REVERSE LENGTH=493	sp|Q8GXR2|PLT6_ARATH Probable polyol transporter 6 OS=Arabidopsis thaliana GN=PLT6 PE=2 SV=2
Bhi02G000948	chr2	26196216	26199230	47.6053	11.6532	12.8423	3.72766	9.55999	-	-	gi|778660048|ref|XP_004150055.2| PREDICTED: uncharacterized protein LOC101202949 [Cucumis sativus]	AT5G19540.1 | Symbols: | unknown protein; FUNCTIONS IN: molecular_function unknown; INVOLVED IN: biological_process unknown; LOCATED IN: chloroplast; EXPRESSED IN: 22 plant structures; EXPRESSED DURING: 13 growth stages; Has 1807 Blast hits to 1807 proteins in 277 species: Archae - 0; Bacteria - 0; Metazoa - 736; Fungi - 347; Plants - 385; Viruses - 0; Other Eukaryotes - 339 (source: NCBI BLink).…	-
Bhi02G000949	chr2	26207260	26211630	274.826	25.5493	33.6642	8.52396	16.2018	IPR016040 NAD(P)-binding domain; IPR002198 Short-chain dehydrogenase/reductase SDR; IPR002347 Glucose/ribitol dehydrogenase	-	gi|659126846|ref|XP_008463393.1| PREDICTED: probable chlorophyll(ide) b reductase NYC1, chloroplastic [Cucumis melo]	AT4G13250.1 | Symbols: NYC1 | NAD(P)-binding Rossmann-fold superfamily protein | chr4:7684417-7686691 REVERSE LENGTH=496	sp|Q5N800|NYC1_ORYSJ Probable chlorophyll(ide) b reductase NYC1, chloroplastic OS=Oryza sativa subsp. japonica GN=NYC1 PE=1 SV=1
Bhi02G000950	chr2	26218619	26221619	41.0921	30.7926	26.7871	65.6155	24.6214	IPR011009 Protein kinase-like domain; IPR001245 Serine-threonine/tyrosine-protein kinase catalytic domain; IPR002290 Serine/threonine/dual specificity protein kinase, catalytic domain; IPR008271 Serine/threonine-protein kinase, active site; IPR000719 Protein kinase domain; IPR017441 Protein kinase, ATP binding site; IPR013320 Concanavalin A-like lectin/glucanase domain	-	gi|449464670|ref|XP_004150052.1| PREDICTED: proline-rich receptor-like protein kinase PERK1 [Cucumis sativus]	AT3G24550.1 | Symbols: ATPERK1, PERK1 | proline extensin-like receptor kinase 1 | chr3:8960411-8963303 FORWARD LENGTH=652	sp|Q9LV48|PERK1_ARATH Proline-rich receptor-like protein kinase PERK1 OS=Arabidopsis thaliana GN=PERK1 PE=2 SV=1
Bhi02G000951	chr2	26222909	26230227	5.22631	7.69119	7.32376	6.46949	9.30895	IPR015500 Peptidase S8, subtilisin-related; IPR000209 Peptidase S8/S53 domain; IPR022398 Peptidase S8, subtilisin, His-active site; IPR023828 Peptidase S8, subtilisin, Ser-active site	-	gi|449464668|ref|XP_004150051.1| PREDICTED: subtilisin-like protease SBT6.1 [Cucumis sativus] >gi|700210057|gb|KGN65153.1| hypothetical protein Csa_1G250160 [Cucumis sativus]	AT5G19660.1 | Symbols: ATSBT6.1, S1P, ATS1P | SITE-1 protease | chr5:6642118-6646418 REVERSE LENGTH=1038	sp|Q0WUG6|SBT61_ARATH Subtilisin-like protease SBT6.1 OS=Arabidopsis thaliana GN=SBT6.1 PE=1 SV=1
Bhi02G000952	chr2	26234459	26234641	0	0	0	0	0	-	-	-	-	-
Bhi02G000953	chr2	26260336	26268069	0.429357	8.29828	12.4955	1.59001	5.11233	IPR012795 tRNA(Ile)-lysidine synthase, N-terminal; IPR011063 tRNA(Ile)-lysidine/2-thiocytidine synthase, N-terminal; IPR014729 Rossmann-like alpha/beta/alpha sandwich fold; IPR012094 tRNA(Ile)-lysidine synthase	GO:0000166 nucleotide binding; GO:0005524 ATP binding; GO:0005737 cytoplasm; GO:0008033 tRNA processing; GO:0016879 ligase activity, forming carbon-nitrogen bonds;	gi|659125420|ref|XP_008462678.1| PREDICTED: uncharacterized protein LOC103500981 [Cucumis melo]	AT3G24560.2 | Symbols: RSY3 | Adenine nucleotide alpha hydrolases-like superfamily protein | chr3:8963788-8966494 FORWARD LENGTH=660	sp|C0R4S1|TILS_WOLWR tRNA(Ile)-lysidine synthase OS=Wolbachia sp. subsp. Drosophila simulans (strain wRi) GN=tilS PE=3 SV=1
Bhi02G000954	chr2	26287306	26287533	8.26956	0.991344	6.03614	0.186492	3.6096	-	-	-	-	-
Bhi02G000955	chr2	26287952	26290428	194.662	10.6474	71.7422	2.99786	67.8245	IPR002885 Pentatricopeptide repeat; IPR011990 Tetratricopeptide-like helical domain	-	gi|659126852|ref|XP_008463396.1| PREDICTED: pentatricopeptide repeat-containing protein At5g21222-like [Cucumis melo]	AT5G21222.1 | Symbols: | protein kinase family protein | chr5:7209422-7213700 FORWARD LENGTH=831	sp|Q8S9D1|PP395_ARATH Pentatricopeptide repeat-containing protein At5g21222 OS=Arabidopsis thaliana GN=ATC401 PE=2 SV=1
Bhi02G000956	chr2	26290964	26293623	14.6928	20.3182	43.4077	7.95873	14.7649	IPR019758 Peptidase S26A, signal peptidase I, conserved site; IPR000223 Peptidase S26A, signal peptidase I; IPR019756 Peptidase S26A, signal peptidase I, serine active site; IPR028360 Peptidase S24/S26, beta-ribbon domain; IPR019533 Peptidase S26; IPR015927 Peptidase S24/S26A/S26B/S26C	GO:0008236 serine-type peptidase activity; GO:0016021 integral component of membrane;	gi|659126854|ref|XP_008463398.1| PREDICTED: chloroplast processing peptidase [Cucumis melo]	AT3G24590.1 | Symbols: PLSP1 | plastidic type i signal peptidase 1 | chr3:8970694-8972020 FORWARD LENGTH=291	sp|Q8H0W1|PLSP1_ARATH Chloroplast processing peptidase OS=Arabidopsis thaliana GN=PLSP1 PE=2 SV=2
Bhi02G000957	chr2	26294968	26296909	14.2023	45.4871	67.166	13.8989	34.0773	-	-	gi|659126856|ref|XP_008463399.1| PREDICTED: uncharacterized protein LOC103501566 [Cucumis melo]	AT1G45688.1 | Symbols: | unknown protein; FUNCTIONS IN: molecular_function unknown; INVOLVED IN: biological_process unknown; LOCATED IN: plasma membrane; EXPRESSED IN: 22 plant structures; EXPRESSED DURING: 13 growth stages; BEST Arabidopsis thaliana protein match is: unknown protein (TAIR:AT5G42860.1); Has 258 Blast hits to 242 proteins in 39 species: Archae - 0; Bacteria - 11; Metazoa - 10; Fun…	-
Bhi02G000977	chr2	27124371	27125570	0	0	0	0	0	-	-	-	-	-
Bhi02G000978	chr2	27199885	27204825	95.2428	29.5925	20.5872	15.3501	14.7145	IPR011598 Myc-type, basic helix-loop-helix (bHLH) domain	GO:0046983 protein dimerization activity;	gi|449449517|ref|XP_004142511.1| PREDICTED: transcription factor bHLH68 isoform X1 [Cucumis sativus] >gi|700211726|gb|KGN66822.1| hypothetical protein Csa_1G697530 [Cucumis sativus]	AT4G29100.1 | Symbols: | basic helix-loop-helix (bHLH) DNA-binding superfamily protein | chr4:14341140-14344575 FORWARD LENGTH=407	sp|Q8S3D1|BH068_ARATH Transcription factor bHLH68 OS=Arabidopsis thaliana GN=BHLH68 PE=2 SV=2
Bhi02G000979	chr2	27276828	27280148	1.13858	3.50705	4.402	61.146	1.42671	IPR000845 Nucleoside phosphorylase domain; IPR018017 Nucleoside phosphorylase	GO:0003824 catalytic activity; GO:0009116 nucleoside metabolic process;	gi|778664433|ref|XP_011660294.1| PREDICTED: bark storage protein A [Cucumis sativus] >gi|700211723|gb|KGN66819.1| hypothetical protein Csa_1G696520 [Cucumis sativus]	AT4G28940.1 | Symbols: | Phosphorylase superfamily protein | chr4:14274414-14276920 FORWARD LENGTH=348	sp|Q07469|BSPA_POPDE Bark storage protein A OS=Populus deltoides GN=BSPA PE=2 SV=1
Bhi02G000980	chr2	27283016	27284005	0.227055	1.05852	0.9129	0.690925	0.28127	IPR000845 Nucleoside phosphorylase domain; IPR018017 Nucleoside phosphorylase	GO:0003824 catalytic activity; GO:0009116 nucleoside metabolic process;	gi|659125548|ref|XP_008462741.1| PREDICTED: bark storage protein A [Cucumis melo]	AT4G28940.1 | Symbols: | Phosphorylase superfamily protein | chr4:14274414-14276920 FORWARD LENGTH=348	sp|Q09117|BSPB_POPDE Bark storage protein B OS=Populus deltoides GN=BSP PE=1 SV=1
Bhi02G000981	chr2	27284405	27294625	0.893106	12.8484	3.15544	5.10104	2.51081	IPR003613 U box domain; IPR017986 WD40-repeat-containing domain; IPR001680 WD40 repeat; IPR016024 Armadillo-type fold; IPR015943 WD40/YVTN repeat-like-containing domain; IPR013083 Zinc finger, RING/FYVE/PHD-type	GO:0004842 ubiquitin-protein transferase activity; GO:0016567 protein ubiquitination;	gi|778665432|ref|XP_011648557.1| PREDICTED: putative E3 ubiquitin-protein ligase LIN-1 [Cucumis sativus] >gi|700211721|gb|KGN66817.1| hypothetical protein Csa_1G696500 [Cucumis sativus]	AT3G06880.2 | Symbols: | Transducin/WD40 repeat-like superfamily protein | chr3:2170516-2175686 REVERSE LENGTH=1264	sp|D1FP57|LIN2_LOTJA Putative E3 ubiquitin-protein ligase LIN-2 OS=Lotus japonicus GN=LIN PE=1 SV=1
Bhi02G000982	chr2	27296558	27299009	117.683	302.487	232.089	256.735	327.701	IPR012336 Thioredoxin-like fold; IPR013740 Redoxin	-	gi|659125546|ref|XP_008462740.1| PREDICTED: peroxiredoxin-2B-like [Cucumis melo]	AT1G65980.1 | Symbols: TPX1 | thioredoxin-dependent peroxidase 1 | chr1:24559524-24560753 REVERSE LENGTH=162	sp|Q9FR35|PRX2C_ORYSJ Peroxiredoxin-2C OS=Oryza sativa subsp. japonica GN=PRXIIC PE=1 SV=1
Bhi02G000983	chr2	27310583	27317066	0.888608	2.19587	5.41793	0.751019	3.64996	IPR003579 Small GTPase superfamily, Rab type; IPR003578 Small GTPase superfamily, Rho type; IPR020849 Small GTPase superfamily, Ras type; IPR027417 P-loop containing nucleoside triphosphate hydrolase; IPR005225 Small GTP-binding protein domain; IPR001806 Small GTPase superfamily	GO:0005525 GTP binding; GO:0007264 small GTPase mediated signal transduction; GO:0015031 protein transport;	gi|778664428|ref|XP_004142514.2| PREDICTED: rac-like GTP-binding protein ARAC7 [Cucumis sativus]	AT4G28950.1 | Symbols: ARAC7, ATROP9, ATRAC7, RAC7, ROP9 | RHO-related protein from plants 9 | chr4:14278289-14279705 FORWARD LENGTH=209	sp|O82480|RAC7_ARATH Rac-like GTP-binding protein ARAC7 OS=Arabidopsis thaliana GN=ARAC7 PE=1 SV=1
Bhi02G000984	chr2	27312711	27318563	6.31184	23.8674	24.1076	4.36784	31.8486	IPR005828 Major facilitator, sugar transporter-like; IPR003663 Sugar/inositol transporter; IPR020846 Major facilitator superfamily domain; IPR005829 Sugar transporter, conserved site	GO:0016021 integral component of membrane; GO:0022857 transmembrane transporter activity; GO:0055085 transmembrane transport;	gi|659125538|ref|XP_008462735.1| PREDICTED: probable plastidic glucose transporter 2 isoform X1 [Cucumis melo]	AT1G67300.1 | Symbols: | Major facilitator superfamily protein | chr1:25193832-25196751 REVERSE LENGTH=493	sp|Q9FYG3|PLST2_ARATH Probable plastidic glucose transporter 2 OS=Arabidopsis thaliana GN=At1g67300 PE=2 SV=1
Bhi02G000997	chr2	27980186	27980579	0.160971	0.165695	0.182649	0.240305	0.165765	-	-	gi|57013947|ref|YP_173420.1| hypothetical protein NitaMp078 [Nicotiana tabacum] >gi|56806583|dbj|BAD83484.1| hypothetical protein (mitochondrion) [Nicotiana tabacum] >gi|1102278273|gb|OIT26820.1| hypothetical protein A4A49_42013 [Nicotiana attenuata]	-	-
Bhi02G000998	chr2	27981783	27982232	0.62376	0.311445	0.593236	0.277651	0.261687	-	-	gi|1201310401|gb|OVA10847.1| hypothetical protein BVC80_7573g2 [Macleaya cordata]	-	-
Bhi02G000999	chr2	27995187	27995438	0	0	0	0	0	IPR005508 B3 domain-containing protein; IPR003340 B3 DNA binding domain; IPR015300 DNA-binding pseudobarrel domain	-	gi|700200968|gb|KGN56101.1| hypothetical protein Csa_3G073910 [Cucumis sativus]	AT4G03170.1 | Symbols: | AP2/B3-like transcriptional factor family protein | chr4:1400832-1401584 FORWARD LENGTH=250	sp|Q9ZR14|Y4317_ARATH Putative B3 domain-containing protein At4g03170 OS=Arabidopsis thaliana GN=At4g03170 PE=3 SV=1
Bhi02G001000	chr2	28034924	28035574	0	0	0	0	0	IPR015300 DNA-binding pseudobarrel domain	-	gi|700200968|gb|KGN56101.1| hypothetical protein Csa_3G073910 [Cucumis sativus]	AT4G03170.1 | Symbols: | AP2/B3-like transcriptional factor family protein | chr4:1400832-1401584 FORWARD LENGTH=250	sp|Q9ZR14|Y4317_ARATH Putative B3 domain-containing protein At4g03170 OS=Arabidopsis thaliana GN=At4g03170 PE=3 SV=1
Bhi02G001001	chr2	28063105	28063449	0	0	0	0	0	-	-	-	-	-
Bhi02G001002	chr2	28155157	28159848	13.3769	4.18194	1.17834	34.4243	1.15358	IPR005828 Major facilitator, sugar transporter-like; IPR020846 Major facilitator superfamily domain; IPR005829 Sugar transporter, conserved site; IPR003663 Sugar/inositol transporter	GO:0016021 integral component of membrane; GO:0022857 transmembrane transporter activity; GO:0055085 transmembrane transport;	gi|659130996|ref|XP_008465463.1| PREDICTED: sugar transport protein 14-like [Cucumis melo]	AT1G77210.2 | Symbols: STP14 | sugar transporter 14 | chr1:29009036-29010980 REVERSE LENGTH=504	sp|Q8GW61|STP14_ARATH Sugar transport protein 14 OS=Arabidopsis thaliana GN=STP14 PE=2 SV=2
Bhi02G001003	chr2	28164843	28168777	7.60557	2.88815	1.52163	1.83133	0.758451	IPR004263 Exostosin-like	-	gi|659130994|ref|XP_008465462.1| PREDICTED: probable glycosyltransferase At3g07620 isoform X2 [Cucumis melo]	AT5G19670.1 | Symbols: | Exostosin family protein | chr5:6647025-6649358 FORWARD LENGTH=610	sp|Q9FFN2|GLYT3_ARATH Probable glycosyltransferase At5g03795 OS=Arabidopsis thaliana GN=At5g03795 PE=3 SV=2
Bhi02G001004	chr2	28172376	28176760	0.148222	7.63417	6.76024	1.41799	2.94649	IPR004263 Exostosin-like	-	gi|659130994|ref|XP_008465462.1| PREDICTED: probable glycosyltransferase At3g07620 isoform X2 [Cucumis melo]	AT5G37000.1 | Symbols: | Exostosin family protein | chr5:14618107-14620282 FORWARD LENGTH=547	sp|Q9FFN2|GLYT3_ARATH Probable glycosyltransferase At5g03795 OS=Arabidopsis thaliana GN=At5g03795 PE=3 SV=2
Bhi02G001005	chr2	28179027	28183734	1.84391	35.3118	16.31	11.7236	14.6494	IPR004263 Exostosin-like	-	gi|659125587|ref|XP_008462761.1| PREDICTED: probable glycosyltransferase At5g03795 [Cucumis melo]	AT5G19670.1 | Symbols: | Exostosin family protein | chr5:6647025-6649358 FORWARD LENGTH=610	sp|Q9FFN2|GLYT3_ARATH Probable glycosyltransferase At5g03795 OS=Arabidopsis thaliana GN=At5g03795 PE=3 SV=2
Bhi02G001006	chr2	28213980	28219006	3.44571	44.0472	4.35811	0.702608	9.27299	IPR016177 DNA-binding domain; IPR001471 AP2/ERF domain	GO:0003677 DNA binding;	gi|659125585|ref|XP_008462760.1| PREDICTED: ethylene-responsive transcription factor TINY-like [Cucumis melo]	AT5G11590.1 | Symbols: TINY2 | Integrase-type DNA-binding superfamily protein | chr5:3727789-3728499 REVERSE LENGTH=236	sp|Q9LYD3|DREB3_ARATH Dehydration-responsive element-binding protein 3 OS=Arabidopsis thaliana GN=DREB3 PE=2 SV=1
Bhi02G001007	chr2	28267055	28267231	0	0	0	0	0	-	-	-	-	-
Bhi02G001008	chr2	28309035	28322747	2.56121	17.5711	15.0485	7.87331	11.4561	IPR011990 Tetratricopeptide-like helical domain; IPR019734 Tetratricopeptide repeat; IPR013026 Tetratricopeptide repeat-containing domain	GO:0005515 protein binding;	gi|659093636|ref|XP_008447634.1| PREDICTED: general transcription factor 3C polypeptide 3 isoform X1 [Cucumis melo] >gi|659093638|ref|XP_008447635.1| PREDICTED: general transcription factor 3C polypeptide 3 isoform X1 [Cucumis melo]	AT1G17680.2 | Symbols: | tetratricopeptide repeat (TPR)-containing protein | chr1:6076388-6082160 FORWARD LENGTH=896	sp|Q9Y5Q9|TF3C3_HUMAN General transcription factor 3C polypeptide 3 OS=Homo sapiens GN=GTF3C3 PE=1 SV=1
Bhi02G001105	chr2	32885760	32886047	0.232341	0	0.002656	0.059	0.130676	-	-	-	-	-
Bhi02G001106	chr2	32894900	32994452	3.42339	5.29892	4.87759	5.06452	4.62619	-	-	-	-	-
Bhi02G001107	chr2	33042881	33063359	21.523	31.1361	18.3515	26.7767	39.3623	IPR015943 WD40/YVTN repeat-like-containing domain; IPR000300 Inositol polyphosphate-related phosphatase; IPR005135 Endonuclease/exonuclease/phosphatase; IPR001680 WD40 repeat; IPR008962 PapD-like	GO:0005515 protein binding;	gi|449442781|ref|XP_004139159.1| PREDICTED: type II inositol 1,4,5-trisphosphate 5-phosphatase FRA3 isoform X1 [Cucumis sativus] >gi|700211550|gb|KGN66646.1| hypothetical protein Csa_1G652290 [Cucumis sativus]	AT1G65580.1 | Symbols: FRA3 | Endonuclease/exonuclease/phosphatase family protein | chr1:24377598-24383940 REVERSE LENGTH=1101	sp|Q84W55|IP5PF_ARATH Type II inositol polyphosphate 5-phosphatase 15 OS=Arabidopsis thaliana GN=IP5P15 PE=1 SV=2
Bhi02G001108	chr2	33065814	33067943	6.24082	8.70808	18.3754	4.73686	9.09281	IPR007572 Uncharacterised protein family Ycf20	-	gi|449442657|ref|XP_004139097.1| PREDICTED: ycf20-like protein [Cucumis sativus] >gi|778664053|ref|XP_011660206.1| PREDICTED: ycf20-like protein [Cucumis sativus] >gi|778664056|ref|XP_011660207.1| PREDICTED: ycf20-like protein [Cucumis sativus] >gi|700211549|gb|KGN66645.1| hypothetical protein Csa_1G652280 [Cucumis sativus]	AT1G65420.1 | Symbols: NPQ7 | Protein of unknown function (DUF565) | chr1:24297669-24298374 REVERSE LENGTH=197	sp|O80813|YC20L_ARATH Ycf20-like protein OS=Arabidopsis thaliana GN=At1g65420 PE=2 SV=2
Bhi02G001109	chr2	33078112	33078288	0	0	0	0	0	-	-	-	-	-
Bhi02G001220	chr2	38094587	38151310	5.94336	12.2884	13.2425	7.01682	15.255	-	-	gi|1216260798|ref|XP_021614414.1| 3-hydroxyisobutyryl-CoA hydrolase-like protein 1, mitochondrial isoform X11 [Manihot esculenta]	-	-
Bhi02G001221	chr2	38266881	38267039	0	0	0	0	0	-	-	-	-	-
Bhi02G001222	chr2	38271530	38271889	0.074506	0	0.319459	0	0	-	-	-	-	-
Bhi02G001223	chr2	38310135	38313847	0.069277	0.125366	5.23386	36.3972	4.02697	-	-	gi|659098818|ref|XP_008450308.1| PREDICTED: IQ domain-containing protein IQM2-like [Cucumis melo]	AT3G13600.1 | Symbols: | calmodulin-binding family protein | chr3:4445102-4447383 FORWARD LENGTH=605	sp|Q9LHN9|IQM2_ARATH IQ domain-containing protein IQM2 OS=Arabidopsis thaliana GN=IQM2 PE=2 SV=1
Bhi02G001224	chr2	38322519	38322773	0	0	0	0	0	-	-	-	-	-
Bhi02G001225	chr2	38355358	38360092	0.163258	3.19184	1.73757	0.637927	4.73339	-	-	gi|449442731|ref|XP_004139134.1| PREDICTED: uncharacterized protein LOC101218765 [Cucumis sativus]	AT3G13600.1 | Symbols: | calmodulin-binding family protein | chr3:4445102-4447383 FORWARD LENGTH=605	sp|Q9LHN9|IQM2_ARATH IQ domain-containing protein IQM2 OS=Arabidopsis thaliana GN=IQM2 PE=2 SV=1
Bhi02G001226	chr2	38397493	38401288	55.33	71.9453	55.1606	78.98	64.0795	-	-	gi|659098830|ref|XP_008450314.1| PREDICTED: succinate dehydrogenase subunit 6, mitochondrial [Cucumis melo]	AT1G08480.1 | Symbols: | unknown protein; FUNCTIONS IN: molecular_function unknown; INVOLVED IN: biological_process unknown; LOCATED IN: mitochondrion, plasma membrane, plastid, vacuole; EXPRESSED IN: 27 plant structures; EXPRESSED DURING: 15 growth stages; Has 39 Blast hits to 39 proteins in 13 species: Archae - 0; Bacteria - 0; Metazoa - 0; Fungi - 0; Plants - 39; Viruses - 0; Other Eukaryotes …	sp|Q941A6|SDH6_ARATH Succinate dehydrogenase subunit 6, mitochondrial OS=Arabidopsis thaliana GN=SDH6 PE=1 SV=1
Bhi02G001227	chr2	38412715	38417406	6.11189	124.379	36.6592	39.0276	90.0846	IPR000782 FAS1 domain	-	gi|659098834|ref|XP_008450315.1| PREDICTED: fasciclin-like arabinogalactan protein 17 [Cucumis melo]	AT5G06390.1 | Symbols: FLA17 | FASCICLIN-like arabinogalactan protein 17 precursor | chr5:1952939-1955047 FORWARD LENGTH=458	sp|Q66GR0|FLA17_ARATH Fasciclin-like arabinogalactan protein 17 OS=Arabidopsis thaliana GN=FLA17 PE=2 SV=1
Bhi02G001228	chr2	38439786	38447616	11.938	9.90195	7.94477	11.0985	9.64017	IPR001841 Zinc finger, RING-type; IPR013083 Zinc finger, RING/FYVE/PHD-type	GO:0005515 protein binding; GO:0008270 zinc ion binding;	gi|659098843|ref|XP_008450319.1| PREDICTED: E3 ubiquitin-protein ligase RHF2A-like isoform X2 [Cucumis melo]	AT5G22000.3 | Symbols: RHF2A | RING-H2 group F2A | chr5:7277436-7279553 FORWARD LENGTH=375	sp|Q9ZT42|RHF2A_ARATH E3 ubiquitin-protein ligase RHF2A OS=Arabidopsis thaliana GN=RHF2A PE=2 SV=1
Bhi02G001236	chr2	38905358	38918234	41.5473	28.7406	23.5649	32.3821	36.1959	IPR012955 CASP, C-terminal	GO:0006891 intra-Golgi vesicle-mediated transport; GO:0030173 integral component of Golgi membrane; GO:0016841 ammonia-lyase activity;	gi|778663846|ref|XP_011660168.1| PREDICTED: protein CASP [Cucumis sativus] >gi|700211462|gb|KGN66558.1| hypothetical protein Csa_1G629150 [Cucumis sativus]	AT3G18480.1 | Symbols: AtCASP, CASP | CCAAT-displacement protein alternatively spliced product | chr3:6336924-6341596 FORWARD LENGTH=689	sp|Q9LS42|CASP_ARATH Protein CASP OS=Arabidopsis thaliana GN=CASP PE=1 SV=2
Bhi02G001237	chr2	38970392	38974995	4.17218	3.58301	5.03289	2.19545	2.30089	IPR002885 Pentatricopeptide repeat; IPR011990 Tetratricopeptide-like helical domain	-	gi|659098879|ref|XP_008450333.1| PREDICTED: pentatricopeptide repeat-containing protein At4g28010 [Cucumis melo] >gi|659098881|ref|XP_008450334.1| PREDICTED: pentatricopeptide repeat-containing protein At4g28010 [Cucumis melo] >gi|659098883|ref|XP_008450335.1| PREDICTED: pentatricopeptide repeat-containing protein At4g28010 [Cucumis melo] >gi|659098887|ref|XP_008450337.1| PREDICTED: pentatricopep…	AT4G28010.1 | Symbols: | Tetratricopeptide repeat (TPR)-like superfamily protein | chr4:13930379-13932493 FORWARD LENGTH=704	sp|Q9SUD8|PP340_ARATH Pentatricopeptide repeat-containing protein At4g28010 OS=Arabidopsis thaliana GN=At4g28010 PE=2 SV=1
Bhi02G001238	chr2	38976328	38982421	3.68877	16.982	12.3994	10.8768	11.7694	-	-	-	-	-
Bhi02G001239	chr2	39056398	39081336	13.037	30.1706	36.2712	21.3966	31.9948	IPR000198 Rho GTPase-activating protein domain; IPR011993 PH domain-like; IPR008936 Rho GTPase activation protein; IPR001849 Pleckstrin homology domain; IPR025757 Ternary complex factor MIP1, leucine-zipper	GO:0007165 signal transduction;	gi|659098891|ref|XP_008450339.1| PREDICTED: rho GTPase-activating protein 7 [Cucumis melo]	AT5G19390.2 | Symbols: | Rho GTPase activation protein (RhoGAP) with PH domain | chr5:6531906-6538206 FORWARD LENGTH=870	sp|Q8RWQ4|RGAP7_ARATH Rho GTPase-activating protein 7 OS=Arabidopsis thaliana GN=ROPGAP7 PE=2 SV=1
Bhi02G001240	chr2	39086112	39093861	97.7196	69.8562	44.6762	70.6787	53.6408	IPR011990 Tetratricopeptide-like helical domain; IPR018834 DNA/RNA-binding domain, Est1-type; IPR019458 Telomerase activating protein Est1	GO:0005515 protein binding;	gi|449442587|ref|XP_004139063.1| PREDICTED: protein SMG7 [Cucumis sativus] >gi|700211454|gb|KGN66550.1| hypothetical protein Csa_1G629070 [Cucumis sativus]	AT5G19400.2 | Symbols: SMG7 | Telomerase activating protein Est1 | chr5:6540603-6544262 FORWARD LENGTH=1059	sp|A9QM73|SMG7_ARATH Protein SMG7 OS=Arabidopsis thaliana GN=SMG7 PE=2 SV=1
Bhi02G001254	chr2	39989128	39990171	0.306138	0.137026	0.615011	10.15	0.09089	IPR025322 Protein of unknown function DUF4228, plant	-	gi|659098910|ref|XP_008450347.1| PREDICTED: uncharacterized protein LOC103491983 [Cucumis melo]	AT5G12340.1 | Symbols: | unknown protein; BEST Arabidopsis thaliana protein match is: unknown protein (TAIR:AT1G28190.1); Has 30201 Blast hits to 17322 proteins in 780 species: Archae - 12; Bacteria - 1396; Metazoa - 17338; Fungi - 3422; Plants - 5037; Viruses - 0; Other Eukaryotes - 2996 (source: NCBI BLink). | chr5:3992948-3993610 REVERSE LENGTH=220	-
Bhi02G001255	chr2	40022878	40025121	1.23198	3.87648	4.02187	2.03605	3.13617	IPR002885 Pentatricopeptide repeat; IPR011990 Tetratricopeptide-like helical domain	-	gi|659098922|ref|XP_008450352.1| PREDICTED: pentatricopeptide repeat-containing protein At5g01110 [Cucumis melo] >gi|659098926|ref|XP_008450353.1| PREDICTED: pentatricopeptide repeat-containing protein At5g01110 [Cucumis melo] >gi|659098928|ref|XP_008450354.1| PREDICTED: pentatricopeptide repeat-containing protein At5g01110 [Cucumis melo] >gi|659098930|ref|XP_008450355.1| PREDICTED: pentatricopep…	AT5G01110.1 | Symbols: | Tetratricopeptide repeat (TPR)-like superfamily protein | chr5:42114-44303 REVERSE LENGTH=729	sp|Q9LFC5|PP360_ARATH Pentatricopeptide repeat-containing protein At5g01110 OS=Arabidopsis thaliana GN=At5g01110 PE=2 SV=1
Bhi02G001256	chr2	40043182	40060954	14.3439	37.4722	32.6788	23.5429	39.6486	IPR000408 Regulator of chromosome condensation, RCC1; IPR011011 Zinc finger, FYVE/PHD-type; IPR009091 Regulator of chromosome condensation 1/beta-lactamase-inhibitor protein II; IPR011993 PH domain-like; IPR017455 Zinc finger, FYVE-related; IPR013083 Zinc finger, RING/FYVE/PHD-type; IPR013591 Brevis radix (BRX) domain; IPR027988 Transcription factor BREVIS RADIX, N-terminal domain; IPR000306 FYVE…	-	gi|659098932|ref|XP_008450356.1| PREDICTED: uncharacterized protein LOC103491987 [Cucumis melo]	AT5G19420.1 | Symbols: | Regulator of chromosome condensation (RCC1) family with FYVE zinc finger domain | chr5:6547945-6552866 REVERSE LENGTH=1105	sp|Q15751|HERC1_HUMAN Probable E3 ubiquitin-protein ligase HERC1 OS=Homo sapiens GN=HERC1 PE=1 SV=2
Bhi02G001257	chr2	40079919	40080086	1.60188	3.50438	4.1342	2.33299	3.23677	IPR000555 JAB1/MPN/MOV34 metalloenzyme domain	GO:0005515 protein binding;	gi|659083627|ref|XP_008442454.1| PREDICTED: 26S proteasome non-ATPase regulatory subunit 7 homolog A [Cucumis melo]	AT3G11270.2 | Symbols: MEE34 | Mov34/MPN/PAD-1 family protein | chr3:3528989-3531317 FORWARD LENGTH=307	sp|Q9C774|PSD7B_ARATH 26S proteasome non-ATPase regulatory subunit 7 homolog B OS=Arabidopsis thaliana GN=RPN8B PE=1 SV=1
Bhi02G001258	chr2	40082362	40085322	5.47832	12.3065	13.3504	7.6604	11.4604	IPR019333 Integrator complex subunit 3	-	gi|1035407257|ref|XP_016900895.1| PREDICTED: integrator complex subunit 3 homolog [Cucumis melo]	AT4G14590.1 | Symbols: emb2739 | embryo defective 2739 | chr4:8374391-8375962 FORWARD LENGTH=508	sp|Q55EZ4|INT3_DICDI Integrator complex subunit 3 homolog OS=Dictyostelium discoideum GN=ints3 PE=3 SV=1
Bhi02G001259	chr2	40086212	40086776	3.09545	8.58739	7.66	4.2063	6.36074	-	-	-	-	-
Bhi02G001260	chr2	40089011	40092387	0.053432	0.053929	0.049812	0.02446	0.043747	IPR018502 Annexin repeat; IPR001464 Annexin; IPR009118 Annexin, plant	GO:0005509 calcium ion binding; GO:0005544 calcium-dependent phospholipid binding;	gi|1035407212|ref|XP_008450361.2| PREDICTED: annexin D8 [Cucumis melo]	AT5G12380.1 | Symbols: ANNAT8 | annexin 8 | chr5:4009223-4010687 FORWARD LENGTH=316	sp|Q94CK4|ANXD8_ARATH Annexin D8 OS=Arabidopsis thaliana GN=ANNAT8 PE=2 SV=2
Bhi02G001261	chr2	40093058	40097163	47.3388	44.1798	34.289	156.109	30.9413	IPR028061 Fis1, C-terminal tetratricopeptide repeat; IPR016543 Mitochondria fission 1 protein; IPR028058 Fis1, N-terminal tetratricopeptide repeat; IPR011990 Tetratricopeptide-like helical domain	-	gi|449442575|ref|XP_004139057.1| PREDICTED: mitochondrial fission 1 protein A [Cucumis sativus] >gi|700211435|gb|KGN66531.1| hypothetical protein Csa_1G627410 [Cucumis sativus]	AT3G57090.1 | Symbols: BIGYIN, FIS1A | Tetratricopeptide repeat (TPR)-like superfamily protein | chr3:21128627-21129981 FORWARD LENGTH=170	sp|Q9M1J1|FIS1A_ARATH Mitochondrial fission 1 protein A OS=Arabidopsis thaliana GN=FIS1A PE=1 SV=1
Bhi02G001262	chr2	40167663	40175596	58.1918	23.947	14.59	13.2362	16.6282	IPR008521 Magnesium transporter NIPA	GO:0015095 magnesium ion transmembrane transporter activity; GO:0015693 magnesium ion transport; GO:0016021 integral component of membrane;	gi|659098946|ref|XP_008450363.1| PREDICTED: probable magnesium transporter NIPA6 isoform X1 [Cucumis melo]	AT1G71900.1 | Symbols: | Protein of unknown function (DUF803) | chr1:27061754-27064053 FORWARD LENGTH=343	sp|Q94AH3|NIPA4_ARATH Probable magnesium transporter NIPA4 OS=Arabidopsis thaliana GN=At1g71900 PE=2 SV=1
Bhi02G001263	chr2	40215925	40216526	0.768871	0.023719	4.35737	0	0.424974	IPR001128 Cytochrome P450	GO:0005506 iron ion binding; GO:0016705 oxidoreductase activity, acting on paired donors, with incorporation or reduction of molecular oxygen; GO:0020037 heme binding; GO:0055114 oxidation-reduction process;	gi|778665373|ref|XP_011648548.1| PREDICTED: isoleucine N-monooxygenase 1-like [Cucumis sativus]	AT5G35917.1 | Symbols: CYP79A3P | cytochrome P450, family 79, subfamily A, polypeptide 3 pseudogene | chr5:14049123-14051128 FORWARD LENGTH=490	sp|Q9M7B7|C79D2_MANES Valine N-monooxygenase 2 OS=Manihot esculenta GN=CYP79D2 PE=1 SV=1
Bhi02G001264	chr2	40253488	40253817	0	0	0	0	0	IPR001128 Cytochrome P450	GO:0005506 iron ion binding; GO:0016705 oxidoreductase activity, acting on paired donors, with incorporation or reduction of molecular oxygen; GO:0020037 heme binding; GO:0055114 oxidation-reduction process;	gi|700195578|gb|KGN50755.1| hypothetical protein Csa_5G223620 [Cucumis sativus]	AT5G05260.1 | Symbols: CYP79A2 | cytochrome p450 79a2 | chr5:1559778-1561765 REVERSE LENGTH=523	sp|Q6J540|C79D4_LOTJA Isoleucine N-monooxygenase 2 OS=Lotus japonicus GN=CYP79D4 PE=1 SV=1
Bhi02G001265	chr2	40253877	40255427	0.011943	0	0	0	0	IPR002401 Cytochrome P450, E-class, group I; IPR001128 Cytochrome P450	GO:0005506 iron ion binding; GO:0016705 oxidoreductase activity, acting on paired donors, with incorporation or reduction of molecular oxygen; GO:0020037 heme binding; GO:0055114 oxidation-reduction process;	gi|778701609|ref|XP_011655052.1| PREDICTED: isoleucine N-monooxygenase 1 [Cucumis sativus]	AT5G05260.1 | Symbols: CYP79A2 | cytochrome p450 79a2 | chr5:1559778-1561765 REVERSE LENGTH=523	sp|Q43135|C79A1_SORBI Tyrosine N-monooxygenase OS=Sorghum bicolor GN=CYP79A1 PE=1 SV=3
Bhi02G001284	chr2	40944703	40950855	2.74916	13.6152	9.29793	8.85163	7.42618	IPR007342 Pseudouridine-5'-phosphate glycosidase	GO:0016798 hydrolase activity, acting on glycosyl bonds;	gi|659098979|ref|XP_008450374.1| PREDICTED: pseudouridine-5'-phosphate glycosidase isoform X1 [Cucumis melo]	AT1G50510.1 | Symbols: | indigoidine synthase A family protein | chr1:18716578-18719060 FORWARD LENGTH=330	sp|C0ZIY1|PSUG_BREBN Pseudouridine-5'-phosphate glycosidase OS=Brevibacillus brevis (strain 47 / JCM 6285 / NBRC 100599) GN=psuG PE=3 SV=1
Bhi02G001285	chr2	40983624	40985065	7.07554	11.7273	10.0381	22.6011	13.1897	-	-	-	-	-
Bhi02G001286	chr2	40987080	41012013	5.94822	14.3537	14.3006	9.75541	12.3555	IPR019787 Zinc finger, PHD-finger; IPR013083 Zinc finger, RING/FYVE/PHD-type; IPR011011 Zinc finger, FYVE/PHD-type; IPR001965 Zinc finger, PHD-type; IPR028942 WHIM1 domain; IPR018501 DDT domain superfamily; IPR018500 DDT domain, subgroup; IPR019786 Zinc finger, PHD-type, conserved site; IPR004022 DDT domain	GO:0005515 protein binding;	gi|778663758|ref|XP_011660153.1| PREDICTED: uncharacterized protein LOC101215194 [Cucumis sativus]	AT5G12400.1 | Symbols: | DNA binding;zinc ion binding;DNA binding | chr5:4013813-4021018 FORWARD LENGTH=1602	sp|F4JYC8|PTM_ARATH DDT domain-containing protein PTM OS=Arabidopsis thaliana GN=PTM PE=1 SV=1
Bhi02G001287	chr2	41020028	41053478	3.99095	34.67	38.2572	20.1027	32.9387	IPR016021 MIF4G-like domain; IPR016024 Armadillo-type fold; IPR027159 Nuclear cap-binding protein subunit 1; IPR003890 MIF4G-like, type 3; IPR015172 MIF4G-like, type 1; IPR015174 MIF4G-like, type 2	-	gi|659099004|ref|XP_008450385.1| PREDICTED: nuclear cap-binding protein subunit 1 [Cucumis melo]	AT2G13540.1 | Symbols: ENS, ABH1, CBP80, ATCBP80 | ARM repeat superfamily protein | chr2:5637053-5642813 FORWARD LENGTH=848	sp|Q9SIU2|NCBP1_ARATH Nuclear cap-binding protein subunit 1 OS=Arabidopsis thaliana GN=ABH1 PE=1 SV=2
Bhi02G001288	chr2	41099638	41109271	21.1655	142.556	131.382	98.6145	127.48	IPR000504 RNA recognition motif domain; IPR008111 RNA-binding motif protein 8; IPR012677 Nucleotide-binding alpha-beta plait domain	GO:0003676 nucleic acid binding;	gi|449442559|ref|XP_004139049.1| PREDICTED: RNA-binding protein 8A-B [Cucumis sativus] >gi|659099006|ref|XP_008450386.1| PREDICTED: RNA-binding protein 8A-B [Cucumis melo] >gi|700211415|gb|KGN66511.1| hypothetical protein Csa_1G616290 [Cucumis sativus]	AT1G51510.1 | Symbols: Y14 | RNA-binding (RRM/RBD/RNP motifs) family protein | chr1:19103072-19104753 REVERSE LENGTH=202	sp|Q9V535|RBM8A_DROME RNA-binding protein 8A OS=Drosophila melanogaster GN=tsu PE=1 SV=1
Bhi02G001297	chr2	41710914	41711325	0	0.052049	0.035739	0.61525	0	-	-	-	-	-
Bhi02G001298	chr2	41732787	41740064	43.1972	82.1217	21.8624	40.0394	17.8878	IPR002504 NAD kinase; IPR016064 NAD kinase/diacylglycerol kinase-like domain; IPR017438 Inorganic polyphosphate/ATP-NAD kinase, domain 1; IPR017437 ATP-NAD kinase, PpnK-type, all-beta	GO:0003951 NAD+ kinase activity; GO:0006741 NADP biosynthetic process; GO:0008152 metabolic process;	gi|449442539|ref|XP_004139039.1| PREDICTED: NAD(H) kinase 1 [Cucumis sativus] >gi|700211401|gb|KGN66497.1| hypothetical protein Csa_1G615160 [Cucumis sativus]	AT3G21070.2 | Symbols: NADK1 | NAD kinase 1 | chr3:7380434-7383874 REVERSE LENGTH=524	sp|Q56YN3|NADK1_ARATH NAD(H) kinase 1 OS=Arabidopsis thaliana GN=NADK1 PE=1 SV=2
Bhi02G001299	chr2	41759155	41765780	0.074934	0.00502	4.50886	4.45917	0.230623	IPR006740 Protein of unknown function DUF604	-	gi|659099069|ref|XP_008450413.1| PREDICTED: uncharacterized protein LOC103492025 [Cucumis melo]	AT5G12460.1 | Symbols: | Protein of unknown function (DUF604) | chr5:4043057-4044583 FORWARD LENGTH=441	-
Bhi02G001300	chr2	41794663	41798027	0.556996	2.59734	20.249	0.075779	6.83318	IPR029058 Alpha/Beta hydrolase fold; IPR002921 Fungal lipase-like domain	-	gi|778663679|ref|XP_011660136.1| PREDICTED: phospholipase A1-Igamma3, chloroplastic [Cucumis sativus] >gi|700211399|gb|KGN66495.1| hypothetical protein Csa_1G614650 [Cucumis sativus]	AT1G51440.1 | Symbols: | alpha/beta-Hydrolases superfamily protein | chr1:19070971-19072554 FORWARD LENGTH=527	sp|Q9C8J6|PLA17_ARATH Phospholipase A1-Igamma3, chloroplastic OS=Arabidopsis thaliana GN=At1g51440 PE=1 SV=1
Bhi02G001301	chr2	41842151	41843212	9.11544	91.0919	31.0975	23.0033	47.2723	IPR028919 Viral movement protein	-	gi|700211398|gb|KGN66494.1| hypothetical protein Csa_1G614640 [Cucumis sativus]	-	-
Bhi02G001302	chr2	41856238	41857492	15.655	178.533	37.5612	37.8346	55.8705	IPR028919 Viral movement protein	-	gi|700211397|gb|KGN66493.1| hypothetical protein Csa_1G614140 [Cucumis sativus]	-	-
Bhi03G000033	chr3	952405	953202	0	0	0	0.042233	0	-	-	-	-	-
Bhi03G000034	chr3	954120	954341	0.031795	0	0.025842	0.05804	0	-	-	-	-	-
Bhi03G000035	chr3	955068	958516	8.40008	62.7884	108.231	92.221	70.3405	IPR001515 Ribosomal protein L32e	GO:0003735 structural constituent of ribosome; GO:0005622 intracellular; GO:0005840 ribosome; GO:0006412 translation;	gi|659078356|ref|XP_008439684.1| PREDICTED: 60S ribosomal protein L32-1-like [Cucumis melo] >gi|659078358|ref|XP_008439685.1| PREDICTED: 60S ribosomal protein L32-1-like [Cucumis melo]	AT4G18100.1 | Symbols: | Ribosomal protein L32e | chr4:10035715-10036475 REVERSE LENGTH=133	sp|P49211|RL321_ARATH 60S ribosomal protein L32-1 OS=Arabidopsis thaliana GN=RPL32A PE=2 SV=2
Bhi03G000036	chr3	983258	990653	12.6864	12.9706	9.36857	4.78051	6.53958	IPR012677 Nucleotide-binding alpha-beta plait domain; IPR000504 RNA recognition motif domain; IPR007201 RNA recognition motif 2	GO:0000166 nucleotide binding;	gi|659078346|ref|XP_008439679.1| PREDICTED: protein MEI2-like 5 [Cucumis melo] >gi|659078348|ref|XP_008439680.1| PREDICTED: protein MEI2-like 5 [Cucumis melo]	AT1G29400.2 | Symbols: AML5, ML5 | MEI2-like protein 5 | chr1:10290393-10293696 REVERSE LENGTH=800	sp|Q6ZI17|OML2_ORYSJ Protein MEI2-like 2 OS=Oryza sativa subsp. japonica GN=ML2 PE=2 SV=1
Bhi03G000037	chr3	997199	1007416	41.6655	11.9214	10.8621	55.1123	7.56868	IPR023214 HAD-like domain; IPR004274 FCP1 homology domain; IPR011948 Dullard phosphatase domain, eukaryotic	-	gi|449433585|ref|XP_004134578.1| PREDICTED: nuclear envelope morphology protein 1 [Cucumis sativus] >gi|700194160|gb|KGN49364.1| hypothetical protein Csa_6G521600 [Cucumis sativus]	AT5G46410.2 | Symbols: SSP4 | SCP1-like small phosphatase 4 | chr5:18826007-18828156 FORWARD LENGTH=456	sp|Q54GB2|CTSL2_DICDI CTD small phosphatase-like protein 2 OS=Dictyostelium discoideum GN=ctdspl2 PE=3 SV=1
Bhi03G000038	chr3	1017417	1020503	2.85987	10.4361	5.08588	3.3471	9.25196	IPR012946 X8 domain	-	gi|449433682|ref|XP_004134626.1| PREDICTED: PLASMODESMATA CALLOSE-BINDING PROTEIN 3-like [Cucumis sativus] >gi|700194161|gb|KGN49365.1| hypothetical protein Csa_6G521610 [Cucumis sativus]	AT1G29380.1 | Symbols: | Carbohydrate-binding X8 domain superfamily protein | chr1:10284209-10285671 FORWARD LENGTH=315	sp|Q8VYE5|E1312_ARATH Glucan endo-1,3-beta-glucosidase 12 OS=Arabidopsis thaliana GN=At4g29360 PE=1 SV=1
Bhi03G000039	chr3	1035489	1045521	43.4883	56.4192	80.9707	57.9379	66.141	IPR009060 UBA-like; IPR009719 Protein of unknown function DUF1296, plant	GO:0005515 protein binding;	gi|659078336|ref|XP_008439673.1| PREDICTED: uncharacterized protein LOC103484395 isoform X2 [Cucumis melo]	AT1G29370.1 | Symbols: | Kinase-related protein of unknown function (DUF1296) | chr1:10278080-10283024 REVERSE LENGTH=831	sp|Q8VZS6|GIP1_ARATH GBF-interacting protein 1 OS=Arabidopsis thaliana GN=GIP1 PE=1 SV=1
Bhi03G000040	chr3	1046105	1050300	14.8952	38.9308	38.3607	35.3932	75.4916	IPR011012 Longin-like domain; IPR022775 AP complex, mu/sigma subunit	GO:0006810 transport;	gi|449433700|ref|XP_004134635.1| PREDICTED: coatomer subunit zeta-2 [Cucumis sativus] >gi|700194163|gb|KGN49367.1| hypothetical protein Csa_6G522120 [Cucumis sativus]	AT3G09800.1 | Symbols: | SNARE-like superfamily protein | chr3:3006731-3007916 REVERSE LENGTH=179	sp|Q84LG4|COPZ2_ARATH Coatomer subunit zeta-2 OS=Arabidopsis thaliana GN=At3g09800 PE=2 SV=1
Bhi03G000041	chr3	1051756	1054911	5.24021	9.99785	10.1273	4.62285	10.6424	IPR001533 Transcriptional coactivator/pterin dehydratase	GO:0006729 tetrahydrobiopterin biosynthetic process; GO:0008124 4-alpha-hydroxytetrahydrobiopterin dehydratase activity;	gi|449433692|ref|XP_004134631.1| PREDICTED: uncharacterized protein LOC101207464 [Cucumis sativus] >gi|700194164|gb|KGN49368.1| hypothetical protein Csa_6G522130 [Cucumis sativus]	AT1G29810.1 | Symbols: | Transcriptional coactivator/pterin dehydratase | chr1:10435606-10437406 REVERSE LENGTH=187	sp|B3ECB9|PHS_CHLL2 Putative pterin-4-alpha-carbinolamine dehydratase OS=Chlorobium limicola (strain DSM 245 / NBRC 103803 / 6330) GN=Clim_1125 PE=3 SV=1
Bhi03G000042	chr3	1065741	1073843	102.487	172.187	100.171	121.603	112.725	IPR002836 PDCD5-related protein	GO:0003677 DNA binding;	gi|700194165|gb|KGN49369.1| hypothetical protein Csa_6G522140 [Cucumis sativus]	AT1G29850.1 | Symbols: | double-stranded DNA-binding family protein | chr1:10447866-10449630 FORWARD LENGTH=129	sp|Q5RBT0|PDCD5_PONAB Programmed cell death protein 5 OS=Pongo abelii GN=PDCD5 PE=2 SV=3
Bhi03G000043	chr3	1104048	1104353	0	0	0	0	0	-	-	-	-	-
Bhi03G000044	chr3	1106989	1112756	6.78608	8.29901	5.28226	17.439	6.18402	IPR018247 EF-Hand 1, calcium-binding site; IPR011992 EF-hand domain pair; IPR013099 Potassium channel domain; IPR003280 Two pore domain potassium channel	-	gi|449433623|ref|XP_004134597.1| PREDICTED: two-pore potassium channel 3 [Cucumis sativus]	AT4G18160.1 | Symbols: KCO6, ATTPK3, ATKCO6, TPK3 | Ca2+ activated outward rectifying K+ channel 6 | chr4:10055696-10057546 FORWARD LENGTH=436	sp|Q9SVV6|KCO6_ARATH Two-pore potassium channel 3 OS=Arabidopsis thaliana GN=TPK3 PE=2 SV=1
Bhi03G000045	chr3	1132334	1134135	2.67804	1.6551	2.37134	1.70977	0.287619	IPR003657 WRKY domain	GO:0003700 transcription factor activity, sequence-specific DNA binding; GO:0006355 regulation of transcription, DNA-templated; GO:0043565 sequence-specific DNA binding;	gi|659078320|ref|XP_008439664.1| PREDICTED: probable WRKY transcription factor 71 [Cucumis melo]	AT1G29860.1 | Symbols: WRKY71, ATWRKY71 | WRKY DNA-binding protein 71 | chr1:10454482-10455652 FORWARD LENGTH=282	sp|Q93WV4|WRK71_ARATH Probable WRKY transcription factor 71 OS=Arabidopsis thaliana GN=WRKY71 PE=2 SV=1
Bhi03G000046	chr3	1179475	1186144	12.1478	17.0189	25.5943	19.8997	55.1238	IPR012419 Cas1p 10 TM acyl transferase domain	-	gi|659078316|ref|XP_008439662.1| PREDICTED: protein REDUCED WALL ACETYLATION 3-like [Cucumis melo] >gi|659078318|ref|XP_008439663.1| PREDICTED: protein REDUCED WALL ACETYLATION 3-like [Cucumis melo]	AT2G34410.2 | Symbols: | O-acetyltransferase family protein | chr2:14518719-14522053 FORWARD LENGTH=540	sp|Q66GQ5|RWA3_ARATH Protein REDUCED WALL ACETYLATION 3 OS=Arabidopsis thaliana GN=RWA3 PE=1 SV=1
Bhi03G000047	chr3	1188003	1197305	41.4537	13.9785	11.3181	5.57374	11.6677	IPR011835 Bacterial/plant glycogen synthase; IPR013534 Starch synthase, catalytic domain; IPR001296 Glycosyl transferase, family 1	GO:0004373 glycogen (starch) synthase activity;	gi|659078312|ref|XP_008439660.1| PREDICTED: probable starch synthase 4, chloroplastic/amyloplastic isoform X1 [Cucumis melo]	AT4G18240.1 | Symbols: ATSS4, SSIV, SS4 | starch synthase 4 | chr4:10082221-10087044 FORWARD LENGTH=1040	sp|Q0WVX5|SSY4_ARATH Probable starch synthase 4, chloroplastic/amyloplastic OS=Arabidopsis thaliana GN=SS4 PE=2 SV=1
Bhi03G000048	chr3	1197532	1198731	1026.82	134.111	3478.73	2.31938	2532.23	IPR001344 Chlorophyll A-B binding protein, plant; IPR023329 Chlorophyll a/b binding protein domain; IPR022796 Chlorophyll A-B binding protein	GO:0009765 photosynthesis, light harvesting; GO:0016020 membrane;	gi|1035396021|ref|XP_008439659.2| PREDICTED: chlorophyll a-b binding protein of LHCII type 1 [Cucumis melo]	AT2G34430.1 | Symbols: LHB1B1, LHCB1.4 | light-harvesting chlorophyll-protein complex II subunit B1 | chr2:14524818-14525618 FORWARD LENGTH=266	sp|P27495|CB24_TOBAC Chlorophyll a-b binding protein 40, chloroplastic OS=Nicotiana tabacum GN=CAB40 PE=2 SV=1
Bhi03G000049	chr3	1200518	1201315	383.43	69.4223	3223.6	2.43348	2864.13	IPR022796 Chlorophyll A-B binding protein; IPR001344 Chlorophyll A-B binding protein, plant; IPR023329 Chlorophyll a/b binding protein domain	-	gi|1035396021|ref|XP_008439659.2| PREDICTED: chlorophyll a-b binding protein of LHCII type 1 [Cucumis melo]	AT2G34430.1 | Symbols: LHB1B1, LHCB1.4 | light-harvesting chlorophyll-protein complex II subunit B1 | chr2:14524818-14525618 FORWARD LENGTH=266	sp|P08221|CB21_CUCSA Chlorophyll a-b binding protein of LHCII type I, chloroplastic (Fragment) OS=Cucumis sativus PE=2 SV=1
Bhi03G000050	chr3	1201749	1205466	3.00732	15.3943	1.81697	14.5716	0.494287	IPR008271 Serine/threonine-protein kinase, active site; IPR013210 Leucine-rich repeat-containing N-terminal, plant-type; IPR002290 Serine/threonine/dual specificity protein kinase, catalytic domain; IPR000719 Protein kinase domain; IPR032675 Leucine-rich repeat domain, L domain-like; IPR001611 Leucine-rich repeat; IPR003591 Leucine-rich repeat, typical subtype; IPR011009 Protein kinase-like domai…	GO:0004672 protein kinase activity; GO:0006468 protein phosphorylation;	gi|449434266|ref|XP_004134917.1| PREDICTED: LRR receptor-like serine/threonine-protein kinase FLS2 [Cucumis sativus] >gi|700194172|gb|KGN49376.1| hypothetical protein Csa_6G522700 [Cucumis sativus]	AT5G46330.1 | Symbols: FLS2 | Leucine-rich receptor-like protein kinase family protein | chr5:18791802-18795407 FORWARD LENGTH=1173	sp|Q9FL28|FLS2_ARATH LRR receptor-like serine/threonine-protein kinase FLS2 OS=Arabidopsis thaliana GN=FLS2 PE=1 SV=1
Bhi03G000051	chr3	1210425	1210610	0	0	0	0	0	-	-	-	-	-
Bhi03G000052	chr3	1213356	1213592	0	0	0	0	0	-	-	-	-	-
Bhi03G000064	chr3	1648657	1648830	1.86306	0.331104	0.299153	0.462356	0.12152	-	-	-	-	-
Bhi03G000065	chr3	1649977	1650136	0	0	0	0.017113	0	-	-	-	-	-
Bhi03G000066	chr3	1669791	1669979	0	0	0	0	0	-	-	-	-	-
Bhi03G000067	chr3	1700539	1703136	7.00576	9.80988	6.53039	48.9028	24.7054	IPR001128 Cytochrome P450; IPR002401 Cytochrome P450, E-class, group I; IPR017972 Cytochrome P450, conserved site	GO:0005506 iron ion binding; GO:0016705 oxidoreductase activity, acting on paired donors, with incorporation or reduction of molecular oxygen; GO:0020037 heme binding; GO:0055114 oxidation-reduction process;	gi|659078282|ref|XP_008439643.1| PREDICTED: cytochrome P450 710A11-like [Cucumis melo]	AT2G34500.1 | Symbols: CYP710A1 | cytochrome P450, family 710, subfamily A, polypeptide 1 | chr2:14539712-14541199 REVERSE LENGTH=495	sp|Q1T7C2|C7111_SOLLC Cytochrome P450 710A11 OS=Solanum lycopersicum GN=CYP710A11 PE=1 SV=1
Bhi03G000068	chr3	1709890	1710525	0.0181	0	0	0	0	-	-	gi|659068885|ref|XP_008446938.1| PREDICTED: uncharacterized protein LOC103489499 [Cucumis melo]	-	-
Bhi03G000069	chr3	1728487	1735857	134.93	195.151	59.1067	227.737	55.0798	IPR011991 Winged helix-turn-helix DNA-binding domain; IPR000504 RNA recognition motif domain; IPR006630 RNA-binding protein Lupus La; IPR002344 Lupus La protein; IPR012677 Nucleotide-binding alpha-beta plait domain	-	gi|659078280|ref|XP_008439642.1| PREDICTED: la-related protein 6A [Cucumis melo]	AT5G46250.1 | Symbols: | RNA-binding protein | chr5:18755388-18758056 FORWARD LENGTH=422	sp|Q94A38|LRP6A_ARATH La-related protein 6A OS=Arabidopsis thaliana GN=LARP6A PE=2 SV=1
Bhi03G000070	chr3	1791046	1796255	1.54294	120.364	120.816	80.4028	151.507	IPR008979 Galactose-binding domain-like; IPR006946 Domain of unknown function DUF642	-	gi|449433631|ref|XP_004134601.1| PREDICTED: uncharacterized protein LOC101220961 [Cucumis sativus] >gi|700194187|gb|KGN49391.1| hypothetical protein Csa_6G523330 [Cucumis sativus]	AT1G29980.1 | Symbols: | Protein of unknown function, DUF642 | chr1:10503411-10505994 REVERSE LENGTH=407	-
Bhi03G000071	chr3	1856713	1856889	0	0	0	0	0	-	-	-	-	-
Bhi03G000072	chr3	1883094	1891661	17.7512	16.0063	11.6335	23.9791	20.1991	IPR001382 Glycoside hydrolase family 47	GO:0004571 mannosyl-oligosaccharide 1,2-alpha-mannosidase activity; GO:0005509 calcium ion binding; GO:0016020 membrane;	gi|659078275|ref|XP_008439639.1| PREDICTED: mannosyl-oligosaccharide 1,2-alpha-mannosidase MNS3 [Cucumis melo]	AT1G30000.1 | Symbols: MNS3 | alpha-mannosidase 3 | chr1:10509532-10512320 REVERSE LENGTH=624	sp|Q93Y37|MNS3_ARATH Mannosyl-oligosaccharide 1,2-alpha-mannosidase MNS3 OS=Arabidopsis thaliana GN=MNS3 PE=1 SV=1
Bhi03G000073	chr3	1895792	1897608	12.0945	3.44423	7.2066	7.74726	2.87507	IPR007493 Protein of unknown function DUF538	-	gi|700194191|gb|KGN49395.1| hypothetical protein Csa_6G523360 [Cucumis sativus]	AT5G46230.1 | Symbols: | Protein of unknown function, DUF538 | chr5:18742593-18743024 REVERSE LENGTH=143	-
Bhi03G000074	chr3	1908647	1913556	2.38169	9.53257	0.585628	0.964077	1.14683	IPR006852 Protein of unknown function DUF616	-	gi|659078267|ref|XP_008439635.1| PREDICTED: uncharacterized protein LOC103484369 isoform X1 [Cucumis melo]	AT5G46220.1 | Symbols: | Protein of unknown function (DUF616) | chr5:18738827-18741964 FORWARD LENGTH=462	-
Bhi03G000075	chr3	1935177	1937942	0.873728	4.83962	1.75184	1.2215	5.75071	-	-	gi|778721382|ref|XP_004134647.2| PREDICTED: uncharacterized protein LOC101211314 [Cucumis sativus] >gi|700194193|gb|KGN49397.1| hypothetical protein Csa_6G523380 [Cucumis sativus]	AT2G34530.1 | Symbols: | unknown protein; FUNCTIONS IN: molecular_function unknown; INVOLVED IN: biological_process unknown; LOCATED IN: endomembrane system; EXPRESSED IN: flower; EXPRESSED DURING: petal differentiation and expansion stage; BEST Arabidopsis thaliana protein match is: unknown protein (TAIR:AT2G34540.2); Has 35333 Blast hits to 34131 proteins in 2444 species: Archae - 798; Bacteria…	-
Bhi03G000076	chr3	2011239	2012857	592.569	0.734705	0.079184	0.713104	0.24497	IPR026992 Non-haem dioxygenase N-terminal domain; IPR005123 Oxoglutarate/iron-dependent dioxygenase; IPR027443 Isopenicillin N synthase-like	-	gi|659078261|ref|XP_008439633.1| PREDICTED: gibberellin 2-beta-dioxygenase-like [Cucumis melo]	AT1G30040.1 | Symbols: ATGA2OX2, GA2OX2 | gibberellin 2-oxidase | chr1:10537769-10539570 FORWARD LENGTH=341	sp|Q9XG83|G2OX_PHACN Gibberellin 2-beta-dioxygenase OS=Phaseolus coccineus GN=GA2OX1 PE=2 SV=1
Bhi03G000077	chr3	2090646	2098583	19.8948	44.3433	43.1196	20.7458	41.824	IPR003959 ATPase, AAA-type, core; IPR003593 AAA+ ATPase domain; IPR027417 P-loop containing nucleoside triphosphate hydrolase	GO:0005524 ATP binding;	gi|659078257|ref|XP_008439631.1| PREDICTED: katanin p60 ATPase-containing subunit A-like 2 isoform X2 [Cucumis melo]	AT2G34560.2 | Symbols: | P-loop containing nucleoside triphosphate hydrolases superfamily protein | chr2:14560266-14562695 FORWARD LENGTH=393	sp|A0JMA9|KATL2_XENTR Katanin p60 ATPase-containing subunit A-like 2 OS=Xenopus tropicalis GN=katnal2 PE=2 SV=1
Bhi03G000078	chr3	2102324	2104477	0.552805	6.60978	4.14183	1.12169	4.21106	IPR017853 Glycoside hydrolase superfamily; IPR013781 Glycoside hydrolase, catalytic domain; IPR000490 Glycoside hydrolase family 17	-	gi|659078251|ref|XP_008439627.1| PREDICTED: glucan endo-1,3-beta-glucosidase 11-like isoform X1 [Cucumis melo]	AT1G30080.1 | Symbols: | Glycosyl hydrolase superfamily protein | chr1:10551231-10553167 REVERSE LENGTH=408	sp|Q8L868|E1311_ARATH Glucan endo-1,3-beta-glucosidase 11 OS=Arabidopsis thaliana GN=At1g32860 PE=1 SV=1
Bhi03G000079	chr3	2120508	2121156	0.043504	0.169526	1.07731	1.81268	1.41127	IPR008889 VQ	-	gi|700194197|gb|KGN49401.1| hypothetical protein Csa_6G523420 [Cucumis sativus]	-	-
Bhi03G000080	chr3	2176121	2177583	5.51809	5.25162	4.10436	14.6412	4.33702	-	-	gi|659078249|ref|XP_008439626.1| PREDICTED: uncharacterized protein LOC103484363 [Cucumis melo]	AT2G34585.1 | Symbols: | unknown protein; FUNCTIONS IN: molecular_function unknown; INVOLVED IN: biological_process unknown; LOCATED IN: plasma membrane, vacuole; EXPRESSED IN: 24 plant structures; EXPRESSED DURING: 15 growth stages; Has 43 Blast hits to 43 proteins in 9 species: Archae - 0; Bacteria - 0; Metazoa - 0; Fungi - 0; Plants - 43; Viruses - 0; Other Eukaryotes - 0 (source: NCBI BLink).…	-
Bhi03G000081	chr3	2201695	2202426	0.154253	0.105256	0.803267	0	0.257831	IPR001280 Photosystem I PsaA/PsaB	GO:0009522 photosystem I; GO:0009579 thylakoid; GO:0015979 photosynthesis; GO:0016021 integral component of membrane;	gi|1149009764|gb|AQS79784.1| photosystem I P700 apoprotein A1 (chloroplast) [Utricularia foliosa]	ATCG00350.1 | Symbols: PSAA | Photosystem I, PsaA/PsaB protein | chrC:39605-41857 REVERSE LENGTH=750	sp|Q0ZJ20|PSAA_VITVI Photosystem I P700 chlorophyll a apoprotein A1 OS=Vitis vinifera GN=psaA PE=3 SV=1
Bhi03G000082	chr3	2240970	2241212	0	0	0	0	0	-	-	-	-	-
Bhi03G000083	chr3	2257210	2259286	8.57964	10.9111	1.17531	1.12719	3.93813	IPR004294 Carotenoid oxygenase	-	gi|449434254|ref|XP_004134911.1| PREDICTED: 9-cis-epoxycarotenoid dioxygenase NCED1, chloroplastic-like [Cucumis sativus] >gi|700194199|gb|KGN49403.1| hypothetical protein Csa_6G523440 [Cucumis sativus]	AT1G30100.1 | Symbols: NCED5, ATNCED5 | nine-cis-epoxycarotenoid dioxygenase 5 | chr1:10571383-10573152 FORWARD LENGTH=589	sp|Q9M6E8|NCED1_PHAVU 9-cis-epoxycarotenoid dioxygenase NCED1, chloroplastic OS=Phaseolus vulgaris GN=NCED1 PE=2 SV=1
Bhi03G000084	chr3	2287502	2294990	12.2937	9.90032	20.3457	5.86911	15.4181	IPR010775 Protein of unknown function DUF1365	-	gi|659078243|ref|XP_008439623.1| PREDICTED: uncharacterized protein LOC103484360 [Cucumis melo]	AT1G30130.2 | Symbols: | unknown protein; FUNCTIONS IN: molecular_function unknown; INVOLVED IN: biological_process unknown; LOCATED IN: endomembrane system; EXPRESSED IN: 23 plant structures; EXPRESSED DURING: 13 growth stages; CONTAINS InterPro DOMAIN/s: Protein of unknown function DUF1365 (InterPro:IPR010775); Has 35333 Blast hits to 34131 proteins in 2444 species: Archae - 798; Bacteria - 224…	-
Bhi03G000085	chr3	2328529	2330590	3.81218	6.04146	9.00439	35.4428	3.07684	IPR010399 Tify domain; IPR018467 CO/COL/TOC1, conserved site	-	gi|778721411|ref|XP_004134648.2| PREDICTED: protein TIFY 5A [Cucumis sativus] >gi|700194201|gb|KGN49405.1| hypothetical protein Csa_6G523460 [Cucumis sativus]	AT1G30135.1 | Symbols: JAZ8, TIFY5A | jasmonate-zim-domain protein 8 | chr1:10596516-10597095 FORWARD LENGTH=131	sp|Q8LBM2|TIF5A_ARATH Protein TIFY 5A OS=Arabidopsis thaliana GN=TIFY5A PE=1 SV=1
Bhi03G000086	chr3	2398408	2403602	285.359	46.7133	284.719	41.9147	124.201	IPR000262 FMN-dependent dehydrogenase; IPR013785 Aldolase-type TIM barrel; IPR008259 FMN-dependent alpha-hydroxy acid dehydrogenase, active site; IPR012133 Alpha-hydroxy acid dehydrogenase, FMN-dependent	GO:0016491 oxidoreductase activity;	gi|659078237|ref|XP_008439620.1| PREDICTED: peroxisomal (S)-2-hydroxy-acid oxidase GLO1 [Cucumis melo] >gi|659078239|ref|XP_008439621.1| PREDICTED: peroxisomal (S)-2-hydroxy-acid oxidase GLO1 [Cucumis melo]	AT3G14420.2 | Symbols: | Aldolase-type TIM barrel family protein | chr3:4821804-4823899 FORWARD LENGTH=367	sp|Q9LRR9|GLO1_ARATH Peroxisomal (S)-2-hydroxy-acid oxidase GLO1 OS=Arabidopsis thaliana GN=GLO1 PE=1 SV=1
Bhi03G000087	chr3	2445330	2453934	16.1621	34.2834	35.066	23.7423	22.7888	IPR004088 K Homology domain, type 1; IPR004087 K Homology domain	GO:0003723 RNA binding;	gi|659078235|ref|XP_008439619.1| PREDICTED: KH domain-containing protein At4g18375-like [Cucumis melo] >gi|1035396081|ref|XP_016899275.1| PREDICTED: KH domain-containing protein At4g18375-like [Cucumis melo]	AT5G46190.1 | Symbols: | RNA-binding KH domain-containing protein | chr5:18723435-18725834 REVERSE LENGTH=644	sp|P58223|Y4837_ARATH KH domain-containing protein At4g18375 OS=Arabidopsis thaliana GN=At4g18375 PE=2 SV=1
Bhi03G000088	chr3	2452805	2452996	0	0	0	0	0	-	-	-	-	-
Bhi03G000089	chr3	2456937	2459753	50.8524	75.9017	42.0803	38.4068	45.7479	IPR001810 F-box domain	GO:0005515 protein binding; GO:0009725 response to hormone; GO:0042586 peptide deformylase activity;	gi|449433627|ref|XP_004134599.1| PREDICTED: F-box protein At5g46170-like [Cucumis sativus] >gi|700194205|gb|KGN49409.1| hypothetical protein Csa_6G523990 [Cucumis sativus]	AT5G46170.1 | Symbols: | F-box family protein | chr5:18715638-18716825 REVERSE LENGTH=395	sp|Q9FNK5|FB285_ARATH F-box protein At5g46170 OS=Arabidopsis thaliana GN=At5g46170 PE=2 SV=1
Bhi03G000090	chr3	2468100	2481525	4.34544	6.75785	6.61085	4.11347	1.01439	-	-	-	-	-
Bhi03G000091	chr3	2481594	2493516	0.002545	0.002877	0.003188	0.001083	0.001304	IPR017888 CYC/TB1, R domain; IPR005333 Transcription factor, TCP; IPR017887 Transcription factor TCP subgroup	-	gi|449433670|ref|XP_004134620.1| PREDICTED: transcription factor TCP2-like [Cucumis sativus]	AT4G18390.2 | Symbols: TCP2 | TEOSINTE BRANCHED 1, cycloidea and PCF transcription factor 2 | chr4:10163212-10164309 REVERSE LENGTH=365	sp|Q93V43|TCP2_ARATH Transcription factor TCP2 OS=Arabidopsis thaliana GN=TCP2 PE=1 SV=1
Bhi03G000092	chr3	2522735	2523392	6.70688	11.9444	13.038	2.92341	5.71099	-	-	-	-	-
Bhi03G000093	chr3	2527696	2529173	3.62341	4.70854	0.473079	0.224238	0.752062	-	-	-	-	-
Bhi03G000094	chr3	2549377	2550061	1.04919	0.832381	0.409035	1.47112	0.706797	-	-	gi|778721438|ref|XP_011658298.1| PREDICTED: uncharacterized protein LOC105435970 [Cucumis sativus] >gi|700194210|gb|KGN49414.1| hypothetical protein Csa_6G524030 [Cucumis sativus]	AT4G18395.1 | Symbols: | unknown protein; Has 30201 Blast hits to 17322 proteins in 780 species: Archae - 12; Bacteria - 1396; Metazoa - 17338; Fungi - 3422; Plants - 5037; Viruses - 0; Other Eukaryotes - 2996 (source: NCBI BLink). | chr4:10169475-10169834 FORWARD LENGTH=119	-
Bhi03G000095	chr3	2605438	2605793	0	0	0.029114	0.09727	0.033811	-	-	gi|965664224|dbj|BAT79933.1| hypothetical protein VIGAN_02287600, partial [Vigna angularis var. angularis]	-	-
Bhi03G000128	chr3	3461858	3462103	10.7339	32.1455	17.009	16.7301	17.8357	-	-	-	-	-
Bhi03G000129	chr3	3474757	3479845	12.0298	39.1895	25.683	22.3269	21.3948	-	-	-	-	-
Bhi03G000130	chr3	3552291	3576575	1.41494	10.6245	6.19073	28.7533	4.41933	-	-	-	-	-
Bhi03G000131	chr3	3580674	3585996	11.6323	19.4259	27.7592	15.5614	22.3444	IPR000994 Peptidase M24, structural domain; IPR013953 FACT complex subunit Spt16p/Cdc68p; IPR013719 Domain of unknown function DUF1747; IPR029149 Creatinase/Aminopeptidase P/Spt16, N-terminal; IPR029148 FACT complex subunit Spt16, N-terminal lobe domain	-	gi|778721526|ref|XP_011658311.1| PREDICTED: FACT complex subunit SPT16 [Cucumis sativus] >gi|778721530|ref|XP_011658312.1| PREDICTED: FACT complex subunit SPT16 [Cucumis sativus] >gi|778721533|ref|XP_011658313.1| PREDICTED: FACT complex subunit SPT16 [Cucumis sativus] >gi|700194247|gb|KGN49451.1| Global transcription factor group [Cucumis sativus]	AT4G10710.1 | Symbols: SPT16 | global transcription factor C | chr4:6602226-6605450 REVERSE LENGTH=1074	sp|O82491|SPT16_ARATH FACT complex subunit SPT16 OS=Arabidopsis thaliana GN=SPT16 PE=1 SV=1
Bhi03G000132	chr3	3595668	3601705	16.4839	42.1647	36.2009	29.4866	46.3203	IPR011333 SKP1/BTB/POZ domain; IPR027356 NPH3 domain; IPR000210 BTB/POZ domain	-	gi|449433732|ref|XP_004134651.1| PREDICTED: BTB/POZ domain-containing protein At1g30440 [Cucumis sativus] >gi|778721537|ref|XP_011658314.1| PREDICTED: BTB/POZ domain-containing protein At1g30440 [Cucumis sativus] >gi|778721543|ref|XP_011658315.1| PREDICTED: BTB/POZ domain-containing protein At1g30440 [Cucumis sativus] >gi|778721546|ref|XP_011658316.1| PREDICTED: BTB/POZ domain-containing protein …	AT1G30440.1 | Symbols: | Phototropic-responsive NPH3 family protein | chr1:10759475-10762199 FORWARD LENGTH=665	sp|Q9S9Q9|Y1044_ARATH BTB/POZ domain-containing protein At1g30440 OS=Arabidopsis thaliana GN=At1g30440 PE=1 SV=2
Bhi03G000133	chr3	3603927	3632794	2.13118	44.2544	42.3573	18.5706	41.7094	IPR001611 Leucine-rich repeat; IPR025875 Leucine rich repeat 4; IPR032675 Leucine-rich repeat domain, L domain-like	GO:0005515 protein binding;	gi|659078118|ref|XP_008439558.1| PREDICTED: 187-kDa microtubule-associated protein AIR9 [Cucumis melo] >gi|1035396433|ref|XP_016899326.1| PREDICTED: 187-kDa microtubule-associated protein AIR9 [Cucumis melo]	AT2G34680.1 | Symbols: AIR9 | Outer arm dynein light chain 1 protein | chr2:14616947-14628300 REVERSE LENGTH=1708	sp|F4IIU4|AIR9_ARATH 187-kDa microtubule-associated protein AIR9 OS=Arabidopsis thaliana GN=AIR9 PE=1 SV=1
Bhi03G000134	chr3	3636316	3637034	0	0	0.065795	0.069423	0	-	-	-	-	-
Bhi03G000135	chr3	3639621	3640229	0	0	0	0	0	-	-	-	-	-
Bhi03G000136	chr3	3643564	3643823	0	0	0	0.052964	0	-	-	-	-	-
Bhi03G000174	chr3	4477461	4482350	61.8558	122.784	104.234	114.542	185.178	IPR011990 Tetratricopeptide-like helical domain; IPR006822 Coatomer, epsilon subunit	GO:0005515 protein binding;	gi|659078019|ref|XP_008439506.1| PREDICTED: coatomer subunit epsilon-1-like [Cucumis melo]	AT1G30630.1 | Symbols: | Coatomer epsilon subunit | chr1:10858546-10860173 REVERSE LENGTH=292	sp|Q9SA78|COPE1_ARATH Coatomer subunit epsilon-1 OS=Arabidopsis thaliana GN=At1g30630 PE=2 SV=1
Bhi03G000175	chr3	4482449	4488050	4.39033	5.36749	4.91406	63.3392	3.8691	IPR016040 NAD(P)-binding domain; IPR005886 UDP-glucose 4-epimerase GalE	-	gi|1035395914|ref|XP_008439507.2| PREDICTED: LOW QUALITY PROTEIN: UDP-arabinose 4-epimerase 1-like [Cucumis melo]	AT1G30620.2 | Symbols: HSR8, MUR4, UXE1 | NAD(P)-binding Rossmann-fold superfamily protein | chr1:10855496-10857970 FORWARD LENGTH=419	sp|Q9SA77|ARAE1_ARATH UDP-arabinose 4-epimerase 1 OS=Arabidopsis thaliana GN=MUR4 PE=1 SV=1
Bhi03G000176	chr3	4521591	4527403	0.409834	6.10439	11.6274	2.1076	4.22803	-	-	gi|449433527|ref|XP_004134549.1| PREDICTED: protein CHUP1, chloroplastic-like [Cucumis sativus] >gi|700194288|gb|KGN49492.1| hypothetical protein Csa_6G526260 [Cucumis sativus]	AT3G25690.3 | Symbols: CHUP1 | Hydroxyproline-rich glycoprotein family protein | chr3:9354061-9357757 FORWARD LENGTH=863	sp|Q9LI74|CHUP1_ARATH Protein CHUP1, chloroplastic OS=Arabidopsis thaliana GN=CHUP1 PE=1 SV=1
Bhi03G000177	chr3	4523958	4527390	0.437599	2.92803	1.92118	1.35277	0.593688	-	-	-	-	-
Bhi03G000178	chr3	4529725	4531426	7.07522	2.64252	0.89799	5.30906	28.0892	IPR006936 ALOG domain	-	gi|659078025|ref|XP_008439509.1| PREDICTED: protein LIGHT-DEPENDENT SHORT HYPOCOTYLS 4-like [Cucumis melo]	AT1G07090.1 | Symbols: LSH6 | Protein of unknown function (DUF640) | chr1:2174202-2174792 REVERSE LENGTH=196	sp|Q9LMK2|LSH6_ARATH Protein LIGHT-DEPENDENT SHORT HYPOCOTYLS 6 OS=Arabidopsis thaliana GN=LSH6 PE=1 SV=1
Bhi03G000179	chr3	4549597	4549752	0	0	0	0	0	-	-	-	-	-
Bhi03G000180	chr3	4562775	4569001	6.29644	67.9748	66.8678	33.6133	55.9398	IPR001163 LSM domain, eukaryotic/archaea-type; IPR017131 Small ribonucleoprotein associated, SmB/SmN; IPR010920 LSM domain	-	gi|659078017|ref|XP_008439504.1| PREDICTED: small nuclear ribonucleoprotein-associated proteins B and B' [Cucumis melo]	AT5G44500.2 | Symbols: | Small nuclear ribonucleoprotein family protein | chr5:17927505-17928269 FORWARD LENGTH=254	sp|Q9N1Q0|RSMB_MACEU Small nuclear ribonucleoprotein-associated protein B' OS=Macropus eugenii GN=SNRPB PE=2 SV=1
Bhi03G000181	chr3	4564691	4564921	0.669995	1.01244	2.01958	0.479871	1.54636	-	-	-	-	-
Bhi03G000182	chr3	4571747	4578747	0.342964	12.5982	28.8015	21.2896	23.5056	IPR000209 Peptidase S8/S53 domain; IPR010259 Peptidase S8 propeptide/proteinase inhibitor I9; IPR015500 Peptidase S8, subtilisin-related; IPR023828 Peptidase S8, subtilisin, Ser-active site; IPR023827 Peptidase S8, subtilisin, Asp-active site	GO:0004252 serine-type endopeptidase activity; GO:0006508 proteolysis;	gi|659078015|ref|XP_008439503.1| PREDICTED: subtilisin-like protease SBT2.3 [Cucumis melo]	AT4G20430.1 | Symbols: | Subtilase family protein | chr4:11017656-11021105 REVERSE LENGTH=856	sp|Q9SUN6|SBT22_ARATH Subtilisin-like protease SBT2.2 OS=Arabidopsis thaliana GN=SBT2.2 PE=2 SV=1
Bhi03G000183	chr3	4579607	4586309	34.6346	46.7946	16.9493	34.3785	20.5878	IPR005735 Zinc finger, LSD1-type	-	gi|778722610|ref|XP_011658526.1| PREDICTED: vacuolar protein sorting-associated protein 2 homolog 2 [Cucumis sativus]	AT4G20380.7 | Symbols: LSD1 | LSD1 zinc finger family protein | chr4:11005012-11006438 FORWARD LENGTH=189	sp|P94077|LSD1_ARATH Protein LSD1 OS=Arabidopsis thaliana GN=LSD1 PE=1 SV=1
Bhi03G000184	chr3	4612191	4621262	1.32656	55.4042	49.6008	11.3612	29.0099	IPR005024 Snf7 family	GO:0007034 vacuolar transport;	gi|778722610|ref|XP_011658526.1| PREDICTED: vacuolar protein sorting-associated protein 2 homolog 2 [Cucumis sativus]	AT5G44560.1 | Symbols: VPS2.2 | SNF7 family protein | chr5:17946081-17948222 FORWARD LENGTH=222	sp|Q0WTY4|VPS2B_ARATH Vacuolar protein sorting-associated protein 2 homolog 2 OS=Arabidopsis thaliana GN=VPS2.2 PE=1 SV=2
Bhi03G000185	chr3	4703551	4706255	2.31632	5.91921	43.9472	46.356	61.3749	IPR016035 Acyl transferase/acyl hydrolase/lysophospholipase; IPR002641 Patatin/Phospholipase A2-related	GO:0008152 metabolic process;	gi|659078004|ref|XP_008439498.1| PREDICTED: patatin-like protein 3 [Cucumis melo]	AT3G54950.1 | Symbols: PLP7, PLA IIIA | patatin-like protein 6 | chr3:20359076-20360774 REVERSE LENGTH=488	sp|Q9SV43|PLP7_ARATH Patatin-like protein 7 OS=Arabidopsis thaliana GN=PLP7 PE=2 SV=1
Bhi03G000186	chr3	4731850	4732056	0	0	0.066699	0	0	-	-	-	-	-
Bhi03G000187	chr3	4734597	4762627	9.50767	44.6375	43.8267	22.5809	48.6758	IPR021133 HEAT, type 2; IPR016024 Armadillo-type fold; IPR011989 Armadillo-like helical; IPR024395 CLASP N-terminal domain	-	gi|778721678|ref|XP_011658336.1| PREDICTED: protein MOR1 [Cucumis sativus] >gi|700194297|gb|KGN49501.1| hypothetical protein Csa_6G526350 [Cucumis sativus]	AT2G35630.1 | Symbols: MOR1, GEM1 | ARM repeat superfamily protein | chr2:14966828-14980361 FORWARD LENGTH=1978	sp|Q94FN2|MOR1_ARATH Protein MOR1 OS=Arabidopsis thaliana GN=MOR1 PE=1 SV=1
Bhi03G000198	chr3	5017940	5028439	40.757	35.668	38.3111	53.9691	31.4011	IPR007087 Zinc finger, C2H2; IPR019013 Vacuolar ATPase assembly integral membrane protein Vma21; IPR003656 Zinc finger, BED-type; IPR015880 Zinc finger, C2H2-like	GO:0046872 metal ion binding; GO:0070072 vacuolar proton-transporting V-type ATPase complex assembly;	gi|743855949|ref|XP_010941693.1| PREDICTED: protein SUPPRESSOR OF FRI 4-like [Elaeis guineensis]	AT1G30970.1 | Symbols: SUF4 | zinc finger (C2H2 type) family protein | chr1:11040613-11043593 REVERSE LENGTH=367	sp|Q9C5G0|SUF4_ARATH Protein SUPPRESSOR OF FRI 4 OS=Arabidopsis thaliana GN=SUF4 PE=1 SV=1
Bhi03G000199	chr3	5143437	5144432	0.842481	0.507707	2.06462	7.3185	0.289839	-	-	-	-	-
Bhi03G000200	chr3	5173612	5180263	25.4765	23.4183	12.818	66.3177	19.7416	IPR008250 P-type ATPase, A domain; IPR001757 P-type ATPase; IPR017969 Heavy-metal-associated, conserved site; IPR006122 Heavy metal-associated domain, copper ion-binding; IPR023214 HAD-like domain; IPR006121 Heavy metal-associated domain, HMA; IPR018303 P-type ATPase, phosphorylation site; IPR023299 P-type ATPase, cytoplasmic domain N; IPR027256 P-type ATPase, subfamily IB	GO:0000166 nucleotide binding; GO:0046872 metal ion binding; GO:0019829 cation-transporting ATPase activity; GO:0016790 thiolester hydrolase activity;	gi|659077975|ref|XP_008439483.1| PREDICTED: copper-transporting ATPase RAN1 [Cucumis melo] >gi|307136407|gb|ADN34216.1| heavy metal ATPase [Cucumis melo subsp. melo]	AT5G44790.1 | Symbols: RAN1, HMA7 | copper-exporting ATPase / responsive-to-antagonist 1 / copper-transporting ATPase (RAN1) | chr5:18075846-18079817 REVERSE LENGTH=1001	sp|Q9S7J8|HMA7_ARATH Copper-transporting ATPase RAN1 OS=Arabidopsis thaliana GN=RAN1 PE=1 SV=1
Bhi03G000201	chr3	5224559	5224836	0	0	0	0	0	-	-	-	-	-
Bhi03G000202	chr3	5227936	5233233	4.56197	28.8337	36.6716	18.06	19.9642	IPR005746 Thioredoxin; IPR012336 Thioredoxin-like fold; IPR013766 Thioredoxin domain	GO:0006662 glycerol ether metabolic process; GO:0015035 protein disulfide oxidoreductase activity; GO:0045454 cell redox homeostasis;	gi|659077973|ref|XP_008439481.1| PREDICTED: thioredoxin O2, mitochondrial-like [Cucumis melo] >gi|307136406|gb|ADN34215.1| thioredoxin [Cucumis melo subsp. melo]	AT2G35010.2 | Symbols: ATO1, TO1 | thioredoxin O1 | chr2:14754398-14755888 FORWARD LENGTH=194	sp|O64764|TRXO1_ARATH Thioredoxin O1, mitochondrial OS=Arabidopsis thaliana GN=At2g35010 PE=2 SV=1
Bhi03G000203	chr3	5237672	5243777	19.0211	35.3067	82.3949	23.5825	56.3512	IPR005121 Phenylalanine-tRNA ligase, beta subunit, ferrodoxin-fold anticodon-binding; IPR004530 Phenylalanyl-tRNA synthetase, class IIc, mitochondrial; IPR002319 Phenylalanyl-tRNA synthetase; IPR006195 Aminoacyl-tRNA synthetase, class II	GO:0000049 tRNA binding; GO:0000287 magnesium ion binding; GO:0004826 phenylalanine-tRNA ligase activity; GO:0005524 ATP binding; GO:0006432 phenylalanyl-tRNA aminoacylation; GO:0008033 tRNA processing;	gi|659077965|ref|XP_008439478.1| PREDICTED: phenylalanine--tRNA ligase, chloroplastic/mitochondrial [Cucumis melo] >gi|307136405|gb|ADN34214.1| phenylalanyl-tRNA synthetase [Cucumis melo subsp. melo]	AT3G58140.1 | Symbols: | phenylalanyl-tRNA synthetase class IIc family protein | chr3:21529988-21532386 REVERSE LENGTH=429	sp|Q94K73|SYFM_ARATH Phenylalanine--tRNA ligase, chloroplastic/mitochondrial OS=Arabidopsis thaliana GN=At3g58140 PE=1 SV=1
Bhi03G000204	chr3	5252587	5254986	0.026181	0.047756	0.11173	2.44284	2.22377	IPR000315 B-box-type zinc finger; IPR006734 Protein of unknown function DUF597	GO:0005622 intracellular; GO:0008270 zinc ion binding;	gi|778721736|ref|XP_011658344.1| PREDICTED: uncharacterized protein LOC101204915 [Cucumis sativus] >gi|700194310|gb|KGN49514.1| hypothetical protein Csa_6G526480 [Cucumis sativus]	AT1G31040.1 | Symbols: | PLATZ transcription factor family protein | chr1:11069793-11072182 REVERSE LENGTH=243	-
Bhi03G000205	chr3	5350707	5362618	12.0881	20.7619	24.8145	29.6038	74.9126	IPR029044 Nucleotide-diphospho-sugar transferases; IPR002618 UTP--glucose-1-phosphate uridylyltransferase family	-	gi|659077961|ref|XP_008439475.1| PREDICTED: UDP-N-acetylglucosamine diphosphorylase 2-like [Cucumis melo]	AT2G35020.1 | Symbols: GlcNAc1pUT2 | N-acetylglucosamine-1-phosphate uridylyltransferase 2 | chr2:14756803-14760477 FORWARD LENGTH=502	sp|O64765|UAP2_ARATH UDP-N-acetylglucosamine diphosphorylase 2 OS=Arabidopsis thaliana GN=GLCNAC1PUT2 PE=1 SV=1
Bhi03G000206	chr3	5361321	5364891	2.1436	7.16239	5.93919	3.65744	3.74261	IPR002669 Urease accessory protein UreD	GO:0006807 nitrogen compound metabolic process; GO:0016151 nickel cation binding;	gi|659077956|ref|XP_008439473.1| PREDICTED: urease accessory protein D isoform X1 [Cucumis melo] >gi|307136403|gb|ADN34212.1| urease accessory protein ured [Cucumis melo subsp. melo]	AT2G35035.1 | Symbols: URED | urease accessory protein D | chr2:14763387-14765045 REVERSE LENGTH=294	sp|Q7Y0S0|URED_ARATH Urease accessory protein D OS=Arabidopsis thaliana GN=URED PE=2 SV=1
Bhi03G000207	chr3	5374136	5374410	0	0	0	0	0	-	-	-	-	-
Bhi03G000208	chr3	5406447	5407321	0.056468	1.44947	0.937046	3.80716	1.66281	-	-	gi|700194313|gb|KGN49517.1| hypothetical protein Csa_6G526510 [Cucumis sativus]	AT4G19980.1 | Symbols: | unknown protein; FUNCTIONS IN: molecular_function unknown; INVOLVED IN: biological_process unknown; LOCATED IN: chloroplast; EXPRESSED IN: root, pedicel; EXPRESSED DURING: 4 anthesis; Has 30201 Blast hits to 17322 proteins in 780 species: Archae - 12; Bacteria - 1396; Metazoa - 17338; Fungi - 3422; Plants - 5037; Viruses - 0; Other Eukaryotes - 2996 (source: NCBI BLink). …	-
Bhi03G000209	chr3	5408292	5428605	13.5595	13.9128	14.7452	9.26889	13.6498	IPR016197 Chromo domain-like; IPR001965 Zinc finger, PHD-type; IPR019787 Zinc finger, PHD-finger; IPR009463 Domain of unknown function DUF1087; IPR000953 Chromo/chromo shadow domain; IPR027417 P-loop containing nucleoside triphosphate hydrolase; IPR023780 Chromo domain; IPR001650 Helicase, C-terminal; IPR019786 Zinc finger, PHD-type, conserved site; IPR000330 SNF2-related, N-terminal domain; IPR0…	-	gi|778721744|ref|XP_011658345.1| PREDICTED: protein CHROMATIN REMODELING 4 isoform X1 [Cucumis sativus] >gi|778721748|ref|XP_011658346.1| PREDICTED: protein CHROMATIN REMODELING 4 isoform X1 [Cucumis sativus] >gi|778721751|ref|XP_011658347.1| PREDICTED: protein CHROMATIN REMODELING 4 isoform X1 [Cucumis sativus] >gi|700194314|gb|KGN49518.1| hypothetical protein Csa_6G526520 [Cucumis sativus]	AT2G25170.1 | Symbols: PKL, GYM, CHD3, CHR6, SSL2 | chromatin remodeling factor CHD3 (PICKLE) | chr2:10714411-10723763 FORWARD LENGTH=1384	sp|Q8TDI0|CHD5_HUMAN Chromodomain-helicase-DNA-binding protein 5 OS=Homo sapiens GN=CHD5 PE=1 SV=1
Bhi03G000273	chr3	7248070	7261050	0.685836	5.55112	13.3786	3.21818	7.48107	-	-	gi|659078573|ref|XP_008439795.1| PREDICTED: uncharacterized protein LOC103484484 isoform X2 [Cucumis melo]	AT1G28530.2 | Symbols: | unknown protein; INVOLVED IN: biological_process unknown; LOCATED IN: chloroplast; EXPRESSED IN: 19 plant structures; EXPRESSED DURING: 10 growth stages; Has 20 Blast hits to 20 proteins in 6 species: Archae - 0; Bacteria - 0; Metazoa - 0; Fungi - 0; Plants - 20; Viruses - 0; Other Eukaryotes - 0 (source: NCBI BLink). | chr1:10032127-10035496 REVERSE LENGTH=613	-
Bhi03G000274	chr3	7262334	7266688	49.1774	52.6876	22.8491	21.8627	49.8447	-	-	gi|449433788|ref|XP_004134679.1| PREDICTED: transcription factor VOZ1 [Cucumis sativus]	AT1G28520.2 | Symbols: VOZ1 | vascular plant one zinc finger protein | chr1:10029713-10031479 FORWARD LENGTH=486	sp|Q9SGQ0|VOZ1_ARATH Transcription factor VOZ1 OS=Arabidopsis thaliana GN=VOZ1 PE=1 SV=1
Bhi03G000275	chr3	7272906	7289425	17.6473	18.3724	18.3689	19.4748	16.1846	IPR010754 Optic atrophy 3-like	-	gi|449433790|ref|XP_004134680.1| PREDICTED: OPA3-like protein [Cucumis sativus] >gi|700194063|gb|KGN49267.1| hypothetical protein Csa_6G518220 [Cucumis sativus]	AT1G28510.1 | Symbols: | Optic atrophy 3 protein (OPA3) | chr1:10024036-10025939 FORWARD LENGTH=171	sp|Q9P7W0|OPA3_SCHPO OPA3-like protein OS=Schizosaccharomyces pombe (strain 972 / ATCC 24843) GN=SPBC1703.11 PE=3 SV=1
Bhi03G000276	chr3	7346466	7351740	5.6581	29.1441	26.8047	15.5715	55.1338	IPR010525 Auxin response factor; IPR003340 B3 DNA binding domain; IPR015300 DNA-binding pseudobarrel domain	GO:0003677 DNA binding; GO:0005634 nucleus; GO:0006355 regulation of transcription, DNA-templated; GO:0009725 response to hormone;	gi|449433792|ref|XP_004134681.1| PREDICTED: auxin response factor 3 isoform X2 [Cucumis sativus] >gi|700194062|gb|KGN49266.1| hypothetical protein Csa_6G518210 [Cucumis sativus]	AT2G33860.1 | Symbols: ETT, ARF3 | Transcriptional factor B3 family protein / auxin-responsive factor AUX/IAA-related | chr2:14325444-14328613 REVERSE LENGTH=608	sp|O23661|ARFC_ARATH Auxin response factor 3 OS=Arabidopsis thaliana GN=ARF3 PE=1 SV=2
Bhi03G000277	chr3	7354550	7360065	11.3049	2.12597	3.21378	1.59498	1.7144	IPR004326 Mlo-related protein	GO:0006952 defense response; GO:0016021 integral component of membrane;	gi|449434318|ref|XP_004134943.1| PREDICTED: MLO-like protein 12 isoform X1 [Cucumis sativus] >gi|700194061|gb|KGN49265.1| hypothetical protein Csa_6G518200 [Cucumis sativus]	AT2G39200.1 | Symbols: MLO12, ATMLO12 | Seven transmembrane MLO family protein | chr2:16356255-16359797 REVERSE LENGTH=576	sp|O80961|MLO12_ARATH MLO-like protein 12 OS=Arabidopsis thaliana GN=MLO12 PE=2 SV=2
Bhi03G000278	chr3	7395987	7396169	3.43692	0.095228	0	0	0	-	-	-	-	-
Bhi03G000279	chr3	7409028	7410328	48.9579	3.40075	15.8444	355.452	13.1032	IPR011905 Glutaredoxin-like, plant II; IPR002109 Glutaredoxin; IPR012336 Thioredoxin-like fold	-	gi|566006109|ref|NP_001274395.1| glutaredoxin [Cucumis sativus] >gi|548578781|gb|AGX01493.1| glutaredoxin [Cucumis sativus] >gi|700194060|gb|KGN49264.1| Glutaredoxin, grx [Cucumis sativus]	AT1G28480.1 | Symbols: GRX480, roxy19 | Thioredoxin superfamily protein | chr1:10013634-10014047 REVERSE LENGTH=137	sp|Q9SGP6|GRXC9_ARATH Glutaredoxin-C9 OS=Arabidopsis thaliana GN=GRXC9 PE=1 SV=1
Bhi03G000280	chr3	7427897	7428090	0	0	0	0	0	-	-	-	-	-
Bhi03G000281	chr3	7428911	7439150	10.7311	28.0626	30.9278	21.1954	27.2279	IPR003191 Guanylate-binding protein, C-terminal; IPR015894 Guanylate-binding protein, N-terminal; IPR027417 P-loop containing nucleoside triphosphate hydrolase; IPR030386 GB1/RHD3-type guanine nucleotide-binding (G) domain	GO:0003924 GTPase activity; GO:0005525 GTP binding;	gi|659078588|ref|XP_008439803.1| PREDICTED: guanylate-binding protein 2 [Cucumis melo]	AT5G46070.1 | Symbols: | Guanylate-binding family protein | chr5:18683468-18688397 FORWARD LENGTH=1082	sp|Q9H0R5|GBP3_HUMAN Guanylate-binding protein 3 OS=Homo sapiens GN=GBP3 PE=1 SV=3
Bhi03G000468	chr3	11801226	11821211	12.9385	10.8134	37.9838	3.69665	14.9387	IPR002302 Leucine-tRNA ligase; IPR014729 Rossmann-like alpha/beta/alpha sandwich fold; IPR013155 Methionyl/Valyl/Leucyl/Isoleucyl-tRNA synthetase, anticodon-binding; IPR009080 Aminoacyl-tRNA synthetase, class 1a, anticodon-binding; IPR025709 Leucyl-tRNA synthetase, editing domain; IPR015413 Methionyl/Leucyl tRNA synthetase; IPR002300 Aminoacyl-tRNA synthetase, class Ia; IPR009008 Valyl/Leucyl/Iso…	GO:0000166 nucleotide binding; GO:0004823 leucine-tRNA ligase activity; GO:0005524 ATP binding; GO:0006429 leucyl-tRNA aminoacylation;	gi|700193878|gb|KGN49082.1| hypothetical protein Csa_6G513460 [Cucumis sativus]	AT4G04350.1 | Symbols: EMB2369 | tRNA synthetase class I (I, L, M and V) family protein | chr4:2128129-2133030 FORWARD LENGTH=973	sp|Q9XEA0|SYLM_ARATH Leucine--tRNA ligase, chloroplastic/mitochondrial OS=Arabidopsis thaliana GN=EMB2369 PE=2 SV=1
Bhi03G000469	chr3	11821747	11823325	4.79448	3.77344	1.73571	0.215856	0.910224	IPR003435 Chaperonin-like RbcX	-	gi|659079034|ref|XP_008440039.1| PREDICTED: uncharacterized protein LOC103484635 [Cucumis melo]	AT4G04330.1 | Symbols: | Chaperonin-like RbcX protein | chr4:2116700-2118563 REVERSE LENGTH=174	-
Bhi03G000470	chr3	11823860	11827927	9.06478	25.2467	29.9325	20.4612	33.8815	IPR013005 50S ribosomal protein uL4; IPR023574 Ribosomal protein L4 domain; IPR002136 Ribosomal protein L4/L1e	-	gi|659079036|ref|XP_008440040.1| PREDICTED: 50S ribosomal protein L4 [Cucumis melo]	AT2G20060.1 | Symbols: | Ribosomal protein L4/L1 family | chr2:8659384-8661227 FORWARD LENGTH=300	sp|B6IRQ7|RL4_RHOCS 50S ribosomal protein L4 OS=Rhodospirillum centenum (strain ATCC 51521 / SW) GN=rplD PE=3 SV=1
Bhi03G000471	chr3	11827559	11827867	0	0	0	0	0	-	-	-	-	-
Bhi03G000472	chr3	11840500	11840787	0	0	0	0	0	-	-	-	-	-
Bhi03G000473	chr3	11851118	11855225	0.037563	0.012675	0.008387	3.00172	31.2509	IPR005540 KNOX1; IPR009057 Homeodomain-like; IPR008422 Homeobox KN domain; IPR001356 Homeobox domain; IPR005541 KNOX2; IPR005539 ELK domain; IPR017970 Homeobox, conserved site	GO:0003677 DNA binding; GO:0005634 nucleus;	gi|659079038|ref|XP_008440041.1| PREDICTED: homeobox protein knotted-1-like LET6 [Cucumis melo]	AT1G62360.1 | Symbols: STM, BUM1, SHL, WAM1, BUM, WAM | KNOX/ELK homeobox transcription factor | chr1:23058796-23061722 REVERSE LENGTH=382	sp|P46608|HSBH1_SOYBN Homeobox protein SBH1 OS=Glycine max GN=H1 PE=2 SV=1
Bhi03G000474	chr3	11898630	11907438	6.32356	9.1857	6.23291	6.25977	7.05575	IPR003593 AAA+ ATPase domain; IPR003960 ATPase, AAA-type, conserved site; IPR027417 P-loop containing nucleoside triphosphate hydrolase; IPR003959 ATPase, AAA-type, core	-	gi|449433992|ref|XP_004134780.1| PREDICTED: ATPase family AAA domain-containing protein 1-B isoform X2 [Cucumis sativus] >gi|700193873|gb|KGN49077.1| hypothetical protein Csa_6G512920 [Cucumis sativus]	AT4G04180.1 | Symbols: | P-loop containing nucleoside triphosphate hydrolases superfamily protein | chr4:2020471-2023673 FORWARD LENGTH=609	sp|Q8TX03|PAN_METKA Proteasome-activating nucleotidase OS=Methanopyrus kandleri (strain AV19 / DSM 6324 / JCM 9639 / NBRC 100938) GN=pan PE=3 SV=1
Bhi03G000475	chr3	11898630	11902039	3.60539	4.97493	2.12434	3.26074	3.19675	-	-	gi|449433994|ref|XP_004134781.1| PREDICTED: uncharacterized protein LOC101203124 [Cucumis sativus] >gi|700193874|gb|KGN49078.1| hypothetical protein Csa_6G512930 [Cucumis sativus]	AT4G22160.2 | Symbols: | unknown protein; Has 30201 Blast hits to 17322 proteins in 780 species: Archae - 12; Bacteria - 1396; Metazoa - 17338; Fungi - 3422; Plants - 5037; Viruses - 0; Other Eukaryotes - 2996 (source: NCBI BLink). | chr4:11733182-11733880 FORWARD LENGTH=163	sp|Q8L8L9|Y4216_ARATH Uncharacterized protein At4g22160 OS=Arabidopsis thaliana GN=At4g22160 PE=2 SV=2
Bhi03G000476	chr3	11918526	11918708	0	0	0	0	0	-	-	-	-	-
Bhi03G000477	chr3	11967911	11970165	17.7339	17.4268	16.7187	7.96063	10.4294	-	-	gi|449433996|ref|XP_004134782.1| PREDICTED: uncharacterized protein LOC101203369 [Cucumis sativus]	AT4G22190.1 | Symbols: | unknown protein; Has 283 Blast hits to 154 proteins in 44 species: Archae - 0; Bacteria - 2; Metazoa - 24; Fungi - 12; Plants - 48; Viruses - 0; Other Eukaryotes - 197 (source: NCBI BLink). | chr4:11742102-11743265 REVERSE LENGTH=387	-
Bhi03G000478	chr3	11985971	11994041	13.0659	81.2901	67.6466	113.92	133.536	IPR022953 ATP-dependent 6-phosphofructokinase; IPR013981 Pyrophosphate-dependent phosphofructokinase, alpha-helical domain; IPR011183 Pyrophosphate-dependent phosphofructokinase PfpB; IPR000023 Phosphofructokinase domain	GO:0003872 6-phosphofructokinase activity; GO:0006002 fructose 6-phosphate metabolic process; GO:0006096 glycolytic process;	gi|659079056|ref|XP_008440051.1| PREDICTED: pyrophosphate--fructose 6-phosphate 1-phosphotransferase subunit beta [Cucumis melo]	AT1G12000.1 | Symbols: | Phosphofructokinase family protein | chr1:4050159-4053727 REVERSE LENGTH=566	sp|Q41141|PFPB_RICCO Pyrophosphate--fructose 6-phosphate 1-phosphotransferase subunit beta OS=Ricinus communis GN=PFP-BETA PE=3 SV=1
Bhi03G000479	chr3	12074930	12075415	0.003873	0.133885	0.060123	0	0	IPR006458 Ovate protein family, C-terminal	-	gi|700193869|gb|KGN49073.1| hypothetical protein Csa_6G512880 [Cucumis sativus]	AT4G18830.1 | Symbols: ATOFP5, OFP5 | ovate family protein 5 | chr4:10337449-10338498 FORWARD LENGTH=349	sp|P0DKG3|OFP9_ARATH Probable transcription repressor OFP9 OS=Arabidopsis thaliana GN=OFP9 PE=3 SV=2
Bhi03G000480	chr3	12076596	12079284	1125.96	86.961	17.0378	12.1266	8.6507	IPR006843 Plastid lipid-associated protein/fibrillin conserved domain	-	gi|449434000|ref|XP_004134784.1| PREDICTED: chromoplast-specific carotenoid-associated protein, chromoplast [Cucumis sativus] >gi|62899808|sp|Q96398|CHRC_CUCSA RecName: Full=Chromoplast-specific carotenoid-associated protein, chromoplastic; Flags: Precursor >gi|1523992|emb|CAA64846.1| chromoplast-specific carotenoid-associated protein, CHRC [Cucumis sativus] >gi|4138857|gb|AAD05165.1| chromoplast…	AT4G04020.1 | Symbols: FIB | fibrillin | chr4:1932161-1933546 FORWARD LENGTH=318	sp|Q96398|CHRC_CUCSA Chromoplast-specific carotenoid-associated protein, chromoplastic OS=Cucumis sativus GN=CHRC PE=1 SV=1
Bhi03G000481	chr3	12114564	12115967	0.021749	1.93929	1.93253	10.1471	0.889821	IPR001841 Zinc finger, RING-type; IPR013083 Zinc finger, RING/FYVE/PHD-type	GO:0005515 protein binding; GO:0008270 zinc ion binding;	gi|659079058|ref|XP_008440052.1| PREDICTED: uncharacterized protein LOC103484644 [Cucumis melo] >gi|659079060|ref|XP_008440053.1| PREDICTED: uncharacterized protein LOC103484644 [Cucumis melo]	AT4G03965.1 | Symbols: | RING/U-box superfamily protein | chr4:1889576-1890205 FORWARD LENGTH=209	sp|Q8LA32|LUL4_ARATH Probable E3 ubiquitin-protein ligase LUL4 OS=Arabidopsis thaliana GN=LUL4 PE=2 SV=1
Bhi03G000482	chr3	12200043	12201790	4.41541	10.4864	43.1658	117.903	262.362	IPR027443 Isopenicillin N synthase-like; IPR005123 Oxoglutarate/iron-dependent dioxygenase; IPR026992 Non-haem dioxygenase N-terminal domain	-	gi|659079062|ref|XP_008440054.1| PREDICTED: 1-aminocyclopropane-1-carboxylate oxidase 3 [Cucumis melo]	AT1G05010.1 | Symbols: EFE, ACO4, EAT1 | ethylene-forming enzyme | chr1:1431419-1432695 REVERSE LENGTH=323	sp|P54847|ACCO3_CUCME 1-aminocyclopropane-1-carboxylate oxidase 3 OS=Cucumis melo GN=ACO3 PE=2 SV=1
Bhi03G000483	chr3	12217182	12221995	2.04931	42.8928	24.8654	5.52591	38.5005	-	-	gi|449434004|ref|XP_004134786.1| PREDICTED: uncharacterized membrane protein At1g16860 [Cucumis sativus] >gi|700193865|gb|KGN49069.1| hypothetical protein Csa_6G511850 [Cucumis sativus]	AT4G22290.1 | Symbols: | Ubiquitin-specific protease family C19-related protein | chr4:11783199-11785730 REVERSE LENGTH=445	sp|Q9FZ45|Y1686_ARATH Uncharacterized membrane protein At1g16860 OS=Arabidopsis thaliana GN=At1g16860 PE=1 SV=1
Bhi03G000484	chr3	12241646	12241989	3.54833	7.19176	5.37373	2.85257	4.3385	-	-	gi|700193864|gb|KGN49068.1| hypothetical protein Csa_6G511840 [Cucumis sativus]	-	-
Bhi03G000485	chr3	12242449	12243883	6.77538	5.27837	4.47136	4.72787	7.69039	IPR002290 Serine/threonine/dual specificity protein kinase, catalytic domain; IPR001245 Serine-threonine/tyrosine-protein kinase catalytic domain; IPR015783 Serine/threonine-protein kinase HT1, plant; IPR011009 Protein kinase-like domain; IPR000719 Protein kinase domain; IPR008271 Serine/threonine-protein kinase, active site	GO:0004672 protein kinase activity; GO:0005524 ATP binding; GO:0006468 protein phosphorylation;	gi|659079067|ref|XP_008440056.1| PREDICTED: serine/threonine-protein kinase HT1 [Cucumis melo]	AT1G62400.1 | Symbols: HT1 | Protein kinase superfamily protein | chr1:23090243-23091529 FORWARD LENGTH=345	sp|Q2MHE4|HT1_ARATH Serine/threonine-protein kinase HT1 OS=Arabidopsis thaliana GN=HT1 PE=1 SV=1
Bhi03G000486	chr3	12254840	12255451	7.52665	12.1273	11.6473	76.4521	17.4245	-	-	gi|659079065|ref|XP_008440055.1| PREDICTED: uncharacterized protein LOC103484646 [Cucumis melo]	AT1G62422.1 | Symbols: | unknown protein; EXPRESSED IN: 22 plant structures; EXPRESSED DURING: 13 growth stages; BEST Arabidopsis thaliana protein match is: unknown protein (TAIR:AT1G12020.1); Has 87 Blast hits to 86 proteins in 14 species: Archae - 0; Bacteria - 0; Metazoa - 0; Fungi - 0; Plants - 87; Viruses - 0; Other Eukaryotes - 0 (source: NCBI BLink). | chr1:23100419-23100985 REVERSE LENGTH…	-
Bhi03G000487	chr3	12256451	12259934	6.17526	15.5827	27.3482	12.0273	23.4173	IPR029058 Alpha/Beta hydrolase fold; IPR003140 Phospholipase/carboxylesterase/thioesterase	-	gi|449434010|ref|XP_004134789.1| PREDICTED: acyl-protein thioesterase 1-like [Cucumis sativus] >gi|700193861|gb|KGN49065.1| hypothetical protein Csa_6G511810 [Cucumis sativus]	AT4G22300.1 | Symbols: SOBER1 | carboxylesterases | chr4:11787560-11789252 REVERSE LENGTH=262	sp|Q8GYK2|SOBRL_ARATH Probable carboxylesterase SOBER1-like OS=Arabidopsis thaliana GN=At4g22300 PE=2 SV=1
Bhi03G000488	chr3	12356548	12357484	0.686213	0.566277	2.36286	0.611816	5.35053	IPR006502 Protein of unknown function PDDEXK-like	-	gi|659079073|ref|XP_008440059.1| PREDICTED: uncharacterized protein LOC103484651 [Cucumis melo]	AT1G12030.1 | Symbols: | Protein of unknown function (DUF506) | chr1:4064751-4066319 REVERSE LENGTH=295	-
Bhi03G000489	chr3	12362764	12365427	1.08758	1.11244	3.68139	23.3069	4.92009	IPR008901 Ceramidase	GO:0006672 ceramide metabolic process; GO:0016021 integral component of membrane; GO:0016811 hydrolase activity, acting on carbon-nitrogen (but not peptide) bonds, in linear amides;	gi|659079075|ref|XP_008440061.1| PREDICTED: alkaline ceramidase 3 [Cucumis melo] >gi|659079077|ref|XP_008440062.1| PREDICTED: alkaline ceramidase 3 [Cucumis melo]	AT4G22330.1 | Symbols: ATCES1 | Alkaline phytoceramidase (aPHC) | chr4:11798483-11799549 FORWARD LENGTH=255	sp|Q9D099|ACER3_MOUSE Alkaline ceramidase 3 OS=Mus musculus GN=Acer3 PE=2 SV=1
Bhi03G000490	chr3	12362806	12371205	55.3013	5.50466	12.2324	21.141	15.7122	IPR000374 Phosphatidate cytidylyltransferase; IPR016720 Phosphatidate cytidylyltransferase, eukaryota	GO:0016020 membrane; GO:0016772 transferase activity, transferring phosphorus-containing groups; GO:0004605 phosphatidate cytidylyltransferase activity;	gi|449434016|ref|XP_004134792.1| PREDICTED: phosphatidate cytidylyltransferase 1 [Cucumis sativus]	AT4G22340.3 | Symbols: CDS2 | cytidinediphosphate diacylglycerol synthase 2 | chr4:11800150-11802621 REVERSE LENGTH=447	sp|O49639|CDS2_ARATH Phosphatidate cytidylyltransferase 2 OS=Arabidopsis thaliana GN=CDS2 PE=1 SV=1
Bhi03G000491	chr3	12417812	12421260	13.0601	90.0322	61.6644	28.6021	65.3847	IPR011234 Fumarylacetoacetase, C-terminal-related; IPR015377 Fumarylacetoacetase, N-terminal; IPR005959 Fumarylacetoacetase	GO:0003824 catalytic activity; GO:0008152 metabolic process; GO:0004334 fumarylacetoacetase activity;	gi|449434018|ref|XP_004134793.1| PREDICTED: fumarylacetoacetase [Cucumis sativus] >gi|700193854|gb|KGN49058.1| hypothetical protein Csa_6G511740 [Cucumis sativus]	AT1G12050.1 | Symbols: | fumarylacetoacetase, putative | chr1:4072904-4075856 FORWARD LENGTH=421	sp|A5PKH3|FAAA_BOVIN Fumarylacetoacetase OS=Bos taurus GN=FAH PE=2 SV=1
Bhi03G000503	chr3	12745970	12747882	0.832386	4.0632	3.40996	0.800335	1.10456	IPR002885 Pentatricopeptide repeat	-	gi|449434032|ref|XP_004134800.1| PREDICTED: pentatricopeptide repeat-containing protein At4g16470 [Cucumis sativus] >gi|700193845|gb|KGN49049.1| hypothetical protein Csa_6G511640 [Cucumis sativus]	AT4G16470.1 | Symbols: | Tetratricopeptide repeat (TPR)-like superfamily protein | chr4:9287862-9289541 REVERSE LENGTH=501	sp|O23491|PP315_ARATH Pentatricopeptide repeat-containing protein At4g16470 OS=Arabidopsis thaliana GN=PCMP-E12 PE=2 SV=2
Bhi03G000504	chr3	12747569	12747775	0	0	0	0	0	-	-	-	-	-
Bhi03G000505	chr3	12749184	12749429	0.001722	0	0	0	0	-	-	-	-	-
Bhi03G000506	chr3	12763539	12765053	1.80751	9.78918	1.42541	2.14498	3.89609	-	-	gi|659079110|ref|XP_008440080.1| PREDICTED: uncharacterized protein LOC103484665 [Cucumis melo]	-	-
Bhi03G000507	chr3	12765696	12767336	35.6226	15.6502	18.7561	183.449	52.0812	IPR030005 Scarecrow-like protein 13; IPR005202 Transcription factor GRAS	-	gi|1036551297|ref|NP_001315371.1| scarecrow-like protein 13 [Cucumis melo] >gi|546363254|gb|AGW99232.1| scarecrow-like protein 13-like protein [Cucumis melo]	AT4G17230.1 | Symbols: SCL13 | SCARECROW-like 13 | chr4:9661218-9662807 REVERSE LENGTH=529	sp|Q9M0M5|SCL13_ARATH Scarecrow-like protein 13 OS=Arabidopsis thaliana GN=SCL13 PE=2 SV=2
Bhi03G000508	chr3	12767439	12768718	11.1359	4.18992	5.94035	73.1708	15.711	-	-	-	-	-
Bhi03G000509	chr3	12806042	12806251	0	0	0	0	0	IPR023562 Clp protease proteolytic subunit /Translocation-enhancing protein TepA; IPR029045 ClpP/crotonase-like domain	-	gi|947049717|gb|KRG99245.1| hypothetical protein GLYMA_18G132600 [Glycine max]	ATCG00670.1 | Symbols: CLPP1, PCLPP | plastid-encoded CLP P | chrC:69910-71882 REVERSE LENGTH=196	sp|A6MM61|CLPP_BUXMI ATP-dependent Clp protease proteolytic subunit OS=Buxus microphylla GN=clpP PE=3 SV=1
Bhi03G000510	chr3	12806473	12806697	0.037227	0.043157	0.018868	0.026844	0	-	-	-	-	-
Bhi03G000511	chr3	12819774	12820779	0.042051	0.012927	3.95495	0.575961	0.541132	-	-	gi|700193840|gb|KGN49044.1| hypothetical protein Csa_6G511110 [Cucumis sativus]	-	-
Bhi03G000512	chr3	12831771	12834393	43.2122	17.2155	75.7327	4.3912	30.034	-	-	gi|449434036|ref|XP_004134802.1| PREDICTED: uncharacterized protein LOC101208124 [Cucumis sativus] >gi|700193839|gb|KGN49043.1| hypothetical protein Csa_6G511100 [Cucumis sativus]	AT4G16410.1 | Symbols: | unknown protein; CONTAINS InterPro DOMAIN/s: Protein of unknown function DUF751 (InterPro:IPR008470); Has 30201 Blast hits to 17322 proteins in 780 species: Archae - 12; Bacteria - 1396; Metazoa - 17338; Fungi - 3422; Plants - 5037; Viruses - 0; Other Eukaryotes - 2996 (source: NCBI BLink). | chr4:9262019-9262576 REVERSE LENGTH=185	-
Bhi03G000513	chr3	12849445	12854299	1.9163	4.74762	5.35822	1.68514	3.91031	IPR018289 MULE transposase domain; IPR007527 Zinc finger, SWIM-type; IPR031052 FHY3/FAR1 family; IPR004330 FAR1 DNA binding domain; IPR006564 Zinc finger, PMZ-type	-	gi|449434406|ref|XP_004134987.1| PREDICTED: putative protein FAR1-RELATED SEQUENCE 10 [Cucumis sativus] >gi|700193836|gb|KGN49040.1| hypothetical protein Csa_6G511070 [Cucumis sativus]	AT5G28530.1 | Symbols: FRS10 | FAR1-related sequence 10 | chr5:10525078-10527300 REVERSE LENGTH=685	sp|Q9LKR4|FRS10_ARATH Putative protein FAR1-RELATED SEQUENCE 10 OS=Arabidopsis thaliana GN=FRS10 PE=2 SV=2
Bhi03G000514	chr3	12850190	12850477	0	0	0	0	0	-	-	gi|778720128|ref|XP_011658113.1| PREDICTED: uncharacterized protein LOC105435946 [Cucumis sativus] >gi|700193837|gb|KGN49041.1| hypothetical protein Csa_6G511080 [Cucumis sativus]	AT3G09950.1 | Symbols: | unknown protein; BEST Arabidopsis thaliana protein match is: unknown protein (TAIR:AT5G41761.1); Has 128 Blast hits to 128 proteins in 12 species: Archae - 0; Bacteria - 0; Metazoa - 0; Fungi - 0; Plants - 128; Viruses - 0; Other Eukaryotes - 0 (source: NCBI BLink). | chr3:3060354-3060632 REVERSE LENGTH=92	-
Bhi03G000515	chr3	12871847	12876088	2.21898	2.4274	0.935162	3.62284	0.530242	IPR009768 Microtubule-associated protein 70	GO:0007010 cytoskeleton organization; GO:0008017 microtubule binding;	gi|778720123|ref|XP_011658112.1| PREDICTED: microtubule-associated protein 70-5 [Cucumis sativus] >gi|700193835|gb|KGN49039.1| hypothetical protein Csa_6G511060 [Cucumis sativus]	AT4G17220.1 | Symbols: ATMAP70-5, MAP70-5 | microtubule-associated proteins 70-5 | chr4:9657008-9659405 REVERSE LENGTH=513	sp|Q8GYX3|MP705_ARATH Microtubule-associated protein 70-5 OS=Arabidopsis thaliana GN=MAP70.5 PE=1 SV=1
Bhi03G000516	chr3	12876278	12876703	0.208993	0	0.100642	0.111438	0.014128	-	-	gi|700193834|gb|KGN49038.1| hypothetical protein Csa_6G511050 [Cucumis sativus]	-	-
Bhi03G000517	chr3	12878140	12879514	140.818	148.582	37.4944	42.4312	44.0482	IPR006121 Heavy metal-associated domain, HMA	GO:0030001 metal ion transport; GO:0046872 metal ion binding;	gi|778720120|ref|XP_004134803.2| PREDICTED: protein PXR1-like [Cucumis sativus]	AT4G16380.1 | Symbols: | Heavy metal transport/detoxification superfamily protein | chr4:9254638-9255955 FORWARD LENGTH=254	-
Bhi03G000518	chr3	12935245	12938947	8.4831	80.5927	168.833	3.79699	112.468	IPR006121 Heavy metal-associated domain, HMA	GO:0030001 metal ion transport; GO:0046872 metal ion binding;	gi|659080788|ref|XP_008440981.1| PREDICTED: heavy metal-associated isoprenylated plant protein 3-like [Cucumis melo]	AT5G50740.1 | Symbols: | Heavy metal transport/detoxification superfamily protein | chr5:20635983-20637847 REVERSE LENGTH=283	sp|Q9FJH5|HIP3_ARATH Heavy metal-associated isoprenylated plant protein 3 OS=Arabidopsis thaliana GN=HIPP3 PE=1 SV=1
Bhi03G000519	chr3	13028174	13030720	0.083929	0.216779	0.10677	0	0.059784	IPR001128 Cytochrome P450; IPR002401 Cytochrome P450, E-class, group I; IPR017972 Cytochrome P450, conserved site	GO:0005506 iron ion binding; GO:0016705 oxidoreductase activity, acting on paired donors, with incorporation or reduction of molecular oxygen; GO:0020037 heme binding; GO:0055114 oxidation-reduction process;	gi|1220044419|ref|XP_021808084.1| cytochrome P450 CYP82D47-like [Prunus avium] >gi|1220069255|ref|XP_021821039.1| cytochrome P450 CYP82D47-like [Prunus avium]	AT4G31940.1 | Symbols: CYP82C4 | cytochrome P450, family 82, subfamily C, polypeptide 4 | chr4:15452040-15453966 FORWARD LENGTH=524	sp|O49859|C82A4_SOYBN Cytochrome P450 82A4 OS=Glycine max GN=CYP82A4 PE=2 SV=1
Bhi03G000520	chr3	13034990	13035301	0	0	0	0	0	IPR001128 Cytochrome P450	GO:0005506 iron ion binding; GO:0016705 oxidoreductase activity, acting on paired donors, with incorporation or reduction of molecular oxygen; GO:0020037 heme binding; GO:0055114 oxidation-reduction process;	gi|225458460|ref|XP_002282118.1| PREDICTED: cytochrome P450 CYP82D47 [Vitis vinifera]	AT4G31950.1 | Symbols: CYP82C3 | cytochrome P450, family 82, subfamily C, polypeptide 3 | chr4:15455163-15457090 FORWARD LENGTH=512	sp|H2DH24|C7D47_PANGI Cytochrome P450 CYP82D47 OS=Panax ginseng PE=2 SV=1
Bhi03G000521	chr3	13042874	13044499	0	0	0	0	0	IPR001128 Cytochrome P450	GO:0005506 iron ion binding; GO:0016705 oxidoreductase activity, acting on paired donors, with incorporation or reduction of molecular oxygen; GO:0020037 heme binding; GO:0055114 oxidation-reduction process;	gi|1162517625|ref|XP_007226598.2| cytochrome P450 CYP82D47 [Prunus persica] >gi|1139800191|gb|ONI32809.1| hypothetical protein PRUPE_1G387100 [Prunus persica]	AT4G31940.1 | Symbols: CYP82C4 | cytochrome P450, family 82, subfamily C, polypeptide 4 | chr4:15452040-15453966 FORWARD LENGTH=524	sp|Q9SZ46|C82C4_ARATH Cytochrome P450 82C4 OS=Arabidopsis thaliana GN=CYP82C4 PE=2 SV=1
Bhi03G000522	chr3	13056000	13058098	0.118325	9.08512	6.47673	6.73444	3.70448	IPR000008 C2 domain	GO:0005515 protein binding;	gi|449434048|ref|XP_004134808.1| PREDICTED: ADP-ribosylation factor GTPase-activating protein AGD12-like [Cucumis sativus] >gi|778720108|ref|XP_011658111.1| PREDICTED: ADP-ribosylation factor GTPase-activating protein AGD12-like [Cucumis sativus] >gi|700193829|gb|KGN49033.1| hypothetical protein Csa_6G511000 [Cucumis sativus]	AT5G47710.2 | Symbols: | Calcium-dependent lipid-binding (CaLB domain) family protein | chr5:19330470-19331178 FORWARD LENGTH=166	sp|Q9FIK8|CAR11_ARATH Protein C2-DOMAIN ABA-RELATED 11 OS=Arabidopsis thaliana GN=CAR11 PE=1 SV=1
Bhi03G000589	chr3	14723888	14727974	6.52246	17.7674	7.22945	5.46474	6.05396	IPR005174 Domain unknown function DUF295; IPR001810 F-box domain	-	gi|1035395591|ref|XP_016899202.1| PREDICTED: putative F-box protein At1g65770 [Cucumis melo]	AT1G65770.1 | Symbols: AMR1 | ascorbic acid mannose pathway regulator 1 | chr1:24460656-24461738 REVERSE LENGTH=360	sp|Q9SHX9|FB72_ARATH Putative F-box protein At1g65770 OS=Arabidopsis thaliana GN=At1g65770 PE=4 SV=1
Bhi03G000590	chr3	14751207	14754196	1.70226	5.50453	2.69284	1.79084	2.16975	-	-	gi|778719846|ref|XP_004134837.2| PREDICTED: putative F-box protein At1g65770 [Cucumis sativus] >gi|700193765|gb|KGN48969.1| hypothetical protein Csa_6G507420 [Cucumis sativus]	AT1G65770.1 | Symbols: AMR1 | ascorbic acid mannose pathway regulator 1 | chr1:24460656-24461738 REVERSE LENGTH=360	sp|Q9SHX9|FB72_ARATH Putative F-box protein At1g65770 OS=Arabidopsis thaliana GN=At1g65770 PE=4 SV=1
Bhi03G000591	chr3	14753297	14758665	5.4356	12.6086	12.9992	5.38197	10.2576	IPR018960 Domain of unknown function DUF1990	-	gi|659080610|ref|XP_008440884.1| PREDICTED: UPF0548 protein At2g17695 [Cucumis melo] >gi|659080612|ref|XP_008440885.1| PREDICTED: UPF0548 protein At2g17695 [Cucumis melo]	AT2G17695.3 | Symbols: | FUNCTIONS IN: molecular_function unknown; INVOLVED IN: biological_process unknown; CONTAINS InterPro DOMAIN/s: Domain of unknown function DUF1990 (InterPro:IPR018960). | chr2:7684214-7685009 REVERSE LENGTH=205	sp|Q8GXB1|U548_ARATH UPF0548 protein At2g17695 OS=Arabidopsis thaliana GN=At2g17695 PE=2 SV=1
Bhi03G000592	chr3	14763845	14767605	10.1583	20.6319	18.6855	5.55289	9.90665	IPR012336 Thioredoxin-like fold; IPR012932 Vitamin K epoxide reductase	-	gi|659080616|ref|XP_008440888.1| PREDICTED: thiol-disulfide oxidoreductase LTO1 [Cucumis melo]	AT4G35760.1 | Symbols: | NAD(P)H dehydrogenase (quinone)s | chr4:16942733-16944622 REVERSE LENGTH=376	sp|Q8L540|LTO1_ARATH Thiol-disulfide oxidoreductase LTO1 OS=Arabidopsis thaliana GN=LTO1 PE=1 SV=1
Bhi03G000593	chr3	14779198	14781427	25.177	1.62104	7.64829	0.031539	3.2787	IPR001763 Rhodanese-like domain	-	gi|449434108|ref|XP_004134838.1| PREDICTED: thiosulfate sulfurtransferase 16, chloroplastic [Cucumis sativus] >gi|700193760|gb|KGN48964.1| hypothetical protein Csa_6G507370 [Cucumis sativus]	AT4G35770.1 | Symbols: SEN1, ATSEN1, DIN1 | Rhodanese/Cell cycle control phosphatase superfamily protein | chr4:16945073-16945983 FORWARD LENGTH=182	sp|Q38853|STR15_ARATH Rhodanese-like domain-containing protein 15, chloroplastic OS=Arabidopsis thaliana GN=STR15 PE=2 SV=1
Bhi03G000594	chr3	14796718	14798353	3.64932	7.61443	7.63746	3.60365	4.84938	IPR001905 Ammonium transporter; IPR018047 Ammonium transporter, conserved site; IPR002229 Blood group Rhesus C/E/D polypeptide; IPR024041 Ammonium transporter AmtB-like domain; IPR029020 Ammonium/urea transporter	GO:0008519 ammonium transmembrane transporter activity; GO:0016020 membrane; GO:0072488 ammonium transmembrane transport;	gi|449434456|ref|XP_004135012.1| PREDICTED: ammonium transporter 3 member 3-like [Cucumis sativus]	AT2G38290.1 | Symbols: ATAMT2, AMT2;1, AMT2 | ammonium transporter 2 | chr2:16039672-16042291 REVERSE LENGTH=475	sp|Q84KJ6|AMT31_ORYSJ Ammonium transporter 3 member 1 OS=Oryza sativa subsp. japonica GN=AMT3-1 PE=2 SV=1
Bhi03G000595	chr3	14799060	14801611	5.67859	16.7369	20.5406	9.12478	10.0945	IPR020683 Ankyrin repeat-containing domain; IPR002110 Ankyrin repeat	-	gi|1035396147|ref|XP_016899286.1| PREDICTED: ankyrin repeat domain-containing protein, chloroplastic isoform X1 [Cucumis melo]	AT5G66055.1 | Symbols: EMB16, EMB2036, AKRP | ankyrin repeat protein | chr5:26417425-26419234 REVERSE LENGTH=435	sp|Q05753|AKRP_ARATH Ankyrin repeat domain-containing protein, chloroplastic OS=Arabidopsis thaliana GN=AKRP PE=1 SV=2
Bhi03G000596	chr3	14803969	14806973	32.2777	73.9228	59.0213	49.2909	57.6736	IPR000504 RNA recognition motif domain; IPR012677 Nucleotide-binding alpha-beta plait domain	GO:0003676 nucleic acid binding;	gi|1035396717|ref|XP_016899368.1| PREDICTED: serine/arginine-rich splicing factor SR45a [Cucumis melo]	AT4G35785.2 | Symbols: | RNA-binding (RRM/RBD/RNP motifs) family protein | chr4:16953211-16955127 REVERSE LENGTH=239	sp|Q84TH4|SR45A_ARATH Serine/arginine-rich splicing factor SR45a OS=Arabidopsis thaliana GN=SR45A PE=1 SV=1
Bhi03G000597	chr3	14809908	14819022	7.06425	51.4785	28.3257	41.1263	42.7618	IPR024632 Phospholipase D, C-terminal; IPR000008 C2 domain; IPR001736 Phospholipase D/Transphosphatidylase; IPR015679 Phospholipase D family; IPR011402 Phospholipase D, plant	-	gi|1035395952|ref|XP_016899250.1| PREDICTED: LOW QUALITY PROTEIN: phospholipase D delta [Cucumis melo]	AT4G35790.2 | Symbols: ATPLDDELTA, PLDDELTA | phospholipase D delta | chr4:16955774-16959875 REVERSE LENGTH=857	sp|Q9C5Y0|PLDD1_ARATH Phospholipase D delta OS=Arabidopsis thaliana GN=PLDDELTA PE=1 SV=2
Bhi03G000598	chr3	14871255	14874684	27.6667	60.4035	43.0507	91.9136	79.7147	IPR006620 Prolyl 4-hydroxylase, alpha subunit; IPR005123 Oxoglutarate/iron-dependent dioxygenase	GO:0005506 iron ion binding; GO:0016705 oxidoreductase activity, acting on paired donors, with incorporation or reduction of molecular oxygen; GO:0031418 L-ascorbic acid binding; GO:0055114 oxidation-reduction process;	gi|659080598|ref|XP_008440878.1| PREDICTED: probable prolyl 4-hydroxylase 10 [Cucumis melo]	AT5G66060.1 | Symbols: | 2-oxoglutarate (2OG) and Fe(II)-dependent oxygenase superfamily protein | chr5:26419481-26421118 FORWARD LENGTH=289	sp|F4JZ24|P4H10_ARATH Probable prolyl 4-hydroxylase 10 OS=Arabidopsis thaliana GN=P4H10 PE=2 SV=1
Bhi03G000599	chr3	14903378	14910114	97.8086	132.738	47.4932	108.123	96.5706	IPR015937 Aconitase/isopropylmalate dehydratase; IPR015928 Aconitase/3-isopropylmalate dehydratase, swivel; IPR001030 Aconitase/3-isopropylmalate dehydratase large subunit, alpha/beta/alpha domain; IPR006249 Aconitase/Iron-responsive element-binding protein 2; IPR018136 Aconitase family, 4Fe-4S cluster binding site; IPR015931 Aconitase/3-isopropylmalate dehydratase large subunit, alpha/beta/alpha…	GO:0008152 metabolic process;	gi|659080596|ref|XP_008440877.1| PREDICTED: aconitate hydratase [Cucumis melo]	AT4G35830.1 | Symbols: ACO1 | aconitase 1 | chr4:16973007-16977949 REVERSE LENGTH=898	sp|Q42560|ACO1_ARATH Aconitate hydratase 1 OS=Arabidopsis thaliana GN=ACO1 PE=1 SV=2
Bhi03G000600	chr3	14956625	14963446	12.4125	2.63143	1.53397	6.45787	1.45722	IPR013320 Concanavalin A-like lectin/glucanase domain; IPR008271 Serine/threonine-protein kinase, active site; IPR002290 Serine/threonine/dual specificity protein kinase, catalytic domain; IPR017441 Protein kinase, ATP binding site; IPR011009 Protein kinase-like domain; IPR000719 Protein kinase domain	-	gi|700193753|gb|KGN48957.1| hypothetical protein Csa_6G507300 [Cucumis sativus]	AT5G54380.1 | Symbols: THE1 | protein kinase family protein | chr5:22077313-22079880 REVERSE LENGTH=855	sp|Q9LK35|THE1_ARATH Receptor-like protein kinase THESEUS 1 OS=Arabidopsis thaliana GN=THE1 PE=1 SV=1
Bhi03G000601	chr3	14961198	14966185	50.335	13.644	11.2343	30.2108	13.5092	IPR001932 PPM-type phosphatase domain; IPR000222 PPM-type phosphatase, divalent cation binding; IPR015655 Protein phosphatase 2C family	GO:0003824 catalytic activity;	gi|659080582|ref|XP_008440869.1| PREDICTED: probable protein phosphatase 2C 60 isoform X1 [Cucumis melo] >gi|659080584|ref|XP_008440870.1| PREDICTED: probable protein phosphatase 2C 60 isoform X1 [Cucumis melo] >gi|659080588|ref|XP_008440872.1| PREDICTED: probable protein phosphatase 2C 60 isoform X1 [Cucumis melo]	AT4G38520.2 | Symbols: | Protein phosphatase 2C family protein | chr4:18015999-18017514 REVERSE LENGTH=400	sp|Q5Z8P0|P2C60_ORYSJ Probable protein phosphatase 2C 60 OS=Oryza sativa subsp. japonica GN=Os06g0717800 PE=2 SV=1
Bhi03G000602	chr3	14984928	14988273	7.61039	6.35084	5.13261	3.51429	7.66945	IPR003864 Calcium-dependent channel, 7TM region, putative phosphate; IPR032880 Calcium permeable stress-gated cation channel 1, N-terminal transmembrane domain	GO:0016020 membrane; GO:0017025 TBP-class protein binding;	gi|778719812|ref|XP_004135016.2| PREDICTED: CSC1-like protein At4g35870 [Cucumis sativus] >gi|700193750|gb|KGN48954.1| hypothetical protein Csa_6G507280 [Cucumis sativus]	AT4G35870.1 | Symbols: | early-responsive to dehydration stress protein (ERD4) | chr4:16990332-16992785 FORWARD LENGTH=817	sp|Q9SZT4|CSCLE_ARATH CSC1-like protein At4g35870 OS=Arabidopsis thaliana GN=GFS10 PE=2 SV=1
Bhi03G000603	chr3	14988859	14990103	0.112188	2.81912	0.051748	0.013216	0.221902	-	-	gi|700193749|gb|KGN48953.1| hypothetical protein Csa_6G507270 [Cucumis sativus]	AT5G16110.1 | Symbols: | unknown protein; FUNCTIONS IN: molecular_function unknown; INVOLVED IN: biological_process unknown; LOCATED IN: chloroplast; EXPRESSED IN: 24 plant structures; EXPRESSED DURING: 15 growth stages; BEST Arabidopsis thaliana protein match is: unknown protein (TAIR:AT3G02555.1); Has 133 Blast hits to 133 proteins in 18 species: Archae - 0; Bacteria - 0; Metazoa - 0; Fungi - 0…	-
Bhi03G000604	chr3	14991481	14994599	0.133102	14.6946	11.3489	3.16797	21.9329	IPR001461 Aspartic peptidase; IPR021109 Aspartic peptidase domain; IPR001969 Aspartic peptidase, active site; IPR032799 Xylanase inhibitor, C-terminal; IPR032861 Xylanase inhibitor, N-terminal	GO:0004190 aspartic-type endopeptidase activity; GO:0006508 proteolysis;	gi|778719806|ref|XP_011658061.1| PREDICTED: aspartic proteinase-like protein 1 isoform X1 [Cucumis sativus]	AT4G35880.1 | Symbols: | Eukaryotic aspartyl protease family protein | chr4:16993339-16995721 FORWARD LENGTH=524	sp|Q8VYV9|APF1_ARATH Aspartyl protease family protein 1 OS=Arabidopsis thaliana GN=APF1 PE=1 SV=1
Bhi03G000605	chr3	15027069	15030593	0.318207	0.730132	0.405048	121.781	0.075983	IPR021109 Aspartic peptidase domain; IPR001969 Aspartic peptidase, active site; IPR001461 Aspartic peptidase; IPR032799 Xylanase inhibitor, C-terminal; IPR032861 Xylanase inhibitor, N-terminal	-	gi|1035395268|ref|XP_016899154.1| PREDICTED: aspartyl protease family protein 1-like [Cucumis melo]	AT2G17760.1 | Symbols: | Eukaryotic aspartyl protease family protein | chr2:7713488-7716269 FORWARD LENGTH=513	sp|Q8VYV9|APF1_ARATH Aspartyl protease family protein 1 OS=Arabidopsis thaliana GN=APF1 PE=1 SV=1
Bhi03G000712	chr3	18049799	18063890	3.38436	16.7039	16.0279	6.75449	8.65251	IPR012677 Nucleotide-binding alpha-beta plait domain; IPR000504 RNA recognition motif domain	GO:0000166 nucleotide binding;	gi|1035396807|ref|XP_008440306.2| PREDICTED: protein WHI4 isoform X2 [Cucumis melo]	AT2G42240.3 | Symbols: | RNA-binding (RRM/RBD/RNP motifs) family protein | chr2:17596844-17598972 FORWARD LENGTH=289	sp|Q8VC52|RBPS2_MOUSE RNA-binding protein with multiple splicing 2 OS=Mus musculus GN=Rbpms2 PE=1 SV=1
Bhi03G000713	chr3	18108633	18109529	0	0	0	0	0	-	-	-	-	-
Bhi03G000714	chr3	18113487	18117243	0.119985	36.9667	17.0829	4.21515	18.7184	IPR001611 Leucine-rich repeat; IPR032675 Leucine-rich repeat domain, L domain-like; IPR001245 Serine-threonine/tyrosine-protein kinase catalytic domain; IPR000719 Protein kinase domain; IPR011009 Protein kinase-like domain	GO:0005515 protein binding;	gi|449448304|ref|XP_004141906.1| PREDICTED: probable inactive receptor kinase At5g67200 [Cucumis sativus] >gi|700193339|gb|KGN48543.1| hypothetical protein Csa_6G491060 [Cucumis sativus]	AT5G67200.1 | Symbols: | Leucine-rich repeat protein kinase family protein | chr5:26813893-26816555 REVERSE LENGTH=669	sp|Q93Y06|Y5720_ARATH Probable inactive receptor kinase At5g67200 OS=Arabidopsis thaliana GN=At5g67200 PE=1 SV=1
Bhi03G000715	chr3	18190787	18192778	35.2727	1.43721	2.44213	8.90398	27.4919	IPR006514 IRX15/IRX15L/IGXM; IPR021148 Polysaccharide biosynthesis domain	GO:0045492 xylan biosynthetic process;	gi|659079536|ref|XP_008440308.1| PREDICTED: protein IRX15-LIKE [Cucumis melo]	AT5G67210.1 | Symbols: | Protein of unknown function (DUF579) | chr5:26819019-26819972 FORWARD LENGTH=317	sp|Q9FH92|IX15L_ARATH Protein IRX15-LIKE OS=Arabidopsis thaliana GN=IRX15-L PE=2 SV=1
Bhi03G000716	chr3	18202224	18204218	26.6298	61.6721	16.7365	31.8478	21.9691	IPR003657 WRKY domain; IPR018872 Zn-cluster domain	GO:0003700 transcription factor activity, sequence-specific DNA binding; GO:0006355 regulation of transcription, DNA-templated; GO:0043565 sequence-specific DNA binding;	gi|991992708|gb|AMH38847.1| WRKY transcription factor 45 [Benincasa hispida var. chieh-qua]	AT2G23320.1 | Symbols: WRKY15 | WRKY DNA-binding protein 15 | chr2:9924998-9926154 FORWARD LENGTH=317	sp|O22176|WRK15_ARATH Probable WRKY transcription factor 15 OS=Arabidopsis thaliana GN=WRKY15 PE=2 SV=1
Bhi03G000717	chr3	18240491	18246343	30.4142	20.9641	15.3014	25.5111	41.742	IPR005027 Glycosyl transferase, family 43; IPR029044 Nucleotide-diphospho-sugar transferases	GO:0015018 galactosylgalactosylxylosylprotein 3-beta-glucuronosyltransferase activity; GO:0016020 membrane;	gi|659079540|ref|XP_008440310.1| PREDICTED: probable beta-1,4-xylosyltransferase IRX14 [Cucumis melo]	AT5G67230.1 | Symbols: IRX14-L, I14H | Nucleotide-diphospho-sugar transferases superfamily protein | chr5:26822506-26824181 FORWARD LENGTH=492	sp|Q9FH90|IX14H_ARATH Probable beta-1,4-xylosyltransferase IRX14H OS=Arabidopsis thaliana GN=IRX14H PE=2 SV=1
Bhi03G000718	chr3	18250167	18253615	54.316	22.7047	19.2457	31.5131	24.4253	IPR025660 Cysteine peptidase, histidine active site; IPR013201 Cathepsin propeptide inhibitor domain (I29); IPR000169 Cysteine peptidase, cysteine active site; IPR000668 Peptidase C1A, papain C-terminal; IPR025661 Cysteine peptidase, asparagine active site; IPR013128 Peptidase C1A	-	gi|659079538|ref|XP_008440309.1| PREDICTED: cysteine proteinase COT44-like [Cucumis melo]	AT4G36880.1 | Symbols: CP1 | cysteine proteinase1 | chr4:17374692-17376180 REVERSE LENGTH=376	sp|Q94B08|RDL1_ARATH Germination-specific cysteine protease 1 OS=Arabidopsis thaliana GN=GCP1 PE=2 SV=2
Bhi03G000719	chr3	18252518	18259591	10.9263	20.8928	10.4262	12.5629	12.001	IPR004932 Retrieval of early ER protein Rer1	GO:0016021 integral component of membrane;	gi|1098763715|ref|XP_018845024.1| PREDICTED: protein RER1A-like [Juglans regia]	AT4G39220.1 | Symbols: ATRER1A | Rer1 family protein | chr4:18264280-18265531 FORWARD LENGTH=191	sp|O48670|RER1A_ARATH Protein RER1A OS=Arabidopsis thaliana GN=RER1A PE=1 SV=1
Bhi03G000720	chr3	18254354	18255949	3.93855	13.9928	6.98693	5.86549	10.4406	IPR004158 Protein of unknown function DUF247, plant	-	gi|778718484|ref|XP_011657877.1| PREDICTED: UPF0481 protein At3g47200 [Cucumis sativus] >gi|700193345|gb|KGN48549.1| hypothetical protein Csa_6G491610 [Cucumis sativus]	AT3G50120.1 | Symbols: | Plant protein of unknown function (DUF247) | chr3:18585157-18587246 REVERSE LENGTH=531	sp|Q9SD53|Y3720_ARATH UPF0481 protein At3g47200 OS=Arabidopsis thaliana GN=At3g47200 PE=2 SV=1
Bhi03G000721	chr3	18342253	18348563	8.89935	17.2757	21.9358	8.81324	21.9517	IPR029023 Tensin phosphatase, lipid phosphatase domain; IPR016130 Protein-tyrosine phosphatase, active site; IPR029021 Protein-tyrosine phosphatase-like; IPR014020 Tensin phosphatase, C2 domain	-	gi|659079551|ref|XP_008440315.1| PREDICTED: phosphatidylinositol 3,4,5-trisphosphate 3-phosphatase and protein-tyrosine-phosphatase PTEN2A-like [Cucumis melo]	AT3G19420.1 | Symbols: ATPEN2, PEN2 | PTEN 2 | chr3:6731824-6735354 FORWARD LENGTH=611	sp|Q9LT75|PTN2A_ARATH Phosphatidylinositol 3,4,5-trisphosphate 3-phosphatase and protein-tyrosine-phosphatase PTEN2A OS=Arabidopsis thaliana GN=PTEN2A PE=1 SV=1
Bhi03G000722	chr3	18346566	18352941	2.25033	10.4861	9.08878	5.48226	7.73972	IPR012337 Ribonuclease H-like domain; IPR013520 Exonuclease, RNase T/DNA polymerase III	GO:0003676 nucleic acid binding;	gi|659079553|ref|XP_008440317.1| PREDICTED: small RNA degrading nuclease 1 [Cucumis melo]	AT5G67240.1 | Symbols: SDN3 | small RNA degrading nuclease 3 | chr5:26824454-26828098 REVERSE LENGTH=782	sp|Q8RXK2|SDN3_ARATH Small RNA degrading nuclease 3 OS=Arabidopsis thaliana GN=SDN3 PE=1 SV=1
Bhi03G000723	chr3	18371464	18374734	1.70542	8.47959	13.3143	8.47451	3.85454	IPR013763 Cyclin-like; IPR004367 Cyclin, C-terminal domain; IPR006671 Cyclin, N-terminal	-	gi|659079555|ref|XP_008440318.1| PREDICTED: cyclin-D3-3 [Cucumis melo]	AT5G67260.1 | Symbols: CYCD3;2 | CYCLIN D3;2 | chr5:26836313-26837665 FORWARD LENGTH=367	sp|Q9FGQ7|CCD32_ARATH Cyclin-D3-2 OS=Arabidopsis thaliana GN=CYCD3-2 PE=2 SV=1
Bhi03G000724	chr3	18371466	18376707	8.65898	5.94268	1.34621	14.0751	6.85997	IPR027417 P-loop containing nucleoside triphosphate hydrolase; IPR024156 Small GTPase superfamily, ARF type; IPR006689 Small GTPase superfamily, ARF/SAR type; IPR005225 Small GTP-binding protein domain; IPR003579 Small GTPase superfamily, Rab type	-	gi|449448292|ref|XP_004141900.1| PREDICTED: ADP-ribosylation factor 1 [Cucumis sativus] >gi|659079557|ref|XP_008440319.1| PREDICTED: ADP-ribosylation factor 1-like isoform X1 [Cucumis melo] >gi|700193350|gb|KGN48554.1| ADP-ribosylation factor, arf [Cucumis sativus]	AT3G62290.3 | Symbols: ARFA1E | ADP-ribosylation factor A1E | chr3:23052287-23053545 FORWARD LENGTH=181	sp|P51823|ARF2_ORYSJ ADP-ribosylation factor 2 OS=Oryza sativa subsp. japonica GN=ARF PE=2 SV=2
Bhi03G000725	chr3	18377369	18379100	0.411293	10.7103	79.8493	13.9733	28.7033	IPR027328 Microtubule-associated protein RP/EB; IPR001715 Calponin homology domain; IPR004953 EB1, C-terminal	GO:0008017 microtubule binding;	gi|659079561|ref|XP_008440321.1| PREDICTED: microtubule-associated protein RP/EB family member 1C-like [Cucumis melo]	AT5G67270.1 | Symbols: ATEB1C, EB1C, ATEB1H1 | end binding protein 1C | chr5:26840248-26841984 REVERSE LENGTH=329	sp|Q9FGQ6|EB1C_ARATH Microtubule-associated protein RP/EB family member 1C OS=Arabidopsis thaliana GN=EB1C PE=1 SV=1
Bhi03G000726	chr3	18389853	18392642	14.7494	21.268	19.4226	19.4375	11.0969	IPR006076 FAD dependent oxidoreductase; IPR023753 FAD/NAD(P)-binding domain	GO:0016491 oxidoreductase activity; GO:0055114 oxidation-reduction process;	gi|659079563|ref|XP_008440322.1| PREDICTED: putative oxidoreductase C1F5.03c [Cucumis melo]	AT5G67290.1 | Symbols: | FAD-dependent oxidoreductase family protein | chr5:26848419-26849755 REVERSE LENGTH=406	sp|Q10058|YAM3_SCHPO Putative oxidoreductase C1F5.03c OS=Schizosaccharomyces pombe (strain 972 / ATCC 24843) GN=SPAC1F5.03c PE=3 SV=1
Bhi03G000727	chr3	18401027	18401221	0	0	0	0	0	-	-	-	-	-
Bhi03G000728	chr3	18449708	18449881	0	0	0	0	0	-	-	-	-	-
Bhi03G000729	chr3	18469463	18469708	0	0	0	0	0	-	-	-	-	-
Bhi03G000730	chr3	18478602	18481273	39.0809	11.1768	40.4661	100.347	15.6599	IPR001005 SANT/Myb domain; IPR009057 Homeodomain-like; IPR017930 Myb domain	-	gi|449448290|ref|XP_004141899.1| PREDICTED: transcription factor MYB44-like [Cucumis sativus] >gi|700193353|gb|KGN48557.1| Sucrose responsive element binding protein [Cucumis sativus]	AT4G37260.1 | Symbols: MYB73, ATMYB73 | myb domain protein 73 | chr4:17540602-17541564 FORWARD LENGTH=320	sp|Q9FDW1|MYB44_ARATH Transcription factor MYB44 OS=Arabidopsis thaliana GN=MYB44 PE=2 SV=1
Bhi03G000731	chr3	18484941	18514943	16.9243	27.67	26.5452	16.042	21.5085	IPR008676 MRG; IPR025995 RNA binding activity-knot of a chromodomain; IPR026541 MRG domain; IPR000953 Chromo/chromo shadow domain; IPR016197 Chromo domain-like	GO:0005634 nucleus; GO:0006355 regulation of transcription, DNA-templated; GO:0016568 chromatin modification;	gi|659079569|ref|XP_008440326.1| PREDICTED: protein MRG1 [Cucumis melo]	AT4G37280.1 | Symbols: | MRG family protein | chr4:17546748-17549362 REVERSE LENGTH=320	sp|Q94C32|MRG1_ARATH Protein MRG1 OS=Arabidopsis thaliana GN=MRG1 PE=1 SV=1
Bhi03G000887	chr3	23802212	23804669	0.400535	9.38707	21.3861	5.18003	18.6271	IPR001377 Ribosomal protein S6e; IPR014401 Ribosomal protein S6, eukaryotic; IPR018282 Ribosomal protein S6e, conserved site	GO:0003735 structural constituent of ribosome; GO:0005622 intracellular; GO:0005840 ribosome; GO:0006412 translation;	gi|595828959|ref|XP_007205780.1| 40S ribosomal protein S6 [Prunus persica] >gi|645219299|ref|XP_008235060.1| PREDICTED: 40S ribosomal protein S6 [Prunus mume] >gi|1139767577|gb|ONI02340.1| hypothetical protein PRUPE_6G192100 [Prunus persica]	AT5G10360.1 | Symbols: EMB3010, RPS6B | Ribosomal protein S6e | chr5:3258734-3260142 REVERSE LENGTH=249	sp|Q9M3V8|RS6_ASPOF 40S ribosomal protein S6 OS=Asparagus officinalis GN=rps6 PE=2 SV=1
Bhi03G000888	chr3	23806399	23813795	7.08513	43.4424	45.3973	29.6659	39.5136	IPR023270 tRNA (C5-cytosine) methyltransferase, NCL1; IPR029063 S-adenosyl-L-methionine-dependent methyltransferase; IPR023267 RNA (C5-cytosine) methyltransferase; IPR001678 SAM-dependent methyltransferase RsmB/NOP2-type; IPR018314 Bacterial Fmu (Sun)/eukaryotic nucleolar NOL1/Nop2p, conserved site	GO:0016428 tRNA (cytosine-5-)-methyltransferase activity;	gi|778719107|ref|XP_011657964.1| PREDICTED: tRNA (cytosine(34)-C(5))-methyltransferase [Cucumis sativus] >gi|700193529|gb|KGN48733.1| hypothetical protein Csa_6G499770 [Cucumis sativus]	AT2G22400.1 | Symbols: | S-adenosyl-L-methionine-dependent methyltransferases superfamily protein | chr2:9504823-9508788 REVERSE LENGTH=808	sp|Q1HFZ0|NSUN2_MOUSE tRNA (cytosine(34)-C(5))-methyltransferase OS=Mus musculus GN=Nsun2 PE=1 SV=2
Bhi03G000889	chr3	23815782	23817476	66.7115	149.087	65.6346	103.355	149.668	IPR024156 Small GTPase superfamily, ARF type; IPR001806 Small GTPase superfamily; IPR005225 Small GTP-binding protein domain; IPR027417 P-loop containing nucleoside triphosphate hydrolase; IPR003578 Small GTPase superfamily, Rho type; IPR002041 Ran GTPase; IPR020849 Small GTPase superfamily, Ras type; IPR003579 Small GTPase superfamily, Rab type	GO:0005525 GTP binding; GO:0005622 intracellular; GO:0007264 small GTPase mediated signal transduction;	gi|659080039|ref|XP_008440578.1| PREDICTED: ras-related protein Rab11A [Cucumis melo] >gi|659080041|ref|XP_008440579.1| PREDICTED: ras-related protein Rab11A [Cucumis melo]	AT5G65270.1 | Symbols: AtRABA4a, RABA4a | RAB GTPase homolog A4A | chr5:26083437-26084550 FORWARD LENGTH=226	sp|Q40191|RB11A_LOTJA Ras-related protein Rab11A OS=Lotus japonicus GN=RAB11A PE=2 SV=1
Bhi03G000890	chr3	23841225	23845916	1.712	16.6278	21.8346	10.5427	13.3385	IPR000504 RNA recognition motif domain; IPR012677 Nucleotide-binding alpha-beta plait domain	GO:0003676 nucleic acid binding;	gi|449451417|ref|XP_004143458.1| PREDICTED: polyadenylate-binding protein 3-like isoform X1 [Cucumis sativus] >gi|700193531|gb|KGN48735.1| hypothetical protein Csa_6G499790 [Cucumis sativus]	AT5G10350.1 | Symbols: | RNA-binding (RRM/RBD/RNP motifs) family protein | chr5:3255674-3257746 REVERSE LENGTH=217	sp|Q9LX90|PABN3_ARATH Polyadenylate-binding protein 3 OS=Arabidopsis thaliana GN=PABN3 PE=1 SV=1
Bhi03G000891	chr3	23869761	23872460	12.2092	53.7681	174.077	513.613	131.516	IPR002480 DAHP synthetase, class II	GO:0003849 3-deoxy-7-phosphoheptulonate synthase activity; GO:0009073 aromatic amino acid family biosynthetic process;	gi|659080046|ref|XP_008440582.1| PREDICTED: phospho-2-dehydro-3-deoxyheptonate aldolase 2, chloroplastic [Cucumis melo]	AT4G39980.1 | Symbols: DHS1 | 3-deoxy-D-arabino-heptulosonate 7-phosphate synthase 1 | chr4:18539654-18541832 FORWARD LENGTH=525	sp|P27608|AROF_TOBAC Phospho-2-dehydro-3-deoxyheptonate aldolase 1, chloroplastic OS=Nicotiana tabacum GN=DHAPS-1 PE=2 SV=1
Bhi03G000892	chr3	23915115	23917094	14.7942	20.5669	22.6022	18.8686	16.5257	-	-	gi|449451421|ref|XP_004143460.1| PREDICTED: uncharacterized protein LOC101207421 [Cucumis sativus]	AT5G65250.1 | Symbols: | unknown protein; FUNCTIONS IN: molecular_function unknown; INVOLVED IN: biological_process unknown; LOCATED IN: chloroplast; EXPRESSED IN: 22 plant structures; EXPRESSED DURING: 13 growth stages; Has 30201 Blast hits to 17322 proteins in 780 species: Archae - 12; Bacteria - 1396; Metazoa - 17338; Fungi - 3422; Plants - 5037; Viruses - 0; Other Eukaryotes - 2996 (source: N…	-
Bhi03G000893	chr3	23917820	23920481	0.707993	1.96004	7.66209	0.718535	1.40793	-	-	gi|659080050|ref|XP_008440584.1| PREDICTED: EPIDERMAL PATTERNING FACTOR-like protein 1 [Cucumis melo]	AT5G10310.1 | Symbols: | unknown protein; FUNCTIONS IN: molecular_function unknown; INVOLVED IN: biological_process unknown; LOCATED IN: endomembrane system; EXPRESSED IN: 17 plant structures; EXPRESSED DURING: 10 growth stages; BEST Arabidopsis thaliana protein match is: unknown protein (TAIR:AT3G13898.1); Has 1807 Blast hits to 1807 proteins in 277 species: Archae - 0; Bacteria - 0; Metazoa - 7…	sp|Q9LFT5|EPFL1_ARATH EPIDERMAL PATTERNING FACTOR-like protein 1 OS=Arabidopsis thaliana GN=EPFL1 PE=1 SV=1
Bhi03G000894	chr3	23933561	23936191	3.02148	10.0517	48.2041	1.66664	23.9604	IPR023214 HAD-like domain; IPR006439 HAD hydrolase, subfamily IA	-	gi|659080054|ref|XP_008440586.1| PREDICTED: haloacid dehalogenase-like hydrolase domain-containing protein At4g39970 [Cucumis melo]	AT4G39970.1 | Symbols: | Haloacid dehalogenase-like hydrolase (HAD) superfamily protein | chr4:18536678-18538429 REVERSE LENGTH=316	sp|Q680K2|GPPL1_ARATH Haloacid dehalogenase-like hydrolase domain-containing protein At4g39970 OS=Arabidopsis thaliana GN=At4g39970 PE=2 SV=1
Bhi03G000895	chr3	23937397	23939071	2.05415	7.76407	19.0824	8.73692	9.98802	IPR002213 UDP-glucuronosyl/UDP-glucosyltransferase	GO:0008152 metabolic process; GO:0016758 transferase activity, transferring hexosyl groups;	gi|449451425|ref|XP_004143462.1| PREDICTED: 7-deoxyloganetin glucosyltransferase-like isoform X2 [Cucumis sativus] >gi|700193536|gb|KGN48740.1| hypothetical protein Csa_6G499840 [Cucumis sativus]	AT1G22360.1 | Symbols: AtUGT85A2, UGT85A2 | UDP-glucosyl transferase 85A2 | chr1:7895068-7897527 REVERSE LENGTH=481	sp|F8WKW1|UGT2_GARJA 7-deoxyloganetin glucosyltransferase OS=Gardenia jasminoides GN=UGT85A24 PE=1 SV=1
Bhi03G000896	chr3	23950791	23952786	7.17361	10.4533	13.3973	26.1255	15.1491	IPR000073 Alpha/beta hydrolase fold-1; IPR029059 Alpha/beta hydrolase fold-5; IPR000639 Epoxide hydrolase-like; IPR029058 Alpha/Beta hydrolase fold	-	gi|659080056|ref|XP_008440587.1| PREDICTED: 2-hydroxy-6-oxo-6-phenylhexa-2,4-dienoate hydrolase-like [Cucumis melo]	AT5G09430.1 | Symbols: | alpha/beta-Hydrolases superfamily protein | chr5:2932162-2933362 FORWARD LENGTH=311	sp|Q6GLL2|ABH6A_XENLA Monoacylglycerol lipase abhd6-A OS=Xenopus laevis GN=abhd6-a PE=2 SV=1
Bhi03G000897	chr3	24008813	24009055	0	0	0	0.021872	0	-	-	gi|700193538|gb|KGN48742.1| hypothetical protein Csa_6G499860 [Cucumis sativus]	-	-
Bhi03G000898	chr3	24013382	24015172	8.50989	2.84773	2.48581	20.4837	4.76823	IPR007087 Zinc finger, C2H2; IPR015880 Zinc finger, C2H2-like; IPR013087 Zinc finger C2H2-type/integrase DNA-binding domain	GO:0046872 metal ion binding;	gi|659080061|ref|XP_008440589.1| PREDICTED: protein SENSITIVE TO PROTON RHIZOTOXICITY 1-like [Cucumis melo]	AT1G34370.1 | Symbols: STOP1 | C2H2 and C2HC zinc fingers superfamily protein | chr1:12551002-12552501 FORWARD LENGTH=499	sp|Q9C8N5|STOP1_ARATH Protein SENSITIVE TO PROTON RHIZOTOXICITY 1 OS=Arabidopsis thaliana GN=STOP1 PE=2 SV=1
Bhi03G001079	chr3	29393593	29405901	1.96706	5.43123	7.08695	2.02601	5.04845	IPR015943 WD40/YVTN repeat-like-containing domain; IPR001680 WD40 repeat; IPR019775 WD40 repeat, conserved site; IPR017986 WD40-repeat-containing domain	GO:0005515 protein binding;	gi|659080817|ref|XP_008440996.1| PREDICTED: WD repeat domain-containing protein 83 [Cucumis melo]	AT5G64730.1 | Symbols: | Transducin/WD40 repeat-like superfamily protein | chr5:25873146-25875021 FORWARD LENGTH=299	sp|Q5XGI5|WDR83_XENTR WD repeat domain-containing protein 83 OS=Xenopus tropicalis GN=wdr83 PE=2 SV=1
Bhi03G001080	chr3	29430844	29438438	17.1405	38.8852	42.1726	126.387	97.4915	IPR013083 Zinc finger, RING/FYVE/PHD-type; IPR005150 Cellulose synthase; IPR027934 Cellulose synthase, RING-type zinc finger; IPR001841 Zinc finger, RING-type; IPR029044 Nucleotide-diphospho-sugar transferases	-	gi|659080815|ref|XP_008440995.1| PREDICTED: cellulose synthase A catalytic subunit 2 [UDP-forming]-like [Cucumis melo]	AT5G64740.1 | Symbols: CESA6, IXR2, E112, PRC1 | cellulose synthase 6 | chr5:25881555-25886333 FORWARD LENGTH=1084	sp|Q94JQ6|CESA6_ARATH Cellulose synthase A catalytic subunit 6 [UDP-forming] OS=Arabidopsis thaliana GN=CESA6 PE=1 SV=2
Bhi03G001081	chr3	29444842	29445805	0.507419	0.145924	0.39079	14.5804	1.0011	-	-	gi|700193194|gb|KGN48398.1| hypothetical protein Csa_6G486710 [Cucumis sativus]	-	-
Bhi03G001082	chr3	29449987	29452991	6.23035	19.4956	78.7163	15.5449	29.1308	IPR002775 DNA/RNA-binding protein Alba-like	GO:0003676 nucleic acid binding;	gi|449448448|ref|XP_004141978.1| PREDICTED: ribonuclease P protein subunit p25-like protein [Cucumis sativus] >gi|700193195|gb|KGN48399.1| hypothetical protein Csa_6G486720 [Cucumis sativus]	AT1G76010.1 | Symbols: | Alba DNA/RNA-binding protein | chr1:28528505-28530488 REVERSE LENGTH=350	sp|Q99JH1|RP25L_MOUSE Ribonuclease P protein subunit p25-like protein OS=Mus musculus GN=Rpp25l PE=1 SV=1
[truncated: 3,171 more rows]

## Sheet: Sup.Data6
Supplementary data6 Information of improvement sweep regions
Chromsome	Start	End	Length(bp)	pi_Cultivar	pi_Landrace	pi_LandracevsCultivar	tajima'D_Cultivar	tajima'D_Landrace	XP-CLR score	Number of genes
chr1	2560000	2800000	240000	4.55304e-05	0.00286864	63.0048	-3.01904	0.90231	158.09	6
chr1	3240000	3600000	360000	8.6862e-05	0.00295907	34.0664	-2.85506	1.47745	156.881	13
chr1	7920000	8120000	200000	6.89135e-05	0.00409132	59.3689	-3.1167	2.59173	151.155	7
[truncated: 165 more rows]

## Sheet: Sup.Data7
Supplementary data7 the genes in improvement sweep regions
[truncated: 2,252 more rows]

[truncated: 4 more sheets: Sup.Data8, Sup.Data9, Sup.Data10, Sup.Data11]
