# Supplementary material for: The wax gourd genomes offer insights into the genetic diversity and ancestral cucurbit karyotype
Source: Nat Commun. 2019 Nov 14;10:5158. doi: 10.1038/s41467-019-13185-3 (PMC6856369; doi:10.1038/s41467-019-13185-3)
Supplement: Supplementary file 6 — Source data [file 41467_2019_13185_MOESM6_ESM.xlsx]

## Sheet: Figure 1a
Figure 1a The phylogenetic tree of 12 plant species in Newick format
(((((((((Cucumber:0.101076,Melon:0.101076):0.080804,((Bottle_gourd:0.138537,Watermelon:0.138537):0.024882,Wax_gourd:0.163419):0.018461):0.082489,Pumpkin:0.264369):0.096408,Bitter_gourd:0.360777):0.445917,Soybean:0.806695):0.10257,AT:0.909265):0.115318,Grape:1.02458):0.17405,Tomato:1.19863):0.115053,Rice:1.31368)

## Sheet: Figure 3a
Figure 3a Transposable elements content in cucumber, melon, watermelon and wax gourd genomes
Species	DNA	LINE	SINE	LTR copia	LTR gypsy	LTR other	Unknown
Cucumber	22.0737	10.2559	0.488281	15.9927	12.5298	8.7413	1.02218
Melon	27.4625	4.52082	0.285885	38.3875	25.1551	3.91912	26.5952
Watermelon	6.34925	10.4254	0.014314	35.0598	20.4838	28.9663	32.7437
Waxgourd	97.9982	16.7438	1.15457	339.143	145.791	58.8814	13.3641

## Sheet: Figure 3b
Figure 3b Distribution of insertion times for LTR retrotransposons in cucumber, melon, watermelon and wax gourd.
Time(MYA)	Cucumber	Melon	Watermelon	Wax gourd
0-1	419	50	35	104
1-2	217	60	26	106
2-3	167	106	41	145
3-4	132	136	66	220
4-5	109	164	76	352
5-6	92	151	76	468
6-7	78	142	84	717
7-8	57	143	90	841
8-9	65	89	76	891
9-10	34	70	59	753
10-11	36	54	53	609
11-12	32	39	41	387
12-13	31	17	28	253
13-14	13	24	29	165
14-15	11	17	17	89
15-16	10	7	18	51
16-17	2	6	6	39
17-18	5	7	6	19
18-19	2	5	8	12
19-20	0	5	5	6

## Sheet: Figure 3c
Figure 3c The neighbor-joining phylogenetic tree of Copia in Newick format
(((((((((((((((((((((((((((((((((wax_Contig293_32_3:0.00000000,wax_Contig293_33_2:0.00000000)0.6200:0.00008957,wax_Contig293_31_3:-0.00008957)1.0000:0.07407371,(wax_Contig271_21_2:0.07366314,wax_Contig975_1_2:0.08423160)0.1300:0.00382432)0.0000:0.00773527,(wax_Contig186_2_1:0.08740279,(wax_Contig12_15_2:0.06201879,wax_Contig165_14_1:0.05673121)0.2900:0.01512428)0.0200:0.00632380)0.0000:0.00328334…
18_3_2:0.01242467,wax_Contig118_4_2:0.00790053)1.0000:0.03930076)0.2800:0.00824520)0.0000:0.00178356,(wax_Contig705_4_6:0.05613424,(wax_Contig250_8_5:0.06056624,(wax_Contig290_22_5:0.04382749,(wax_Contig332_21_3:0.04344920,(wax_Contig371_9_3:0.04909686,(wax_Contig157_4_6:0.03987859,wax_Contig285_4_2:0.05154999)0.2000:0.00332650)0.1800:0.00551880)0.0300:0.00287414)0.0100:0.00215876)0.0100:0.003361…
.7600:0.02196805)0.5300:0.03065017)0.5300:0.01669719,(wax_Contig9_77_2:0.12604286,wmel_Chr11_54_5:0.10517102)1.0000:0.05544022)0.3700:0.00485331,(wax_Contig277_26_3:0.14666576,(wax_Contig272_6_3:0.14038303,wmel_Chr1_88_5:0.14210284)0.4700:0.01537413)0.7900:0.02205020)1.0000:0.05176401,(mel_chr04_30_4:0.21468451,(wmel_Chr1_87_4:0.20110974,(wax_Contig235_35_6:0.14457135,((wax_Contig25_42_1:0.011550…

## Sheet: Figure 3d
Figure 3d The neighbor-joining phylogenetic tree of Gypsy in Newick format
(((((((((((((((((((((((((((((((((((mel_chr00_221_5:0.00460970,mel_chr00_223_6:-0.00460970)1.0000:0.02746821,mel_chr00_222_5:0.05488835)0.3500:0.00338353,mel_chr00_220_5:0.03995046)0.3900:0.00820516,mel_chr03_60_4:0.02443348)0.2200:0.00595988,(mel_chr12_27_3:0.00000000,mel_chr12_28_1:0.00000000)1.0000:0.03778291)0.0100:0.00228282,mel_chr12_8_5:0.03151626)0.0100:0.00287888,((mel_chr04_52_4:0.029582…
6)0.4600:0.00887963,(wax_Contig219_1_2:0.06066081,wax_Contig25_46_2:0.06600586)0.2800:0.00351897)0.1500:0.00609658,(wax_Contig26_17_5:0.03171248,(wax_Contig186_3_3:0.05786278,wax_Contig250_4_3:0.04213722)0.4000:0.00602336)0.3300:0.00886985)0.1500:0.00478433,(wax_Contig755_1_2:0.05024117,((wax_Contig246_5_2:0.04936155,wax_Contig49_4_3:0.02639602)0.7000:0.01855861,(wax_Contig271_39_4:0.03600655,(wa…
x_Contig60_50_1:0.00000000)1.0000:0.07574894,wax_Contig20_16_1:0.06808668)0.1100:0.00952684,wax_Contig533_2_2:0.08867608)0.0200:0.01332903,(wax_Contig126_16_4:0.09030373,((((((wax_Contig33_20_3:0.00000000,wax_Contig33_21_2:0.00000000)1.0000:0.07726201,wax_Contig347_9_2:0.07138664)0.0600:0.00748138,(wax_Contig185_11_5:0.04885763,wax_Contig4_24_1:0.05801260)0.1400:0.00754244)0.0000:0.00497985,wax_C…

## Sheet: Figure 4b
Figure 4b SNPs at fourfold degenerate sites for constructing neighbor-joining phylogenetic tree
>B227r
CATCGCACTATGATTAGTTTGCATTTCTTTGGTCTCACCCAGTGTGTCAATGCCTTGATGCGGCCCTATCGCAACTGGAAAGATCAGAATTCGTTATTGCCGCGACAACCTTGCTTCCCCCCTTCGTAGGGCTCTGTTCTAAGTATCTGATTACTTTTGAGTGTAGACTCCCTTGGGGTCGTGACACGAGCAATGGTAGGTGTTAATTACCACGCAAATAACATCTACAATACGGATCAGAGTGGAATCAAGAGCGCCCCGTACTCGTCATTTGCTAGTTACTTTGGACCGCCGGAGTCTTATCAACACGTGAAGCTATATGTACGGCGGCTGCTCTTAGTCGGCGTAACATCTCTCTCGTAATCTTCCTTTCCGCTTGAGTTCACCCATGTTCATAAC…
>B232
CATCGCACTATGATTAGTTTGCATTTCTTTGGTCTCACCCAGTGTGTCAATACCTTGATGCGGCCCTATCGCAACTGGAAAGATCAGATTTCGATATTGCCGCGACAACCTTGCTTCCCCCCTTCGTAGGGCTC-GTTCTAAGTATCTGATTACTT-TGAGTGTAGACTCCCTTGGGGTCGTGA-ATGAGCAATGGTAGGTGTTAATTACCACGCAAATAACATCTACAA-ACGCGTTAGAGTGGAATCAAGAGCGCTCCGTACTCGTCATTTGCTAGTTACTTTGGACCGCCGGAGTCTTATCAACACGTG-AGCTATATGTACGGCGGCTGCTCTCAGCCGGCGTAACATCTCTCTCGTAATCTTYTTTTCCTCTTGAGTTCACCCATGTTCATAAC…
>B94
CATCGCACTATGATTAGTTTGCATTTCTTTGGTCTCACCCAGTGTGTCAATGCCTTGATGCGGCCCTATCGCAACTGGAGAGATCGGATTTCGTTATTGCCGCGACAACCTTGCTTCCCCCCT-CGTAGGGCTCTGTTCTAAGTATCTGATTACTTTTGAGTGTAGACTCCCTTGGGGTCGTGACATGAGCAATGGTAGGTGTTAATT-CCACGCAAATAGCATCTACAATACGCGTTAGAGTGGAATCAAGAGCGCTCCGTACTCGTCATTTGCTAGTTACTTTGGACCGCCGGAGTCTTATCAACACGTGAAGCTATATGTACGGCGGCTGCTCTTAGYCGGCGTAACATCTCTCCTACAATCTTTCTTTCCGCTTGAGTTCACCCATGTTCATAAC…
>B367
CATCGCATTATGATTAGTTTGCATTTCTTTGGTCTCACCCAGTGTGTCAATGCCTTGATGCGGATTCCTCGCAACTGGAAAGATCGGATTTCGTTATTGCCGCGACAACCTTGCTTCCCCCCTTCGTAGGGCTCTGTTCTAAGTATCTGATTACTTTTGAGTGTAGACTCCCTTGGGGTTATGACATGAGCAATGGTAGGTGTTAATTACCACGCAAATAACATCTACAATACAGATCAGAGTGGAATCAAGAGCGCTTTACGCCTACTTTTTGCTAGTTACTTTGGACCGCCGGAGTCATATCAACACGTGGCACTATATGTACGGCGGCTGCTCTCAGCCGGCGTAACATCTCTCTCGTAATCTTTCTTTCCGCTTGAGTTCACCCATGTTCATAAC…
>B450
CATCGCACTATGATTAGTTTGCATTTCTTTGGTCTCACCCAGTGTG-CAATRCCTTGATGCGGCCCTATCGCAACTGGAAAGATCAGAWTTCGWTATTGCCGCGACAACCTTGCTTCCCCCCTTCGTAGGGCTCTGTTCTAAGTATCTGATTACTTTTGAGTGTAGACTCCCTTGGGGTCGTGACACGAGCAATGGTAGGTGTTAATTACCACGCAAATAGCATCTACAATACGCGTTAGAGTGGGTCTGGAGACGCTTTACGCCTACYTCTTGCTAGTTACTTTGGACCGCCGGAGTCATATCAACACGTGAAGCTATATGTACGGCGGCTGTGGACTC-CGGCGTAACATCTCTCTCGTAATCTTTCTTTCCGCTTGAGTTCACCCATGTTCCGCAC…
>B98-1
CATCGCACTATGATTAGTTTGCATTTCTTTGGTCTCACCCAGTGTGTCAATGCCTTGATGCGGCCCTATCGCAACTGGAAAGATCAGATTTCGATATTGCCGCGACAACCTTGCTTCCCCCCTTCGTAGGGCTCTGTTCTAAGTATCTGATTACTTTTGAGTGTA-ACTCCCTTGGGGTCGTGACACGAGCAATGGTAGGTGTTAATTACCACGCAAATAGCATCTACAATACAGATTAGAGTGAAATCAAGAGTACTTTACGCCTACTTCTAGCTAGTTACTTTGGACCGCCGGAGTCTTATCA-CACGTGAAGCTATATGTACGGCGGCTGTGCTCAGCCGGCGTAACATCTCTCTCGTAATCTTTCTTTCCGCTTGAGTTCACCCATGTTCATAAC…
>B491
CATCGCACTATGATTAGTTTGCATTTCTTTGGTCTCACCCAGTGTGTCAATGCCTTGATGCGGCCCTATCGCAACTGGAAAGATCAGAWTTCGWTATTGCCGCGACAACCTTGCTTCCCCCCTTCGTAGGGCTCTGTTCTAAGTATCTGATTACCCCTGAGTGTAGACTCCCTTGGGGTCGTGACACGAGCAATGGTAGGT-TTAATTACCACGCAAATAGCATCTAC-ATACGCGTCAGAGTGGAATCAAGAGCGCTTTACGCCTACTTTTTGCTAGTTACTTTGGACCGCCGGAGTCATATCAACACGTGAAGCTATATGTACGGCGGCTGYKSWYWSYCGGCGTAACATCTCTCTCGT-ATCTTYYTTTCCGCTTGAGTTCACCCATGTTCATAAC…
>B505
CATCGCACTATGATTAGTTTGCATTTCTTTGGTCTCACCCAGTGTG-C-ATGCCTTGATGCGGMYYYMKYKSAACTGGAAAGATCAGATTTCGWTATTGCCGCGACAACCTTG-TTCCCCCCTTCGTAGGGCTCTGTTCTAAGTATCTGATTACTTTTGAGTGTAGACTCCCTTGGGGTYRTGACAYGAGCAATGGTAGGTGTTAATTACCACGCAAATAGCATCTACAATAC-SRTTAGAGTGGAATCAAGAGCGCYYYRYRCYYRYYWTTTGCTAGTTACTTTGGACCGCCGGAGTCTTATCAACACGTGRMRCTATATGTACGGCGGCTGCTCTCAGCCGGCGTAACATCTCTCTCGTAATCTTTYTTTCCGCTTGAGYTYACCCAKRTTCATAAC…
>B530
CATCGCACTATGATTAGTTTGCATTTCTTTGGTCTCACCCAGTGTGTCAATGCCTTGATGCGGMYYYMKYKSAACTGGAAAGATCRGATTTCGTT-TTGCCGCGACAACCTTGCTTCCCCCCTTCRYWRKSYYYTGTTCTAAGTATCTGWTTACTTTTGAGTGTAGACTCC-TTGGGGTTA-GACATGAGCAATGGTAGGTGTTAATTACCACGC-AATARCATCTACAATACASRTTAGAGTGGAATCAAGAGCGCYCCGTACTCGTCATTTGCTAGTTACTTTGGACCGCCGGAGTCTTATCAACACGTGRMRCTATATGTACGGCGGCTGCTCTTAGTCGGCGTAACATCT-TCTCGTAATCTTTTTTTCCGCTTGAGTTCACCCAKRTTCATAAC…
>BF1
CA--TCACTA-GGGGGCCTTTCGCCCATGCATTCTCGCCCACCACGATGGTG-CCTGACGCGGCCC-CTCGGCACTGGGGAGATCAAMACCTATCGTTTCCGCTGTTTCCCCTC--CCCCCCC-CGCTGGCC--CTCCTACTGGACC--TTGACCTCCGGGCGTGGATAGT-TCC--GCTGGGGCTCAG-TTGCGCC-AAAAAAAG-CCCGGCGTGCGCAGTTT-CTCTACAYAGGACGACTTGGGATCAGGAGCGCTCCGC-----CCT-TAACTAT-CGTCG-AGACCTCTGGC-ACACACTACCGTATGGCAGGGCGTATACGGGGACGACTCACACT-GGCCCAA--CCCTCTCC-TGGAGCCC-GAATTGGCTGGTCCCATTCTTGT--CGCAG…
>BF19
CA--TCACTACGGGGGCCTTTCGCCCATGCATTCTC-CCCACCACGATGGTG-CCTGACGCGGCCCCCTCGGCACTGGGGAGATCAACACCTATCGTTTCCGC-GTTTCCCCTCA-CCCCCCC-CGCTGGCC-CCTCCTACTGGACC-ATTGACCTCCGGGCGTGGATAGTTTCC--GCTGGGGCTCAGATTGCGCCGAAAAAAAGGCCCGGCGTGCGCAGTTTTCTCTACATAGGACGACTTGGGATCAGGAGCGCTCCGC-----CCT-TAACTATC-GTCG-AGACCTCTGGC-ACACACTACCGTATGGCAGGGCGTATACGGGGACGACTCACACT-GGCCCAA--CCCTCTCCATGGAGCC--GAATTGG-TGGTCCCATTCTTGT--CGCAG…
>BN10
CAT-GCATYRTGATTRSTWTKTGTTTC-GCGKASCTGMCYASYRYKWYRRYGCCTTGATGCGGCC-YATCGCAW-----AAGATCGGMTTTCGTTATTGCCGCGRYAACYT-GSW-Y-CC-CTTCRCTATS--TTGTTCTAAGTMTCTGTC-GTYYYYRRRC-TGGACTCCCTTGGGGTYRTGACACA-RCA-TGGTAGGTGATAGTY-SCACGCAAATAACATCYACA-TACRSRTYAG-GYRGRWYCRGAGACGCYY-RYRCYYRYCACTTGCTAGTTACTTTGGACCGCCGGAGATATATCAACACGTGGAGCTATATGTACGGCGGCTGTGSACT-CCGGCSTAA-AYCCTCTTCGTRATCTTTCGTTCCGCTCAGTTTCACCYATGGCGMT-AC…
>BN32
CTCTTGACCGTGATTGCCTTGYGCCCAYKYATAGCTG-CCRGTG-GTCA--ATTCTGATGCGG-TTCCGTTGAACTGRRAGAGCGAACATTCGTTATTGCCGTTGTTTTTCCTGACTATT-CTTCGTAGGGCTCYGTYCWAAGTCTCTGTTTACTTTTGAGTGCGAACTCCCTTGGGGTCGTGACACAGACAACAGYRGGWGTTAGTTACCACGYGMRCRGTATCCATTGTACGCGTTAGCGCAGAATCAAGAGTACCCCGTACTCGTCACYAATCTTCCGTCGCAAGTTT-CGGARATATATCACTGTAGRAAGCTATA-GYACGGCGGCTGTGCTCAGTYGAY-YGGGGCCYCTCTCGTAATCTTTCGTTTCTCTYAGTTTCACCCAGGGCGCGCRC…
>BN34
CTCTTGMCCGT-RKKRSYWTKYRYYYMTKTAKWSYYRMSYASYRTKWYR-YGTTCYGAYRYRRMYYYMKYKSMWYCAAGRGAGCGARCA-TCGTYRYYKYMRTTGTTTTTCCTGAYYMYYYYYYYGTAGGGCTCYKYYYWMWGTMTCTGTCG-TTTTTGAGTGCGAACTCCCTYSRRGTCGTGACACAGACA--ACCGAAAGTTAGTTACCAC--RMRY-GTATCCATTGTACG--ACGACGTGGAATCAAGAGTACCCCGTACTCGTCACYAATC--CCGTCGCAAGTTTCCGGAGATATATCACTGTAGGAAGCTATATGTACGGCGGCTGTGGWCW-Y-GRCCCGGGGCCYY-YTCGTAATCTTTCGTTTCTCTCA-TTTCACCCAGG-CGCGCAC…
>BN48
CATCGCA-TAYRRKKAGTWYKYRTTTCTTTGGTCTCACSYRS-RYKWY-RYGCCTTGRTGCGGMYYYMKYKSAACTGGARRRRYSRRMWTTCGTTATTGCCGCGAYAACCTTGCTTCCCCCCTTCRYWAKC-Y-TGTTCTAAGTATC-RWTTACTTTTGAGTGTRGACTCCCTTGGGGTYATGACAYGAGCAATGGTAGGTRWW-RKYMSCACGCRMRYARCATCTAYWRYAYRSRTTAGMKTGGRWYYRAGAGCGCYYYRYRCYTRYYWYYWRCTAGTTACTTTGGACCGYYGGAGTCATATCAACACGTGRAGCTAT-WGTACGGCGGCTGYKCTCAGYCGGCGTAACATCYYY-TCGTAATCTTT-KTTCCGC--RRGYTYACCCAGRTCGCGCAC…
>HB260-a
TTCTTGACCGCAGGGAGTATTTGTTTCTGTAGTCTCACGTGCCACTATGGCGTTCCGACATAACCCTATCGCCTTCAAGAAGATCAGATTTCGTCGCCTTAATTGCTTTTCCTGATCCCCCTCCTGTAGGGCTCTGTTCTAAGTATCTGTCGGTTTTTGAGTGCGGGTAGTCTTGGGACTAGAGTACAGACAATGGTAGGTGTTAGTTACGGTATAAATGGCTGTTATTATACGCGTTAGCGCAAAATCAAGAACGTTTTACGTCCGCTTCCAATTAGYTACTTTAAGTTTTTCACAATACATCACTGTAGAGCAGGATATGTGTAAGGGCTGTGGACTCTCTGCGTAACATTTCTCTCGTAGTCTTTCTTTTCTGCTGAGCTTTTTCATGGCGCGCGG…
>A39
CAYYKSM-TATGATTAGTTTGCATTTCTTTGGTCTCACCCAGTGTGTCAATGCCTTGATGCGGCCCTATCGCAACTGGAAAGATCGGATTTCGTTATTGCCGCGACAACCTTGCTTCCCCCCTTCGTAGGGCTCTGTTCTAAGTAYYYRATTACCCCCAGACATRGACTCCCTTGGGGTYRTGAYACGAGCAATGGTAGGTATTAATCCGCACGCAAATAACATCTACAATACGCGTCAGAGTGGAATCAAGAGCGCTTTACGCCTACTTCYWGCTAGTTACTTTGGACCGCCGGAGTCTTATCAACACGTGRMRCTATATGTACGGCGGCTGYKSWCWSYCGGCGTAACATCCYYTTCGTAATCTTTCKTTYCKCTTGAGTTCACCYAGATTCMKMAC…
>A39FA
CACTTGCTTATGATTAGTTTGCATTTCTTTGGTCTCACCCAGTGTGTCAATGCCTTGATGCGG-CCTATCGCAACTGGAAAGATCGGATTTCGTTATTGCCGCGACAACCTTGCTTCCCCCCTTCGTAGGGCTCTGTTCTAAGTATCTGATTACCCCCAGACATAGACTCCCTTGGGGTTATGACACGAGCAATGGTAGGTATTAATCCGCACGCAAATAACATCTACAATACGCGTCAGAGTGGAATCAAGAGCGCTTTACGCCTACTTCTTGCTAGTTACTTTGGACCGCCGGAGTCTTATCAACACGTGGCACTATATGTACGGCGGCTGTGCTCAGTCGGCGTAACATCCCTTTCGTAATCTTTCTTTCCTCTTGAGTTCACCCAGATTCCGCAC…
>B242
CATCTGCCTACAGGGAGTATTTGTTTCTGTGGTCTCAAGTGCCACTATGGCGCCTTGATGCGGATTCCGTTGAACTGGAAAGATCAGATTTCGATATTGCCGCGACAACCTTGCTTCCCCCCTTCGTAGGGCTCTGTTCTAAATATCTGTTTACTTCTGAGTGTGGACTCCTTTGGGGTC-TGACACAGACAGCAGTAGGTATAGGTTACCACGCAAATAGCATCCACAACATGCGT-AGCGCAARWYCAAGAGCGCTTTACGCCTACTTCTTGCTAGTTACTTTGGACCGCCGGAGATATGCTGACACGTGGCACTATATGTACGGCGGCTGTGGACTCCCGGCGTAACATCTCTCCTRCAATCTTTCGTTTCGCTTGAGCTCACCCAGGGCGCGCAC…
>B249
CATCGCACTATGATTAGTTTGCATTTCTTTGGTCTCACCCAGTGTGTCAATACCTTGATGCGGCCCTATCGCAACTGGAGAGATCGGATTTCGTTATTGCCGCGACAACCTTGCTTCCCCCCTTCGTAGGGCTCTGTTCTAAGTATCTG-TTACTTTTGAGTGTAGACTCCCTTGGGGTTATGACACGAGCAATGGTAGGTGTTAATTACCACGCAAATAGCATCTACAATACACGTCAGAGTGGAATCAAGAGCGCTCCGTACTCGTCATTTGCTAGTT-CTTTGGACCGCCGGAGTCATATCAACACGTGGCACTATATGTACGGCGGCTGCTCTCAGCCGGCGYAACATCTCTCTCGTAATCTTYTTTTCCGCTTGAGCTTACCCAGATTCATAAC…
>B260-a
TWCTTGACCGCRRKKAGTATTTGTTTCTKTRGTCTCACGTRCCAYTATGGCGTTCYGACATAACCCTATCGCCTTCARRAAGATCAGAWTTCGTCGCCTTAATTGCTTTTCCTGATCCCCCTCCTGTAGGGCTCTGTTCTAAGTATCTGTCGGTTTTTGAGTGCGGGTAGTYTTGGGACTAKARTACAGACAATGGTAGGTGTTAGTTACGGTATAAATGGCTGTTATTATACGCGTTAGCGCAAAATCAAGAACGTTTTACGTCCGCTTCCAA-TAGYTACTTTAAGTTTTTCACAATACATCACTGTAGAGCAGGATATGTGTAAGGGCTGTGGACTCTCTGCGTAASRYTYCTYTCGTRGWSYYTCKAATTTCTCAGTTCCACCCTTGGCGCGCAC…
>B274-3
CATCGCACTATGATTAGTTTGCATTTCTTTGGTCTCACCCAGTGTGTCAATGCCTTGATGCGGCCCTATCGCAACTGGAGAGATCGGATTTCGTTATTGCCGCGACAACCTTGCTTCCCCCCTTCGTAGGGCTCTGTTCTAAGTATCTGATTACTTTTGAGTGTAGACTCCCTTGGGGTTATGACATGAGCAATGGTAGGTGTTAATTACCACGCAAATAGCATCTACAATACAGATCAGAGTGGAATCAAGAGCGCTTTACGCCTACTTCTTGCTAGTTACTTTGGACCGCCGGAGTCTTATCAACACGTGAAGCTATATGTACGGCGGCTGCTCTCAGCCGGCGTAACATCTCTCTCGTAATCTTTTTTTCCGCTTGAGTTCACCCAGATTCATAAC…
>B280-2
CAYYKSM-TATGATTAGTTTGCATTTCTTTGGWSYYRCCYRSYRYKWYRRYRCCTTGATGCGGCCCTATCGCAACTGGA-AGATCRGAWTTCGWTATTGCCGCGACAACCTTGCTTCCCCCCTTCGTAGGGCTCTGTTCTAAGTATCTGATTACTTTTGAGTGTAGACTCCCTTGGGGTCGTGACAYGAGCAATGGTAGGTGWTARTTACCACGCAAATAGCATCTACAATACRSRTCAGAGTGGAATCAAGAGCGCCCCGTACTCGTCATTTGCTAGTTACTTTGGACCGCCGGAGTCWTATCAACACGTGRMRCTATATGTACGGCGGCTGYKSWCWSCCGGCGTAACATCTCTCTCGTAATCTTTYTTTYCGCTTGAGTTCACCYATGTTCATAAC…
>B32
CATCGCACTATGATTAGTTTGCATTTCTTTGGTCTCACCCAGTGTGTCAATGCCTTGGTGCGGCCCTATCGCAACTGGAAAGATCAGATTTCGATATTGCCGCGACAACCTTGCTTCCCCCCTTCGTAGGGCTCTGTTCTAAGTATCTGATTACTTTTGAGTGTAG-CTCCCTTGGGGTCGTGACACGAGCAATGGTAGGTGTTAATTACCACGCAAATAACATCTACAATACGCGTTAGAGTGGAATCAAGAGCGCTTTACGCCTACTTCTTGCTAGTTACTTTGGACCGCCGGAGTCTTATCAACACGTGGCACTATATGTACGGCGGCTGCTCTTAGTCGGCGTAACATCTCTCTCGTAATCTTTCTTTCCGCTTGAGTTCACCCATGTTCCGCAC…
>B320-3
CATCGCACTATGATTAGTTTGCATTTCTTTGGTCTCACCCAGTGTGTCAATGCCTTGRTGCGGCCCTATCGCAACTGGAGAGATCAGATTTCGWTATTGCCGCGAYAACCTTGCTTCCCCCCTTCRTAGGGCTCTGTTCTAARTATCTGATTACTTTYRRRYRTAGACTCCCTTGGGGTCGTGACATGAGCAATGGTAGGTGTTAATTACCACGCAAATAGCATCTACAATACAG-TTAGAGTGGAATCAAGAGCGCCCCGTACTCGTCATTTGCTAGTTACTTTGGACCGCCGGAGTCTTATCAACACGTGAAGCTATATGTACGGCGGCTGCTCTTAGCCGGCGTAACATCTCTCTCGTAATCTTTTTTTCCGCTTGAGCTTACCCAGATTCATAAC…
>B338
CATCGCACTATGATTAGTTTGCATTTCTTTGTACTCACCTGC-ACTATGGCGCCTTAATGCGGMYYYMKY-SAACTGAGAGAGCGAAATTTCGTTATTGCCGCGACAACCTTGCTTCCCCCCTTCAYWRKSYYYTGTTCTAAGTAYYYRWTTACCCCYRRRYATRGRYWSYCTTGGGGTTATGAYTCGAGCAATGGTAGGTATTAAGCCGCACGCAAATAGCWKYTWCARTAYRSRTTAGAKTGGAATCAGAGACGCTTTACGCCTACTTCTTGCTAGTTACTTTGGACCGCCGGAGWYWTATCAACACGTGRAGCTATATGTACGGCGGCTGCKCTCAGYCGGCSYRRSRYCTCTCY-RYAATCTTTCTTTYCGCTYRRKTTCACCCAGAKCGCKCAC…
>B361
CATCGCAYTATGATTAGTTTGCATTTCTTTGGT-TCACCCAGTGTGTCAATGCCTTGATGCGGMYYYMTCGCAACTGGARAGATCGGATTTCGTTATTGCCGCGACAACCTTGCTTCCCCCCTTCGTAGGGCTCTGTTCTAAGTATCTGATTACTTTTGAGTGTAGACTCCCTTGGGGTYRTGACATGAGCAATGGTAGGTGTTAATTACCACGCAAATARCATCTACAATACRSRTYAGAGTGGAATCAAGAGCGCTYYRYRCYYRYYWTTTGCTAGTTACTTTGGACCGCCGGAGTCWTATCAACACGTGRMRCTATATGTACGGCGGCTGCTCTYAGYCGGCGTAACATCTCTCYYRYAATCTTTCT-TCCGCTTGAGTTCACCCATGTTCATAAC…
>B397
CATCGCATTACAGGGAGTACTTGTTTCTTTGGTCTCACGTGCCACTATGGCGTTCTGGTGCGGATTCCGTTGAACTGGAAAGATCAGATTTCGTTATTGCCGCTACAACCTTGCATCCCCCCTTCACTATCTCTTGTTCTAAGGACTCATTTACCCCCAGACGTAGGTAGTTCTGGGGTCGTGACACGAGCAATGGTAGGTAAAGGTTACCACGCAAACAACATCTATAATATGCGTTAGCGCAGAATCAAGAGCGCTTTACGCCTACTTCTTGCTAGTTACTTTGGACCGCCGGAGWYWTRYYRMCACGTGRAGCTATATGTACGGCRRYKR-TSWYWSYCGGCGTAACATYTCTCTCGTAATCTTTCKTTYCGCTYRRKTTCACCYA-GTCGCGCAC…
>B413
CATCGCACTATGATTAGTTTGCATTTCTTTGGTCTCACCCAGTGTGTCAATGCCTTGATGCGGCCCTATCGCAACTGGAAAGATCGGATTTCGTTATTGCCGCGACAACCTTGCTTCCCCCCTTCGTAGGGCTCTGTTCTAAGTATCTGATTACTTTTGAGTGTAGACTCCCTTGGGGTTATGACATGAGCAATGGTAGGTGTTAATTACCACGCAAATAACATCTACAATACAGATCAGAGTGGAATCAAGAGCGCTTTACGCCTACTTTTTGCTAGTTACTTTGGACCGCCGGAGTCATATCAACACGTGGCACTATATGTACGGCGGCTGCTCTCAGCCGGCGTAACATTCCTCTCGTAATCTTTCTTTCCGCTTGAGTTCACCCATGTTCATAAC…
>B426
CATCGCACTATGATTAGTTTGCATTTCTTTGGTCTCACCCAGTGTGTCAATGCCTTGATGCGGCCCTATCGCAACTGGAGAGATCGGATTTCGTTATTGCCGCGACAACCTTGCTTCCCCCCTTCGTAGGGCTCTGTTCTAAGTATCTGATTACTTTTGAGTGTAGACTCCCTTGGGGTCGTGACATGAGCAATGGTAGGTGTTAATTACCACGCAAATAGCATCTACAATACGCGTTAGAGTGGAATCAAGAGCGCTCCGTACTCGTCATTTGCTAGTTACTTTGGACCGCCGGAGTCTTATCAACACGTGAAGCTATATGTACG-CGGCTGCTCTTAGTCGGCGTAACATCTCTCCTACAATCTTTCTTTCCGCTTG-GTTCACCCATGTTCATAAC…
>B427
CATCGCACTATGATTAGTTTGCATTTCTTTGGTCTCACCCAGTGTGTCAATACCTTGATGCGGCCCTATCGCAACTGGAAAGATCAGAATTCGT-ATTGCCGCGACAACCTTGCTTCCCCCCTTCGTAGGGCTCTGTTCTAAGTATCTGATTACCCCTGAGTGCGGACTCCCTTGGGGTTATGACATGAGCAATGGTAGGTGTTAATTACCACGCAAATAGCATCTACAATACACGTTAGAGTGGAATCAAGAGCGCTCCGTACTCGTCATTTGCTAGTTACTTTGGACCGCCGGAGTCTTATCAACACGTGAAGCTATATGTACGGCGGCTGCTCTTAGTCGGCGTAACATCTCTCTCGTAATCTTTTTTTCCGCTTGAGTTCACCCATGTTCATAAC…
>B435
CATCGCACTATGATTAGTTTGCATTTCTTTGGTCTCACCCAGTGTGTCAATGCCTTGATGCGGCCCTATC-CAACTGGAAAGATCAGATTTCGTTATTGCCGCGACAACCTTGCTTCCCCCCTTCGTAGGGCTCTGTTCTAAGTATCTGATTACTTTTGAGTGTAGACTCCCTTGGGGTCGTGACACGAGCAATGGTAGGTGTTAATTACCACGCAAATAGCATCTACAATACAGATTAGAGTGGAATCAAGAGCGCCCCGTACTCGTCATTT-CTAGTTACTTTGGACCGCCGGAGTCATATCAACACGTGAAGCTATATGTACGGCGGCTGTGGACTCCCGGCGTAACATCTCTCTCGTAATCTTTCTTTCCGCTTGAGCTTACCCAGATTCATAAC…
>B444
CATCGCACTATGATTAGTTTGCATTTCTTTGGTCTCACCCAGTGTGTCAATGCCTTGATGCGGCCCTATCGCAACTGGAGAGATCGGATTTCGTTATTGCCGCGACAACCTTGCTTCCCCCCTTCGTAGGGCTCTGTTCTAAGTATCTGATTACTTTTGAGTGTAGACTCCCTTGGGGTCGTGACATGAGCAATGGTAGGTGTTAATTACCACGCAAATAGCATCTACAATACAGATTAGAGTGRAATCAAGAGYRCTYYRYRC---YYWYTWGCTAGTTACTTTGGACCGCCGGAGTCTTAT-AACACGTGRMRCTATATGTACGGCGGCTGCTCTCAGCCGGCGTAACATCTCTCTCGTAATCTTTTTTTCCGCTTGAGTTCACCCATGTTCATAAC…
>B445
CATCGCACTATGATTAGTTTGCATTTCTTTGGTCTCACCCAGTGTGTCAATGCCTTGATGCGGCCCTATCGCAACTGGAAAGATCAGATTTCGTTATTGCCGCGACAACCTTGCTTCCCCCCTTCGTAGGGCTCTGTTCTAAGTATCTGATTACTTTTGAGTGTAGACTCCCTTGGGGTTATGACACGAGCAATGGTAGGTGTTAATTACCACGCAAATAGCATCTACAATACAGATTAGAGTGGAATCAAGAGCGCCCCGTACTCGTCATTTGCTAGTTACTTTGGACCG-CGGAGTCTTATCAACACGTGGCACTATATGTACGGCGGCTGCTCT-AGCCGGCGTAACATCTCTCTCGTAATCTT-CTTTCCGCTTGAGCTTACCCAGATTCATAAC…
>B452
CATCTGCTTATGATTAGTTTGCATTTCTTTGGAGCTGCCTGCCACTATGGCGCCTTGATGCGGCCCTATCGCAACTGGAGAGATCGGATTTCGTTATTGCCGCGACAACCTTGCTTCCCCCCTTCACTATCTCTTGTTCTAAGTATCTGATTACTTTCAGACATAGGTAGTCTTGGGGTTATGACATGAGCAATGGTAGGTGTTAATTACCACGCAAATAGCATCTACAATACGGATTAGAGTGGAATCAAGAGCGCCCCGTACTCGTCATTTGCTAGTTACTTTGGACCGCCGGAGTCATATCAACACGTGGCACTATATGTACGGCGGCTGCTCTCAGCCGGCGTAACATCTCTCTCGTAATCTTTTTTTCCGCTTGAGTTCACCCAGATTCATAAC…
>B478
CATCGCACTATGATTAGTTTGCATTTCTTTGGWSYYRCCYRSYRYKWYRRTRCCTTGATGCGGCCCTATCGCAACTGGAAAGATCAGATTTCGTTATTGCCGCGAYAACCTTGCTTCCCCCCTTCGTAGGGCTCTGTTCTAAGTATCTGATTACTTTTGAGTGTAGACTCCCTTGGGGTCGTGACACGAGCAATGGTAGGTGTTAATTACCACGCAAATAACATCTACAATACGSRTCAGAGTGGAATCAAGAGCGCTCCGTACTCGTCATTTGCTAGTTACTTTGGACCGCCGGAGTCTTATCAACACGTGGCACTATATGTACGGCGGCTGCTCTCAGCCGGCGTAACATTCTCTTCGTAATCTTTTTTTCCGCTTGAGYTYACCCAKRTTCATAAC…
>B479
CAYYKSMCTATGATTAGTTTGCATTTCTTTGGWSYYRCCYRSYRYKWYRRYRCCTTGATGCGGCCCTATCGCAACTGGAAAGATCAGAWTTCGTTATTGCCGCGACAACCTTGCTTCCCCCCTTCGTAGGGCTCTGTTCTAAGTATCTGWTTACTTTYRRRYRTAGRYWSYCTTGGGGTYRTGACACGAGCAATGGTAGGTGTTAATTACCACGCAAATARCATCTACAATACRSRTYAGAGTGGAATCAAGAGCGCTTTACGCCTACTTTTTGCTAGTTACTTTGGACCGCCGGAGTCTTATCAACACGTGAAGCTATATGTACGGCGGCTGCTCTCAGCCGGCGTAACATCTCTCTCGTAATCTTTCGTTCCGCTTGAGCTTACCCAGATTCATAAC…
>B486
CATCGCACTATGATTAGTTTGCATTTCTTTGGTCTCACCCAGTGTGTCAATGCCTTGATGCGGCCCTATCGCAACTGGAAAGATCAGATTTCGTTATTGCCGCGACAACCTTGCTTCCCCCCTTCGTAGGGCTCTGTTCTAAGTACTCAATTACCCCTGAGTATGGACTCCCTTGGGGT-GTGACACGAGCAATGGTAGGTGTTAATTACCACGCAAATAGCATCTACAATACGCGTTAGAGCAGGTCTGGAGACGCTTTACGCCTACTTCYAGCTAGTTACTTTGGACCGCCGGAGTC-TATCAACACGTGAM-CTATATGTACGGCGGCTGTGCTCAGTCGGCGTAACATTCTCTTCGTAATCTTTCTTTCCGCTTGAGTTCACCCATGTTCATAAC…
>B487
CATCGCACTATGATTAGTTTGCATTTCTTTGGTCTCACCCAGTGTGTCAATRCCTTGATGCGGCCCTATCGCAACTGGARAGATCRGAWTTCGWTATTGCCGCGACAACCTTGCTTCCCCCCTTCGTAGGGCTCTGTTCTAAGTATCTGATTACCCCTGAGTGTAGACTCCCTTGGGGTCGTGACACGAGCAATGGTAGGTATTAATTACCACGCAAATARCATCTACAATACACGTTAGAGTGGAATCAAGAGCGCCCCGTACTCGTCATCAGCTAGTTACTTTGGACCGCCGGAGTCTTATC-ACACGTGGCACTATATGTACGGCGGCTGCTCTCAGCCGGCGTAACATCTCTCTCGTAATCTTTYTTTCCGCTTGAGTTCACCCATGTTCATAAC…
>B488
CWTCGCACTATGATTAGTTTGCATTTCTTTGGTCTCACCCAGTGTGTCAATGCCTTRATGCGGCCCTATCGCAACTGGAAAGATCAGAWTTCGWTATTGCCGCGACAACCTTGCTTCCCCCCTTCGTAGGGCTCTGTTCTAAGTATCTGATTACCCCTGAGTGTAGACTCCCTTGGGGTCGTGACACGAGCAATGGTAGGTGTTAATTACCACGCAAATAACATCTACAATACRCGTYAGAGTGGAATCAAGAGCGCTTTACGCCTACTTYTTGCTAGTTACTTTGGACCGCCGGAGTCWTATCAACACGTGAAGCTATATGTACGGCGGCTGYKSWCWSCCGGCGTAACATYYYYYTCGTAATCTTTTTTTCCGCTTGAGTTCACCYATGTTCATAAC…
>B489
CATCGCACTATGATTAGTTTGCATTTCTTTGGTCTCACCCAGTGTGTCAATGCCTTGATGCGGCCCTATCGCAACTGGAAAGATCAGATTTCGTTATTGCCGCGACAACCTTGCTTCCCCCCTTCGTAGGGCTCTGTTCTAAGTATCTG-TTACTTTTGAGTGTAGACTCCCTTGGGGTCGTGACACGAGCAATGGTAGGTATTAATTACCACGCAAATAGCATCTACAATACGCGTCAGAGTGGAATCARRRGCGCTTTACGCCTACTTTTTGCTAGTTACTTTGGACCGCCGGAGTCWTATCAACACGTGAAGCTATATGTACGGCGGCTGYKSWCWSCCGGCGTAACATYYYYYTCGTAATCTTTTTTTCCGCTTGAGTTCACCYATGTTCATAAC…
>B490
CTTCGCACTATGATTAGTTTGCATTTCTTTGGTCTCACCCAGTGTGTCAATGCCTTGATGCGGCCCTATCGCAACTGGAGAGATCGGATTTCGTTATTGCCGCGACAACCTTGCTTCCCCCCTTCGTAGGGCTCTGTTCTAAGTATCTGATTACTTTTGAGTGTAGACTCCCTTGGGGTTATGACATGAGCAATGGTAGGTGTTAATTACCACGCAAATARCATCTACAATACRCGTYAGAGTGGAATCAAGAGCGCYYYRYRCYYRYYWTYWGCTAGTTACTTTGGACCGCCGGAGTCWTATCAACACGTGRMRCTATATGTACGGCGGCTGYKSWCWSCCGGCGTAACATCTCTCTCGTAATCTTTTTTTCCGCTTGAGTTCACCYATGTTCATAAC…
>B494
CATCGCACTATGATTAGTTTGCATTTCTTTGGTCTCACCCAGTGTGTCAATGCCTTGATGCGGCCCTATCGCAACTGGARAGATCRGATTTCGTTATTGCCGCGACAACCTTGCTTCCCCCCTTCGTAGGGCTCTGTTCTAAGTATCTGATTACYYYTGAGTGTAGACTCCCTTGGGGTCGTGACACGAGCAATGGTAGGTATTAATTACCACGCAAATAACATCTACAATACACGTTAGAGTGGAATCAGAGGCGCTTTACGCCTACTTTTTGCTAGTTACTTTGGACCGCCGGAGTCTTATCAACACGTGAAGCTATATGTACGGCGGCTGCTCTCAGCCGGCGTAACATTCTCTTCGTAATCTTTTTTTCCGCTTGAGTTCACCCATGTTCATAAC…
>B495
CTTCGCACTATGATTAGTTTGCATTTCTTTGGTCTCACCCAGTGTGTCAATGCCTTRATGCGGCCCTATCGCAACTGGAAAGATCAGAATTCGATATTGCCGCGACAACCTTGCTTCCCCCCTTCGTAGGGCTCTGTTCTAAGTATCTGATTACTTTTGAGTGTAGACTCCCTTGGGGTCGTGACACGAGCAATGGTAGGTGATAGTTACCACGCAAATAGCATCTACAATACGCGTCAGAGTGGAATCAGAGGCGCTTTACGCCTACTTTTTGCTAGTTACTTTGGACCGCCGGAGTCTTATCAACACGTGAAGCTATATGTACGGCGGCTGCTCTCAGCCGGCGTAACATYYYYYTCGTAATCTTYYTTTYCGCTTGAGTTCACCYATGTYSMKMAC…
>B496
CTTCGCACTATGATTAGTTTGCATTTCTTTGGTCTCACCCAGTGTGTCAATGCCTTAATGCGGCCCTATCGCAACTGGAAAGATCAGAATTCGATATTGCCGCGACAACCTTGCTTCCCCCCTTCGTAGGGCTCTGTTCTAAGTATCTGATTACYYYTGAGTGTAGACTCCCTTGGGGTCGTGACACGAGCAATGGTAGGTGTTAATYMSCACGCAMRYAGCATCTACAATACGCGTCAGAGTGGAATCARRRGCGCTYYRYRCYYRYYWTTTGCTAGTTACTTTGGACCGCCGGAGTCTTATCAACACGTGGCACTATATGTACGGCGGCTGYKSWYWSCCGGCGTAACATCTCTCTCGTAATCTTTTTTTCCGCTTGAGCTTACCCAGATTCATAAC…
>B497
CATCGCACTATGATTAGTTTGCATTTCTTTGGTCTCACCCAGTGTGTCAATACCTTGATGCGGCCCTATCGCAACTGGAGAGATCGGATTTCGTTATTGCCGCGACAACCTTGCTTCCCCCCTTCGTAGGGCTCTGTTCTAAGTATCTGATTACTTTTGAGTGTAGACTCCCTTGGGGTTATGACATGAGCAATGGTAGGTGWTAGTTACCACGCAAATAACATCTACAATACACGTTAGAGCAGGTCTGAGAGCGCTCCGTACTCGTCATTTGCTAGTTACTTTGGACCGCCGGAGTCTTATCAACACGTGAAGCTATATGTACGGCGGCTGCTCTCAGCCGGCGTAACATTCTCTTCGTAATCTTTTTTTCCGCTTGAGTTCACCCATGTTCATAAC…
>B498
CATCGCACTATGATTAGTTTGCATTTCTTTGGTCTCACCCAGTGTGTCAATGCCTTGATGCGGCCCTATCGCAACTGGAGAGATCAGATTTCGTTATTGCCGCGACAACCTTGCTTCCCCCCTTCGTAGGGCTCTGTTCTAAGTATCTGATTACCCCTGAGTGTAGACTCCCTTGGGGTCGTGACACGAGCAATGGTAGGTATTAATTACCACGCAAATAGCATCTACAATACRSRTYAGAGYRGRWYYRRRRRCGCTYYRYRCYYRYYWYYWGCTAGTTACTTTGGACCGCCGGAGTCWTATCAACACGTGRMRCTATATGTACGGCGGCTGCTCTYAGCCGGCGTAACATCTCTCTCGTAATCTTTCTTTTCGCTTGAGTTCACCCATGTTCATAAC…
>B499
CWTCKSMYTATGATTAGTTTGCATTTCTTTGGTCTCACCCAGTGTGTCAATRCCTTRATGCGGCCCTATCGCAACTGGAAAGATCAGAWTTCGATATTGCCGCGACAACCTTGCTTCCCCCCTTCGTAGGGCTCTGTTCTAAGTATCTGATTACYYYTGAGTGTAGACTCCCTTGGGGTCGTGACACGAGCAATGGTAGGTGWTARTYMSCACGCAAATARCATCTACAATACRSRTYAGMGCAGGTCTGGAGACGCTTTACGCCTACTTCCAGCTAGTTACTTTGGACCGCCGGAGTCATATCAACACGTGAAGCTATATGTACGGCGGCTGCTCTTAGCCGGCGTAACATCTCTCTCGTAATCTTTTTTTCC-CTTGAGTTCACCYATGTTCATAAC…
>B500
CWTCGCACTATGATTAGTTTGCATTTCTTTGGTCTCACCCAGTGTGTCAATGCCTTRATGCGGCCCTATCGCAACTGGAAAGATCRGAWTTCGATATTGCCGCGACAACCTTGCTTCCCCCCTTCGTAGGGCTCTGTTCTAAGTATCTGATTACTTTTGAGTGTAGACTCCCTTGGGGTCGTGACATGAGCAATGGTAGGTGATAGTT-CCACGCAAATAGCATCTACAATACGCGTCAGAGTGGAATCARRAGCGCTTTACGCCTACTTTTTGCTAGTTACTTTGGACCGCCGGAGTCTTATCAACACGTGGCACTATATGTACGGCGGCTGYKSWYWSCCGGCGTAACATCTCTCTCGTAATCTTTCTTTTCGCTTGAGTTCACCTATGTTCATAAC…
>B501
CWTCGCACTATGATTAGTTTGCATTTCTTTGGTCTCACCCAGTGTGTCAATGCCTTRATGCGGCCCTATCGCAACTGGARAGATCAGAWTTCGWTATTGCCGCGAYAACCTTGCTTCCCCCCTTCGTAGGGCTCTGTTCTAAGTATCTGATTACCCCTGAGTGTAGACTCCCTTGGGGTCGTGACATGAGCAATGGTAGGTGTTAATTACCACGCAAATAGCATCTACAATACGCGTCAGAGTGGRWYYRRRRRCGCTTTACGCCTACTTTTTGCTAGTTACTTTGGACCGCCGGAGTCWTATCAACACGTGAAGCTATATGTACGGCGGCTGTGGACTCCCGGCGTAACATCTCTCTCGTAATCTTTTTTTCCGCTTGAGTTCACCTATGTTCATAAC…
>B502
CWTCGCACTATGATTAGTTTGCATTTCTTTGGTCTCACCCAGTGTGTCAATGCCTTGATGCGGCCCTATCGCAACTGGAAAGATCAGAATTCGWTATTGCCGCGAYAACCTTGCTTCCCCCCTTCGTAGGGCTCTGTTCTAAGTATCTGATTACTTTTGAGTGTAGACTCCCTTGGGGTTATGACATGAGCAATGGTAGGTGTTAATTACCACGCAAATAGCATCTACAATACGCGTCAGAGTGGAATCAGAGGCGCTTTACGCCTACTTTTTGCTAGTTACTTTGGACCGCCGGAGTCTTATCAACACGTGAAGCTATATGTACGGCGGCTGCTCTCAGCCGGCGTAACATTCTCTTCGTAATCTTTCTTTTCGCTTGAGTTCACCCATGTTCATAAC…
>B503
CTTCGCACTATGATTAGTTTGCATTTCTTTGGTCTCACCCAGTGTGTCAATGCCTTAATGCGGCCCTATCGCAACTGGAAAGATCAGAATTCGATATTGCCGCGACAACCTTGCTTCCCCCCTTCGTAGGGCTCTGTTCTAAGTATCTGATTACYYYTGAGTGTAGACTCCCTTGGGGTCGTGACAYGAGCAATGGTAGGTGTTAATCCGCACGCACGCAGCATCTACAATACGCGTYAGAGTGGAATCAGAGGCGCTTTACGCCTACTTTTTGCTAGTTACTTTGGACCGCCGGAGTCTTATCAACACGTGRMRCTATATGTACGGCGGCTGCTCTCAGCCGGCGTAACATYYYYYTCGTAATCTTTTTTTCCGCTTGAGTTCACCTATGTTCATAAC…
>B506
CATCGCACTATGATTAGTTTGCATTTCTTTGGTCTCACCCAGTGTGTCAATGCCTTGRTGCGGMYYYMKYKSAACTGGARAGATCAGATTTCGTTATTGCCGCGAYAACCTTGCTTCCCCCCTTCRTAGGGCTCTGTTCTAARTATCTGATTACTTTYRRRYRTAGACTCCCTTGGGGTYRTGACATGAGCAATGGTAGGTGTTAATTACCACGCAAATAGCATCTACAATACASRTTAGAGTGGAATCAAGAGCGCYYYRYRCYYRYYWTTTGCTAGTTACTTTGGACCGCCGGAGTCTTATCAACACGTGAAGCTATATGTACGGCGGCTGCTCTYAGCCGGCGTAACATCTCTCTCGTAATCTTTTTTTCCGCTTGAGCTTACCCAGATTCATAAC…
>B507
CTTCKSMCYRTRRKKAGTTTGCATTYCYKYGGTCTCACCYRSYRYKWYRRYRCCTTGRTGCGGATTCCKCKSAACTGGARAGATCGGATTTCGTTATTGCCGCGACAACCTTGCTTCCCCCCTTCRTAGGGCTCTGTTCTAAGTAYYYRWTTACCCCYRRRYRTRGACTCCCTTGGGGTYRTGACACGAGCAATGGTAGGTGTTAATCCGCACGCAAATARCATCTACARTAYGCGTTAGMGYRGAATCAAGARYRCYYYRYRCYYRYYWCYWGCTAGTTACTTTGGACCGCCGGAGWYWTRYYRMCACGTGGMRCTATATGTACGGCGGCTGYKSWYWSYCGGCGTAACATCYYYYTCGTAATCTTTYTTTCCGCTTGAGTTCACCCAKRTYSCGCAC…
>B511
CATCGCACTATGATTAGTTTGCATTTCTTTGGTCTCACCCAGTGTGTCAATGCCTTGATGCGGCCCTATCGCAACTGGAGAGATCGGATTTCGTTATTGCCGCGACAACCTTGCTTCCCCCCTTCGTAGGGCTCTGTTCTAAGTATCTGATTACTTTTGAGTGTAGACTCCCTTGGGGTCGTGACATGAGCAATGGTAGGTGTTAATTACCACGCAAATAGCATCTACAATACACGTCAGAGTGGAATCAAGAGCGCCCCGTACTCGTCATTTGCTAGTTACTTTGGACCGCCGGAGTCATATCAACACGTGAAGCTATATGTACGGCGGCTGTGCTCAGTCGGCGTAACATCTCTCTCGTAATCTTTTTTTCCGCTTGAGCTTACCCAGATTCATAAC…
>B514
CATCGCACTATGATTAGTTTGCATTTCTTTGGTCTCACCCAGTGTGTCAATGCCTTGATGCGGCCCTATCGCAACTGGAGAGATCGGATTTCGTTATTGCCGCGACAACCTTGCTTCCCCCCTTCGTAGGGCTCTGTTCTAAGTATCTGATTACTTTTGAGTGTAGACTCCCTTGGGGTCGTGAYATGAGCAATGGTAGGTGTTAATTACCACGCAAATAGCATCTACAATACAGATTAGAGTGGAATCAAGAGCGCYCCGTACTCGTCATTTGCTAGTTACTTTGGACCGCCGGAGTCWTATCAACACGTGAAGCTATATGTACGGCGGCTGYKCTCAGYCGGCGTAACATCTCTCTCGTAATCTTTTTTTCCGCTTGAGYTYACCCAKRTTCATAAC…
>B518
CATCGCACTATGATTAGTTTGCATTTCTTTGGTCTCACCCAGTGTGTCAATGCCTTGATGCGGCCCTATCGCAACTGGAGAGATCGGATTTCGTTATTGCCGCGACAACCTTGCTTCCCCCCTTCGTAGGGCTCTGTTCTAAGTATCTGATTACTTTTGAGTGTAGACTCCCTTGGGGTTATGACATGAGCAATGGTAGGTGTTAATTACCACGCAAATAGCATCTACAATACGCGTTAGAGTGGAATCAAGAGCGCCCCGTACTCGTCATTTGCTAGTTACTTTGGACCGCCGGAGTCTTATCAACACGTGGCACTATATGTACGGCGGCTGTGCTCAGTCGGCGTAACATTCTCTCTACAATCTTTTTTTCCGCTTGAGCTTACCCATGTTCATAAC…
>B522
CATCGCACTATGATTAGTTTGCATTTCTTTGGTCTCACCCAGTGTGTCAATGCCTTGATGCGGCCCTATCGCAACTGGAGAGATCGGATTTCGTTATTGCCGCGACAACCTTGCTTCCCCCCTTCGTAGGGCTCTGTTCTAAGTATCTGATTACTTTTGAGTGTAGACTCCCTTGGGGTCGTGACATGAGCAATGGTAGGTGTTAATTACCACGCAAATAGCATCTACAATACAGATTAGAGTGGAATCAAGAGCGCCCCGTACTCGTCATTTGCTAGTTACTTTGGACCGCCGGAGTCTTATCAACACGTGAAGCTATATGTACGGCGGCTGCTCTCAGCCGGCGTAACATCTCTCTCGTAATCTT-CTTTCCGCTTGAGCTTACCCAGATTCATAAC…
>B524
CATCGCACTATGATTAGTTTGCATTTCTTTGGTCTCACCCAGTGTGTCAATGCCTTGATGCGGCCCTATCGCAACTGGAGAGATCGGATTTCGTTATTGCCGCGACAACCTTGCTTCCCCCCTTCGCTATCTCTTGTTCTAAGTATCTGATTACTTTCAGACATAGGTAGTCTTGGGGTTATGACATGAGCAATGGTAGGTGTTAATTACCACGCAAATAGCATCTACAATACAGATTAGAGTGGAATCAAGAGCGCTCCGTACTCGTCATTTGCTAGTTACTTTGGACCGCCGGAGTCTTATCAACACGTGAAGCTATATGTACGGCGGCTGCTCTTAGTCGGCGTAACATCTCTCTCGTAATCTTTTTTTCCGCTTGAG-TCACCCAGATTCATAAC…
>BN1603
CTCTTGACCGTRAKKGCCTTGCACCYA-GCATAGYTGACCAGTGTGTCAATGTTYTGATGCRGATTCCGTTGAACTGGAGGAGCGAACATTCGTTATTGCCGTTGTTTTTCCTGACTATTTCTYCGTAGGGCTCCTYYTACTGTCTCTGTC-GTTTTTGAGTGCGAACTCCCTTGGGGTCGTGAYACAGACAACAGTAGGTGTTAGTTACC-CGYACGCGGTATCCATTGTACGCGTTAGCGCAGAATCAAGAGT-CCCCGTACTCGTCACYAATCT-CCGTCGCAAGTTTCCGGAGATATATCACTGTAGAGAGCTATRAACACGGCAAYGATGCTCAGTTGACCCGG--YCTCTCTCGTAATCTTTCGTTTCTCTCAGTTTCACCCAGGGCGCGCGG…
>BN1610
YWYYKSACCGCAGGGAGTAYTYRY-YMY-YAKWSYCRMSYRSYRYKWYRRYG-YYYRRYRYRRMYYYMKYKSCWYYRRRARRRYSARMWTYYRTCGCCTTAATTGYTTTTCCTGATCCCCCTCCTGTAGGGCTCTGTTCTAAGTATCTGTYKRYTTTTGAGTGYGRAYWSYCTYSRRRYYRKRRTACRRRYWRTGGTAGGTGTTAGTTACSRYRYRMRYRGYWKYYATTRTACGCGT-AGMGYR-AATCARRR-YRY-YYRY-YY-RYTWCYWRYYWKYY-YY-TRRRYYKYYSRMRATAYATCAMYRYRKRRMRSKATATGTRYRRSGGCTGTGSWC--YCKRYGTAACATYYYYYTCGTARTCTTTCKTTTCTSCYRRKYTYWYYCAKGGCGCGCRS…
>BN1612
CTCTTGACCGTAGGGAGTATTTGTTCCTTTATAGCTGACCAGTGTGTCAATATTCTGGTGCGGATT-CGTGCCTTCAAGGAGATCAGAACTCGTTATTGCCGTTGTTTTTCCTGACTATTTCTTCGTAGGGCTCCTCCTACTGTCTCTGTCGGTTTTTGAGTGCGAACTCCCTTGGGGTCGTGATACAGACAGCAGTAGGAGTTAGTTACCACGTAAATGGTATCCATTGTATGCGTTAGCGCAGAATCAAGAGTACCCCGTACTCGTCACYAATCTTCCGTCGCAAGTTTCCGGAGATATATCACTGTAGAGAGCTATGAACACGGCGGCTGTGGACTCCCGGTCC-GGGCCTCTCTCGTAATCTTYCGTTTCTCCCAGTTTCACCCAGGGCGCGCGG…
>BN1615
CACTT-CCCGTGATTGCCTTGTGTTCCTTTAGTCTCAACCAGTGTGTCAATGTTCTGGTGCGGATTCCGTTGAWTYRRRRRRRYSARMWTTCGTTATTGCCGTTGTWWYYYYKSAYYMYYCCTTCRCTATCTCTTGTTCTAAGTACTCATTTACTTTTGAGTGTAGACTCCCTTGGGGTTATGATACAGACAACACCGAATGTTAGTTACCACGTAAATGGTATCCATTGTACGCGTTAGCGCAGAATCAAGAGTACCCCGTAC--GTCACYAATCTTCCGTCGCAAGTTTTTC-CGTCTTATCACTGTAGGAAGCTATATGTACGGCGGCTGTGCTCAGTTGATCCGGGGCCTCTCTCGTAATCTTTCGTTTCTCCCAGTTTCACCCAGGGCGCGCGC…
>BN1620
CACTTGCCCG-AGGGAGTACTTGTTTCTTTGGTCTCACGTGCCACTATGGCGTTCTGATGCGGATTCC-TTGAACTGGAAAGATCAGATTTCGTTAT-GCC-YTACTTTTCCTGATTATTCYTT-GC-ATCTCTTGTTCTAAGTCTCTGTCGGTTTTTGAGTACGAGTAGTTC--AAACCGTGACACG-ATTGYRGTAGGAAAAGGTTACGGTATAAATGGTATCCATTGTACGCGTTAGCGCAGAATCAAGAGTATTTTACGTCCGCTTCCTGCTAGYTACTTTGAGTTTTCGGAGAYATATCACTGTAGAGCAGGGCGAACACGGCGGCTGTGSACTCTCGGCGTAACATTTCTYTCGTARTCTTTCTTTCCT-CCAG-TTCACCCAGGTTSATAAC…
>BS469
CWTCGCACTATGATTAGTTTGCATTTCTTTGGTCTCACCCAGT-TGTCAA-GCCTTRATGCGGCCCTATCGCAACTGGARAGATCRGATTTCGWTATTGCCGCGACAACCTTGCTTCCCCCCTTCGTAGGGCTCTGTTCTAAGTATCTGATTACTTTTGAGTGTAGACTCCCTTGGGGTCGTGACAYGAGCAATGGTAGGTGWTARTTACCACGCAAATAGCATCTACAATACAGATTAGAGTGGAATCAAGAGCGCTTTACGCCTACTTTTTGCTAGTTACTTTGGACCGCCGGAGTCTTATCAACACGTGAAGCTATATGTACGGCGGCTGCTCTTAGTCGGCGTAACATCYYYYYYRYAATCTTTYTTTYCGCTTGAGTTCACCTAGATTCATAAC…
>BS529
CATCGCACTATGATTAGTTTGCATTTCTTTGGTCTCACCCAGTGTGTCAATGCCTTGATGCGGCCCTATCGCAACTGGAGAGATCGGATTTCGTTATTGCCGCGACAACCTTGCTTCCCCCCTTCGTAGGGCTCTGTTCTAAGTATCTGATTACTTTTGAGTGTAGACTCCCTTGGGGTTATGACATGAGCAATGGTAGGTGTTAATTACCACGCAAATAGCATTTACAATACGCGTTAGAGCAGAATCAGAGACGCTTTACGCCTACTTCTTGCTAGTTACTTTGGACCGCCGGAGTCATATCACCACGTGAAGCTATATGTACGGCGGCTGTGGACTCCCGGCGTAACATTCTCTTCGTAATCTTYTTTTTCGCTTGAGTTCACCCAGATCGCGCAC…
>BS96
CATCGCACTATGATTAGTTTGCATTTCTTTGGTCTCACCCAGTGTGTCAATGCCTTGATGCGGCCCTATCGCAACTGGAGAGATCAGATTTCGTTATTGCCGCGACAACCTTGCTTCCCCCCTTCGTAGGGCTCTGTTCTAAGTATCTGATTACTTTTGAGTGTAGACTCCCTTGGGGTCGTGACATGAGCAATGGTAGGTGTTAATTACCACGCAAATAGCATCTACAATACGCGTTAGAGTGGAATCAAGAGCGCCCCGTACTCGTCATTTGCTAGTTACTTTGGACCGCCGGAGTCTTATCAACACGTGAAGCTATATGTA-GGCGGCTGCTCTCAGCCGGCGTAACATCTCTCTCGTAATCTTTTTTTCCGCTTGAGCTTACCCATGTTCATAAC…
>C2-6-2
CATCGCACTATGATTAGTTTGCATTTCTTTGGTCTCACCCAGTGTGTCAATGCCTTGATGCGGCCCTATCGCAACTGGAAAGATCGGATTTCGTTATTGCCGCGACAACCTTGCTTCCCCCCTTCGTAGGGCTCTGTTCTAAGTACTCAATTACCCCCAGACATGGACTCCCTTGGGGTCGTGATACGAGCAATGGTAGGTATTAATCCGCACGCAA-TAACATCTACAATACGCGTCAGAGTGGAATCAAGAGCGCTTTACGCCTACTTCCAGCTAGTTACTTTGGACCGCCGGAGTCTTATCAACACGTGAAGCTATATGTACGGCGGCTGCTGACTCCCGGCGTAACATCCTCTTCGTAATCTTTCGTTTCGCTTGAGTTCACCTAGATTCATAAC…
>C30
CTTCGCACTATGATTAGTTTGCATTCCCGCGGTCTCACCCAGTGTGTCAATGCCTTGATGCGGCCCTATCGCAACTGGAGAGATCAGATTTCGTTATTGCCGCGATAACCTTGCTTCCCCCCTTCGTAGGGCTCTGTTCTAAGTACTCATTTACCCCCAGACGTAGACTCCCTTGGGGTTATGACTCGAGCAATGGTAGGTGTTAATCCGCACGCAAATAGCATTTACAATACGCGTCAGAGTGGAATCAAGAGCGCTTTACGCCTACTTCCAGCTAGTTACTTTGGACCGCCGGAGTCTTATCAACACGTGGCACTATATGTA-GGCGGCTGTGGACTCCCGGCGTAACATCTCTCTCGTAATCTTTCGTTTCGCTTGAGTTCACCCAGATTCCG-AC…
>C4-3-1A
CACTTGCTTATGATTAGTTTGCATTTCTTTGGTCTCACCTGCCACTATGGCGCCTTGGTGCGGCCCTATCGCAACTGGAGAGATCGGATTTCGTTATTGCCGCGATAACCTTGCTTCCCCCCTTCATAGGGCTCTGTTCTAAGTACTCAATTACCCCCAGACATAGACTCCCTTGGGGTCGTGACACGAGCAATGGTAGGTATTAATCCGCACGCAAATAACATCTACAATACGCGTCAGAGTGGAATCAAGAGCGCTTTACGCCTACTTCCAGCTAGTTACTTTGGACCGCCGGAGTCTTATCAACACGTGGCACTATATGTACGGCGGCTGTGGACTCCCGGCGTAACATCYCTCTCGTAATCTTTCGTTTCGCTTGAGTTCACCCAGATTCCGCAC…
>GL-4
CATCGCACTATGATTAGTTTGCATTTCTTTGGTCTCACCCAGTGTGTCAATGCCTTGATGCGGCCCTATCGCAACTGGAAAGATCGGATTTCGTTATTGCCGCGACAACCTTGCTTCCCCCCTTCGTAGGGCTCTGTTCTAAGTACTCAATTACCCCCAGACATAGACTCCCTTGGGGTCGTGATACGAGCAATGGTAGGTATTAATCCGCACGCAAATAACATCTACAATACGCGTCAGAGTGGAATCAAGAGCGCTTTACGCCTACTTCCAGCTAGTTACTTTGGACCGCCGGAGTCTTATCAACACGTGAAGCTATATGTACGGCGGCTGCTGACTCCCGGCGTAACATCCTCTTCGTAATCTTTCGTTTCGCTTGAGTTCACCCAGATTC-GCAC…
>H1
CTTCTGCCCGTGATTAGTTTGCATTTCTTTGGTCTCACCTGCCACTATGGCGCCTTAGTGCGGATTCCGCGCAACTGGAAAGATCGGATTTCGTTATTGCCGCGACAACCTTGCTTCCCCCCTTCATAGGGCTCTGTTCTAAGTATCTGTTTACCCCTGAGTGTGGACTCCCTTGGGGTTATGACACGAGCAATGGTAGGTGTTAATCCGCACGCAAATAACATCTACAATACGCGTCAGCGCAGAATCAGAGACGCTTTACGCCTACTTCTTGCTAGTTACTTTGGACCGCCGGAGTCTTATCAACACGTGGAGCTATATGTACGGCGGCTGCTGACTCCCGGCGTAACATCCCTTTCGTAATCTTTCTTTCCGCTTGAGCTTACCCAGATTCCGCAC…
>H10
CTTCGCACTATGATTAGTTTGCATTCCCGCGGTCTCACCCAGTGTGTCAATGCCTTGATGCGGCCCTATCGCAACTGGAGAGATCA-ATTTCGTTATTGCCGCGATAACCTTGCTTCCCCCCTTCATAGGGCTCTGTTCTAAGTACTCAATTACCCCCAGACGTGGACTCCCTTGGGGTTATGACACGAGCAATGGTAGGTRTTAATCCGCACGCAAATARCATYTACAATACGCGTYAGAKTGGAATCRRRRACGCTTTACGCCTACTTCCAGCTAGTTACTTTGGACCGCCGGAGWYTTATCAACACGTGGCACTATATGTACGGCRRYKRCTGACTCCCGGCGTAACATYCYYTYYRYAATCTTTTTTTCCGCTTGAGTTCACCCAGATTCCGCAC…
>H9
CTTCTGCCCGTGATTAGTTTGCATTTCTTTGGTCTCACCTGCCACTATGGCGCCTTAGTGCGGATTCCGCGCAACTGGAAAGATCGGATTTCGTTATTGCCGCGACAACCTTGCTTCCCCCCTTCATAGGGCTCTGTTCTAAGTATCTGTTTACCCCTGAGTGTGGACTCCCTTGGGGTTATGACACGAGCAATGGTAGGTGTTAATCCGCACGCAAATAACATCTACAATACGCGTCAGAGTGGAATCAAGAACGCTTTACGCCTACTTCCAGCTAGTTACTTTGGACCGCCGGAGTCTTATCAACACGTGGCACTATATGTACGGCAATGACTGACTCCCGGCGTAACATCCCTTTCGTAATCTTTTTTTCCGCTTGAGTTCACCCAGATTCCGCAC…
>HB260-b
TTCTTGACCGCAGGGAGTATTTGTTTCTGTAGTCTCACGTGCCACTATGGCGTTCCGACATAACCCTATCGCCTTCAAGAAGATCAGATTTCGTCRCCTTAATTGCTTTTCCTGATCCCCCTCCTGTAGGGCTCTGTTCTAARTATCTGTCGGTTTTTGAGTGCGAGTAGTTTTGGGGTTAGAGTACGAACTGTGGTAGGTGTTAGGCCCGGTATACGTGACATTTACAGTACAGAACGACTCAGGATCAGAAACGTTTTACGTCCGCTTCYAGCCTTCCGTCGCAAGTTTTTCACAATACATCACTGTAGAGCAGGATATGTGTAAGGGCTGTGGACTCTCTGCGTAACATTTCTCTCGTAGAGCCTCTTTTCTGCTGAGCTTTTTCATGGCGCGCGG…
>HF3-a
YACTTGACCGTGATTAGTATTTGTTTCTTTGGTCTCACSCAG-GTG-CA-TGCY-TG-CATAACCCTATCGCCTTCAGAAAG-TCAGAATTCGTCGCCTTAATTGCTTTTCCTGATCCCCCTCCTGTAGGGCTCTGTTCTAAATATCTGTCGGTTTTTGAGTGC-AGTAGTTTTGGGGTTATGACACGAACTGTGGTAG-TGTTAGGCCCGGTATACGTGACATTTACAGTGTGCGTTAGCGTGGAATCAAGAACGCTTTACGCCTACTTCCAGCTAGTT-CTTTGGACCGCCGGAGTCTTATCAACACGTGGCACTATATGTACGGCGGCTGCTCTYAGTCGGCGTAACATTCTCTTCGTAATCTTTCTTTTCGCTCAGTTCCACCCTTGGCS-KCAC…
>HF3-b
TACTTGACCGTGATTAGTATTTGTTTCTTTGGTCTCACGTACCATTATGGCGTTCTGACATAACCCTATCGCCTTCAGAAAGATCAGAATTCGTCGCCTTAATTGCTTTTCCTGATCCCCCTCCTGTAGGGCTCTGTTCTAAATATCTGTCGGTTTTTGAGTGCGAGTAGTTTTGGGGTTATGACACGAACTGTGGTAGGTGTTAGGCCCGGTATACGTGACATTTACAGTGTGCGTTAG-GTGGAATCAAGAACGCTTTACGCCTACTTCCAGCTAGTTACTTTGGACCGCCGGAGTCTTATCAACACG-GGCACTATATGTACGGCGGCTGCTCTTAGTCGGC-TAACATTCTCTTCGTAATCTTTCTTTTCGC-TGAGTTCACCCATGTTCATAAC…
>HF3-c
TACTTGACCGTGATTAGTATTTGTTTCTTTGGTCTCACGTACCATTATGGCGTTCTGA-ATAACCCTATCGCCTTCAGAAAGATCAGAATTCGTCGCCTTAATTGCTTTTCCTGATCCCCCTCCTGTAGGGCTCTGTTCTAAATATCTGTCGGTTTTTGAGTGCGAGTAGTTTTGGGGTTATGACACGAACTGTGGTAGGTGTTAGGCCCGGTATACGTGACATTTACAGTGTGCGTTAGCGTGGAATCAAGAACGCTTTACGCCTACTTCCAGCTAGTTACTTTGGACCGCCGGAGTCTTATCAACACGTGGCACTATATGTACGGCGGCTGCTCTTAGTCGGCGTAACATCCCTTTCGTGGAGCCTCGAATTTCTYAGTTCCACCCTTGGCGCGCAC…
>HF3-d
TACTTGCCCGCAGGGAGTATTTGTTTCTTTGGTCTCACCCAGTGTGTCAATGTTCTGATGCGGATTCCGTTGAACTGGAAAGATCAGATCTCGTTATTGCCGTTGCAACCTCTGATCCCCCCTTCATAGGGCTCTGTTCTAAGTATCTGTTTACTTTTGAGTATGRGTAGTTYYSRRRYYRTGACWC-ARCWRTGGTAGGTRWWRGKCCSSRYRTAMRTGRCATYTACARTGTGCGTTAGCGTRGAATCAAGAACGCTTTACGCCTACTTCCAGCTAGTTACT-TGGACCGCCGGAGTCTTATCAACACGTGGCACTATATGTACGGCGGCTGCTCTTAGTCGGCGTAACATTCTCTTCGTAATCTTTCTTTTCGCTTGAGTTCACCCATGTTCATAAC…
>LY1
CTTCGCAYTATGATTAGTT-GCATTYCYKYGGTCTCACCYRSYRYKWYRRYGCCTTGGTGCGGCCCTATCGCAACTGGAGAGATCGGATTTCGTTATTGCCGCGACAACCTTGCTTCCCCCCTTCATAGGGCTCTGTTCTAAGTACTCAWTTACCCCCAGACATAGACTCCCTTGGGGTCGTGACACGAGCAATGGTAGGTATTAATCCGCACGCAAATAACATYTACARTRYGCGTCAGAGTGGAATCARRRRYRCYYYRYRCY-RYYWCT-GCTAGTTACTTTGGACCGCCGGAGWYWTATCAACACGTRGCACTATATGTACGGCGGCTGTGGACTCCCGGCGTAACATTCTCTTCGTAATCTTTCKTTYCGCTTGAGTTCACCTAKRTTCATAAC…
>P126
CATCGCATTACAGGGAGT-TTT-TTTCTTTGTAGCTGACCACCACTATGG-GCCTTGGTGCGGATTCCTCTGAACTGGAGAGATCAGATTTCGTTATTGCCGCGATAACCTTGCTTCCCCCCTTCRCTAT-TCTTGTTCTAAATACTCATTTACTTTTGAGTATAGGTAGTCCCCAAACTATGACACGAGCARYRGTAGGTRWWRGTTACCACGCAAATAGYATCTAYTGYAYGCGTTAGCTYRGAATCAAGARYRCYYYRYRC-YRYYWCTAGCTAGTTACTTTGRRYYKYCGGAGATATGCTGACACGTGACAGGATATGTACGGCGGCTGTGCTCAGTCGGCCCGG-G-CCTCTCTACAATCTTYCGTTYCGCTYRRTTTCACCYATGTYSMKMAC…
>P129
CACTTGATCG-AGKKAGTACTTGTTTCTTTGGTCTCACSTGCCACTATGGCACCTTGGTGCGGATTCCKYKSAACTGGARAGATCAGATTTCGTTATTGCCGCGACAACCTTGCTTCCCCCCTTCGCTATCTCTTGTTCTAAATACTC-TTTACTTTTGAGTATAGACTCCCCCCGGGTTATGACACG-GCARYRGTAGGTAAAGGTTACCACGYAAATAACATCTACWRTAYGCGTYAGMGYRGAATCRRRRRTACYY-RYRCYCRYYWCTTGCTAGTTACT-YRAGTTKY-GGAGATAYRYYRCYRCGTGRMRCTATATGTACGGCAATGACTCTCAGTCGGCGTAAGGCCTCTCTCGTAATCTT-CGTTTCGCTTGATTTCACCTATGTCGCGCAC…
>P72
CATCGCATTACAGGGAGTAYTTGTTCCTTTGKWSYYRMSYRSYRTKWYRRYRCCTTGGTGCGGAT-CCGTTG-ACTGGAAAGATCAGATTTCGTTATTGCCGCGAYAACCTTGCTYCCCCCCTTCATAGGGCTCTGTTCTAAATATCTGTTTACTTTTGAGTGTAGG-AGTTTTGRRGTYRTGACACRRRCAATGGTAGGTAAAGGTYMSCACGCAAAYAGCATCTWCAAYATAGATTAGCKYRGAATCAAGAGTACCCCGTACTCGTCACYWGCTAGTTACTTTGAGTTTTTGGAGATAYGCTGACACGTGGCACTRYATGTACGGCGGCTGYKCTCAGYCGGCCCGGGGCCTYYYYYRYAATCTTTCGTTYCGCYYRRTYTCACCTAKRTCGCGCAC…
>P73
CATCGCATTATGATTAGTTTGTGTTTCCGCGTAGCTGACCASYRYKWYRRYGCCTTGATGCGGCCCTATCGCAACTGGAAAGATCRGATTTCGTTATTGCCGCGACAACCTTGCTTCCCCTCTTCACTATCTCTTGTTCTAAGTATCTGTTTACCCCCAGACATAGACTCCCTTGGGGTYRTGACACGAGCAATGGTAGGTRWWRRKCCGCACGCAMRYARCATCYACAAYACGCGTYAGMGYRGRWYYRGAGACGCYYYRYRCYYRYYWCTTGCTAGTTACTTTGGACCGCCGGAGATATATCAACACGTGGAGCTATATGTACGGCGGCTGTGCTTAGTCGGCSYRRSRYYTCTCTCGTARTCTTYYTTTCCGCYYRRKYTYWYYCAGATCGMKMRC…
>P74
CAYYKSMYTACAGGGAGTACTTGTTTCTTTGKWSYYRMSYRSYRYKW-RRYGCCTTGGTGCGGATTCCGTTGAACTGGAAAGATCAGATTTCGTTATTGCCGCGACAACCTTGCTTCCCCCCTTCATAGGGCTCTGTTCTAAATATCTGTTTACTTTTGAGTGTAGGTAGTTCCCAAGTCGTGACACGAGCAATGGTAGGTAAAGGTTACCACGCACGCAGCATCTTCAAYAYGCGTYAGMGYRGAATCAAGAGYRCYCCGTACTCGTYAYTTGCTAGTTACTTTGGACCGCYGGAGWYWTRYYRACACGTGRMRCTRYATGTACGGCGGCTGY-CTYAGYCGGCSYRR-RYCTCTCTCGTAATCTT-CTTTCCGCTTGAGCTTACCTAGATTCATAAC…
>P75
CATCGCACTATGATTAGTTTGCATTTCTTTGTACTCACCTGCCACTATGGCGCCTTAATGCGGATTCCGTTGAACTGAGAGAGCGAAATTTCGTTATTGCCGCGACAACCTTGCTTCCCCCCTTCACTATCTCTTGTTCTAAGTATCTGTTTACCCCCAGACACGAACTCCCTTGGGGTTATGACTCGAGCAATGGTAGGTAWWRRKCCGCACGCAAATAGCATYTWCARTACAGATTAGAGTGGAATCARRRRCGCTTTACGCCTACTTCTTGCTAGTTACTTTGGACCGCCGGAGTCATATCAACACGTGAAGCTATATGTACGGCGGCTGCTCTCAGCCGGCCCGGGGCCCTCTCTACAATCTTTCGTTCCKCTTGAGTTCACCCAGATCGCGCAC…
>P84-1
CATCGCATTACAGGGAGTATTTGTTCCTTTGGTCTCACCTGCCAC-ATGGCGCCTTGATGCGGCCCTATTTGAACTGGAGAGATCAGATTTCGTTATTGCCGCGACAACCTTGCTTCCCCCCTTCGTAGGGCTCTGTTCTAAGTATCTGTCGGTCCCTGAGTATGGACTCCCTCCGGGTCGTGACACGAGCAATGGTAGGTAAAGGTTACCACGCAAACAGCATCTACAATACGCGTTAGCGCAGAATCAAGAGTACTTTACGCC-ACTTCTTGCTAGTTACTTTGGACCGCCGGAGATACGCTGACACGTGGCACTGCGAGTACGGCAATGACTCTCAGTCGGCCCGGGGCCTTCTTCGTAATCTTTCGTTCCGCTCAGTTTCACCTATGTCGATAAC…
>P86
CWTCGCAYTAYRRKKAGTTTGCATTTCTTTGKWSYY-CSYRSYRYKWYRRYGCCTTGRTGCGGCCCTATCGCAACTGGARAGATCRGATTTCGTTATTGCCGCGACAACCTTGCTTCCCCCCTTCGTAGGGCTCTGTTCTAAGTATCTGWTTACYYYYRRRYRTARACTCCCTTGGGGTTATGAYACGRGCARTGGTAGGTGTTAATCCGCACGCAAATAACATCTACAATACGCGTCAGCGCAGAATCAGAGACGCTTTACGCCTACTTCTTGCTAGTTACTTTGGACCGCCGGAGTCTTATCAACACGTGGAGCTATATGTACGGCGGCTGCTGACTCCCGGCGTAACATCCCTTTCGTAATCTTTCTTTCCTCTTGAGTTCACCCAGAGTCATAAC…
>P89
CATCGCATTATGATTAGTTTGTGTTTCCGCGTAGC-GACCASYRYKWYRRYGCCTTGATGCGGCCCTATCGCAACTGGAAAGATCAGATTTCGTTATTGCCGCGACAACCTTGCTTCCCCTCTTCACTATCTCTTGTTCTAAGTATCTGTCGGT-CCCAGACATGGA--CCCTTGGGGTTATGACACGAGCA-TGGTAGGTGTTAAGCCGCACGCAAATAGCATCTACAATACGCGTCAGAGTGGG-YTGGAGACGCCCCGTAC-CGTCACTTGCTAGTTACTTTGGACCGCCGGAGATATATCAACACGTGGAGCTATATGTACGGCGGCTG-GGACTCCCGGCGTAACATCCTCTTCGTAATCTTTCTTTCCGCTC-GTTTCACCTAGA--GATAAC…
>P90
CATCGCATTATGATTAGTTTGTGTTTCCGCGTAGCTGACCACC-CTATGGCGCCTTGATGCGGCCCTATCGCAACTGGAAAGATCAGATTTCGTTATTGCCGCGACAACCTTGCTTCCCCTCTTCA-T-TCTCTTGTTCTAAGTATCTGTYKRYCCCCAGACATRGACTCCCTTGGGGTTATGACACGAGYARTGGTAGGTRWWRR-CCGCACGCAAATAACATCTACA-TACGCGTTAGMGTGGRWYYRGARACGCYYYRYRCYYRYYWCTTGCTAGTTACTTTGGACCGCCGGAGATATATCAACACGTGGAGCTATATGTACGGCRRYKRYKSWYWSYCGGCSYRRSRYYCTCTTCGTAATCTTTCTTTCCGCCTGAGTTCACCYAKRT-GMKMRC…
>P91
CATCGCAYTAYGATTAGTWYKYRTTTCTTTGKWSYYRMCCASYRYKWYRRYGCCTTGRTGCGGMYYYMKYKSAACTGGARAGATCAGATTTCGTTATTGCCGCGRCAACCTTGCTTCCCCCCTTCGYWRKSYYYTGTTCTAARTAYYYRWTTACTTTTGAGTRTAGRYWSYCYYSRRRYTATGACAYGAGCARTGGTAGGTGTTARTTACCACGCAAATARCATCTAYWATACGCGTYAGMKTGGAATCAAGARCGCYCCGTACTCGTCAYTTGCTAGTTACTTTGRRYYKYYGGAGWYWTRYYRACACGTGGCACTRYATGTACGGCRRYKRCTCTCAGYCGGCGTAASRYCTCTCTCGTAATCTTTCKTTYCGCTTGAKYTYACCYATGTYSMKMAC…
>P96
CTTCGCACCGTGATTAGTTTGCATTTCTKTGGAGCTGACCACCACTATGGCACCTTGGTGCGGCCCTATCGCAACTGGAAAGATCAGATTTCGTTATTGCCGCGACAACCTTGCTTCCCCCCTTCGTAGGGCTCTGTTCTAAGTACTCAATTACCCCCAGACATAGACTCCCTTGGGGTTATGATACGAGCAATGGTAGGTGTTAATCCGCACGCAAATAGCATCTACAATACAGATTAGAGCAGAA-CAGAGACGCTTTRCGCCTACTTCCAGCTAGTTACTTTGGACCGCCGGAGTCTTATCAACACGTGGCACTATATGTACGGCGGCTGCTCTTAGTCGGCGTAACATCCCTTTCGTAATCTTTCTTTCC-CTTGAGTTCACCCATGTTCATAAC…
>P97
CTTCGCACTACAGGGAGTACTCATTTCTTTGGTCTCACCCAGTGTGTCAATGCCTTGGTGCGGATTCCGCGCAACTGGAAAGATCAGATTTCGTTATTGCCGCGACATTTCCTGTTCCCCCCTTCATAGGGCTCTGTTCTAAGTACTCAATTACTTTTGAGTGTGGGTAGTCTTGGGGTTATGACACGAGCAGTGGTAGGTGTTAATCCGCACGCAAATAACATTTACAATACGCGTCAGATTGGAATCAGAGACGCTTTACGCCTACTTCTTGCTAGTTACTTTGGACCGCCGGAGATATATCACTACGTGACACTATATGTACGGCGGCTGCTCTTAGTCGGCGTAACATCCTCTTCGTAATCTTTCTTTCCGCTTGAGCTTACCTAGATTCATAAC…
>S15
YWYYKSACCGCAGGGAGTAYTYRYYYMYKYRKWSYYRMSYRSYRY-WYRRYGYYYYRRYRYRRMYYYAKYKSMWYYRRRARRAYSARMWTYYRTCGCCTTAATTGYTTTTCCTGATCCCCCTCCTGTAGGGCTCTGTTCTAAGTATCTGTYKRYTTTTGAGTGYGRRYWSYCTYSRRRYYRKRRTACRRRYWRTGGTAGGTGTTAGTTACSRYRYRMRYRGYWKYYATTRTACGCGTYRGMGYRRAATCARRRRYRYYYYRYRY-YRYYWCYWRYYWKYYRY-KYRRRYYKYYSRMRATAYATCAMYRYRKRRMRSKATATGTRYRRSGGCTGTGSWCWS-CKRYGTAACATYYYYYTCGTA-TCTTTCKTTTCTSCYRRKYTYWYYCAKGGCGCGCRS…
>B45
CATCGCACTATGATTAGTTTGCATTTCTTTGGWSYYRCCYGCYRCKWYRRYRCCTTGATGCGGCCCTATCGCAACTGGARAGATCRGAWTTCGATATTGCCGCGACAACCTTGCTTCCCCCCTTCGTAGGGCTCTGTTCTAAGTATCTGATTACTTTTGAGTGTAGACTCCCT-GGGGTCGTGACAYGAGCAATGGTAGGTGTTAATTACCACGCAAATAGCATCTACAATACRSRTYAGAGYRGAATCAAGAGCGCYCCGTACTCGTCATTTGCTAGTTACTTTGGACCGCCGGAGT-TTATCAACACGTGAAGCTATATGTACGGCGGCTGCTCTYAGYCGGCGTAACATCTCTCTCGTAATCTTTTTTTCCGCTTGAGCTTACCCAGATTCATAAC…
>B214
TTCTTGACCGCAGGGAGTATTTGTTTCTGTAGTCTCACGTGCCACTATG-CGTTCCGACATAACCCTATCGCCTTCAAGAAGATCAGATTTCGTCGCCTTAATTGCTTTTCCTGATCCCCCTCCTGTAGGGCTCTGTTCTAAGTATCTGTCGGTTTTTGAGTGCGGGTAGTCTTGGGACTAGAGTACAGACAATGGTAGGTGTTAGTTACGGTATAAATGGCTGTTATTATACGCGTTAGCGCAAAATCAAGAACGTTTTACGTCCGCTTCCAATTAGYTACTTTAAGTTTTTCACAATACATCACTGTAGAGCAGGATATGTGTAAGGGCTGTGGACTCTCTGCGTAACATTTCTCTCGTAGTCTTTCTTTTCTGCTGAGCTTTTTCATGGCGCGCGG…
>B225
CATCGCACTATGATTAGTTTGCATTTCTTTGTTCTCACCTGCCACTATGGCGCCTTGATGCGGCCCTATCGCAACTGGAAAGATCAGAATTCGATATTGCCGCGACAACCTTGCTTCCCCCCTTCGTAGGGCTCTGTTCTAAGTATCTGATTACTTTTGAGTGTAGACTCCCTTGGGGTCGTGACACGAGCAATGGTAGGTGTTAATTACCACGCAAATAGCATCTACAATACAGATCAGAGTGGAATCAAGAGCGCTTTACGC--ACTTTTTGCTAGTTACTTTGGACCGCCGGAGTCTTATCAACACGTGGCACTATATGTACGGCGGCTGCTCTCAGCCGGCGTAACATCTCTCTCGTAATCTTTTTTTCCGCTTGAGTTCACCCATGTTCATAAC…
>B228
CATCGCACTATGATTAGTTTGCATTTCTTTGGTCTCACCCAGTGTGTCAATGCCTTGATGCGGCCCTATCGCAACTGGAGAGATCAGATTTCGTTATTGCCGCGACAACCTTGCTTCCCCCCTTCGTAGGGCTCTGTTCTAAGTATCTGATTACTTTTGAGTGTAGACTCCCTTGGGGTCGTGACATGAGCAATGGTAGGTGTTAATTACCACGCAAATAGCATCTACAATACAGATCAGAGTGGAATCAAGAGCGCCCCGTACTCGTCATTTGCTAGTTACTTTGGACCGCCGGAGTCTTATCAAC-CGTGAAGCTATATGTACGGCGGCTGCTCTTAGTCGGCGTAACATTCTCTTCGTAATCTTTTTTTCCGCTTGAGTTCACCCATGTTCATAAC…
>B235
CATCGCACTATGATTAGTTTGCATTTCTTTGGTCTCACCCAGTGTGTCAATGCCTTGATGCGGCC-TATCGCAACTGGAGAGATCGGATTTCGTTATTGCCGCGACAACCTTGCTTCCCCCCTTCGTAGGGCTCTGTTCTAAGTATCTGATTACTTTTGAGTGTAGACTCCCTTGGGGTCGTGACATGAGCAATGGTAGGTGTTAATTACCACGCAAATAGCATCTACAATACACGTCAGAGTGGAATCAAGAGCGCCCCGTAC-CGTCATTTGCTAGTTACTTTGGACCGCCG-AGTCTTATCAACACGTGAAGCTATATGTACGGCGGCTGTGCTCAGTCGGCGTAACATYYYYYTCGTAATCTTTTTTTCCGCTTGAGYTYACCCAKRTTCATAAC…
>B252
CATCGCACTATGATTAGTTTGCATTTCTTTGGT-TCACCCAGTGTGTCAATGCCTTGATGCGGCCCTATCGCAACTGGAGAGATCAGATTTCGTTATTGCCGCGATAACCTTGCTTCCCCCCTTCGTAGGGCTCTGTTCTAAGTATCTGATTACTTTTGAGTGTAGACTCCCTTGGGGTCGTGACACGAGCAATGGTAGGTGTTAATTACCACGCAAATAGCATCTACAATACGCGTCAGAGTGGAATCAAGAGCGCTCCGTACTCGTCATTTGCTAGTTACTTTGGACCGCCGGAGTCATATCAACACGTGGCACTATATGTACGGCGGCTGCTCTCAGCCGGCGTAACATCTCTCTCGTAATCTTTTTTTCCGCTTGAGCTTACCCAGATTCATAAC…
>B258
CTTCGCACTATGATTAGTTTGCATTTCTTTGGTCTCACCCAGTGTGTCAATGCCTTAATGCGGCCCTATCGCAACTGGAAAGATCAGATTTCGTTATTGCCGCGACAACCTTGCTTCCCCCCTTCGTAGGGCTCTGTTCTAAGTATCTGATTACTTTTGAGTGTAGACTCCCTTGGGGTCGTGACACGAGCAATGGTAGGTATTAATTACCACGCAAATAGCATCTACAATACAGATCAGAGTGGGTCTGGAGACGCTTTACGCCTACTTCCAGCTAGTTACTTTGGACCGCCGGAGTCATATCAACACGTGAAGCTATATGTACGGCGGCTGTGGACTCCCGGC-TAACATCTCTCTCGTAATCTTTCTTTTCGCTTGAGTTCACCTATGTTCATAAC…
>B259
CATCGCACTATGATTAGTTTGCATTTCTTTGGTCTCACCCAGTGTGTCAATGCCTTGATGCGGCCCTATCGCAACTGGAAAGATCAGATTTCGATA-TGCCGCGACAACCTT-CTTCCCCCCTTCGTAGGGCTCTGTTCTAAGTATCTGATTACTTTTGAGTGTAGACTCCCTTGGGGTCGTGACACGAGCAATGGTAGGTGTTAATTACCACGCAAATAGCATCTACAATACAGATTARAGTGAAATCAAGAGTACTTTACGCCTACTTCTAGCTAGTTACTTTGGACCGCCGGAGTCTTAT-AACACGTGGCACTATATGTACGGCGGCTGCTCTCAGCCGGC-TAACATCTCTCTCGTAATCTTTCTTTCCG-TTGAGTTCACCCATGTTCATAAC…
>B260-b
TACTTGACCGTGATTAGTATTTGTTTCTTTGGTCTCACGTA-CATTATGGCGTTCTGACATAACCCTATCGCCTTCAGAAAGATCAGAATTCGTCGCCTTAATTGCTTTTCYTGATCCCCCTCCTGTAGGGCTCTGTTCTAAATATCTGTCGGTTTTTGAGTGCGAGTAGTTTTG-GGTTATGATACGAACTGTGGTAGGTGTTA--CCCGGTATACGT-ACATTTACAGTGTGCGTTAGCGTGGAATCAAGAACGCTTTACGCCTACTTYCAGCTAGTTACTTTGGACCGCCGGAGTCTTATCAACACGTGGCACTATATGTACGGCGGCTGCTCTTAGTTGATCTAAGGCTCCTTTCGTGGAGCCTCGAATTTCTC--TT-CACCCTTGGCGCGCAC…
>B48
CATCGCACTATGATTAGTTTGCATTTCTTTGGAGCT-CCTGCCACTATGGCACCTTGATGCGGCCCTATCGCAACTGGAAAGATCGGATTTCGATATTGCCGCGACAACCTTGCTTCCCCCCTTCGTAGGGCTCTGTTCTAAGTATCTGATTACTTTTGAGTGTAGACTCCCTTGGGGTCGTGACATGAGCAATGGTAGGTGTTAATTACCACGCAAATAGCATCTACAATACAGATTAGAGTGGAATCAAGAGCGC-CCGTACTCGTCA-TTGCTAGTTACTTTGGACCGCCGGAGTCTTATCAACACGTGGCACTATATGTACGGCGGCTGCTCTCAGCCGGCGTAACATCTCTCTCGTAATCTTTTTTTCCGCTTGAGCTTACCCAGATTCATAAC…
>B260-c
TACTTGACCGTGATTAGTATTTGTTTCTTTGGTCTCACGTACCATTATGGCGTTCTGACATAACCCTATCGCCTTCAGAAAGATCAGAATTCGTCGCCTTAATTGCTTTTCCTGATCCCCCTCCTGTAGGGCTCTGTTCTAAGTATCTGTCGGTTTTTGAGTGCGGGTAGTCTTGGGACTAGAGTACAGACAATGGTAGGTGTTAGTTACGGTATAAATGGCTGTTATTATACGCGTTARCGCAAAATCAAGAACGTTTTACGTCCGCTTCCAATTAGYTACTTTAAGTTTTTCACAATACATCACTGTAGAGCAGGATATGTGTAAGGGCTGTGGACTCTCTGCGTAACATTTCTCTCGTAGTCTTTCTAATTTSTCAGTTCCACCCTTGGCGCGCAC…
>B261
CATCGCACTATGATTAGTTTGCATTTCTTTGGTCTCACCCAGTGTGTCAATGCCTTGATGCGGCCCTATCGCAACTGGAGAGATCGGATTTCGTTATTGCCGCGACAACCTTGCTTCCCCCCTTCGTAGGGCTCTGTTCTAAGTATCTGATTACTTTTGAGTGTAGACTCCCTTGGGGTCGTGACATGAGCAATGGTAGGTGTTAATTACCACGCAAATAGCATCTACAATACGCGTCAGAGTGGAATCAAGAGCGCCCCGTACTCGTCATTTGCTAGTTACTTTGGACCGCCGGAGTCTTATCAACACGTGAAGCTATATGTACGGCGGCTGCTCTCAGCCGGCGTAACATCTCTCTCGTAATCTTTYTTTCCGCTTGAGCTTACCCAGATTCCGCAC…
>B264
CACTTGCTTATGA-TAGTTTGCATTTCTTTGGTCTCACCCAGTGTGTCAATGCCTTGATGCGGCCCTATCGCAACTGGAGAGATCGGATTTCGTTATTGCCGCGACAACCTTGCTTCCCCCCTTCGTAGGGCTCTGTTCTAAGTATCTGATTACYYYTGAGTGTAGACTCCCTTGGGGTTATGACATGAGCAATGGTAGGTGTTAATTACCACGCAAATA-CATCTACAATACAGATCAGAGTGGAATCAAGAGCGCCCCGTACTCGTCATTTGCTAGTTACTTTGGACCGCCGGAGTCTTATCAACACGTGGCACTATATGTACGGCGGCTGCTCTCAGCCGGCGTAACATTTCTCTCGTAATCTTTTTTTCCGCTTGAGCTTACCCAGATTCCGCAC…
>B266
CATCGCATTATGATTAGTTTGCATTTCTTTGGTCTCACCCAGTGTGTCAATGCCTTGAT-CGGCCCTATCGCAACTGGAAAGATCGGATTTCGTTATTGCCGCGACAACCTTGCTTCCCCCCTTCGTAGGGCTCTGTTCTAAGTACTCAATTACCCCCAGACATAGACTCCCTTGGGGTCGTGACACGAGCAATGGTAGGTATTAATCCGCACGCAAATARCATYTACAATACGCGTCAGAGTGGAATCAAGA-CGCTTTACGCCTACTTCCAGCTAGT-ACTTTGGACCGCCGGAGTCTTATCAACACGTGGAGCTATATGTACGGCGGCTGCTGACTCCCGGCGTAACATCTCTCTCGTAATCTTTCTTTCCGCTTGAGTTCACCYATGTTCATAAC…
>B268
CAYYKSMYTATGATTAGTTTGCATTTCTTTGGWSYYRCCTGCCACTATGGCRCCTTRATGCGGCCCTATCGCAACTGGAAAGATCGGATTTCGTTATTGCCGCGACAACCTTGCTTCCCCCCTTCGTAGGGCTCTGTTCTAAGTATCTGATTACTTTTGAGTGTAGACTCCCTTGGGGTYRTGACATGAGCAATGGTAGGTGTTAATTACCACGCAAATAGCATCTACAATACGCGTCAGAGTGGAATCAAGAGCGCTCCGTACTCGTCATTTGCTAGTTACTTTGGACCGCCGGAGTCTTATCAACACGTGAAGCTATATGTACGGCGGCTGCTGACTCCCGGCGTAACATCTCTCTCGTAATCTTTTTTTCCGCTTGAGTTCACCCATGTTCATAAC…
>B274-1
CATCGCACTATGATTAGTTTGCATTTCTTTGGTCTCACCCAGTGTGTCAATGCCTTGATGCGGCCCTATCGCAACTGGAGAGATCGGATTTCGTTATTGCCGCGACAACCTTGCTTCCCCCCTTCGTAGGGCTCTGTTCTAAGTATCTGATTACTTTTGAGTGTAGACTCCCTTGGGGTCGTGACATGAGCAATGGTAGGTGTTAATTACCACGCAAATAGCATCTACAATACAGATYAGAGTGGAATCAAGAGCGCTTTACGCCTACTTCTTGCTAGTTACTTTGGACCGCCGGAGTCTTATCAACACGTGAAGCTATATGTACGGCGGCTGCTCTCAGCCGGCGTAACATCTCTCTCGTAATCTTTTTTTCCGCTTGAGCTTACCCAGATTCATAAC…
>B274-2
CATCGCACTATGATTAGTTTGCATTTCTTTGGTCTCACCCAGTGTGTCAATGCCTTGATGCGGCCCTATCGCAACTGGAGAGATCGGATTTCGTTATTGCCGCGACAACCTTGCTTCCCCCCTTCGTAGGGCTCTGTTCTAAGTATCTGATTACTTTTGAGTGTAGACTCCCTTGGGGTTATGACATGAGCAATGGTAGGTGTTAATTACCACGCAAATAGCATCTACAATACAGATCAGAGTGGAATCAAGAGCGCTTTACGCCTACTTCTTGCTAGTTACTTTGGACCGCCGGAGTCTTATCAACACGTGAAGCTATATGTACGGCGGCTGCTCTCAGCCGGCGTAACATCTCTCTCGTAATCTTTTTTTCCGCTTGAGTTCACCCAGATTCATAAC…
>B281-3
CATCGCACTATGATTAGTTTGCATTTCTTTGGTCTCACCCAGTGTGTCAAYGCCTTGAT-CGGCCCTATCGCAACTGGAAAGATCAGATTTCGATATTGCCGCGACAACCTTGCTTCCCCCCTTCGTAGGGCTCTGTTCTAAGTATCTGATTACTTTTGAGTGTAGACTCCCTTGGGGTCGTGACACGAGCAATGGTAGGTGTTAATTACCACGCAAATAGCATCTACAATACGCGTTAGAGTGGAATCAAGAGCGCCCCGTACTCGTCATTTGCTAGTTACTTTGGACCGCCGGAG-CTTATCAACACGTGGCACTATATGTACGGCGGCTGTGCTCAGTCGGCGTAACATTCTCTCTACAATCTTTTTTTCCGCTTGAGCTTACCCATGTTCATAAC…
>B314
CATCGCACTATGATTAGTTTGCATTTCTTTGGTCTCACCCAGTGTGTCAATGCCTTGATGCGGCCCTATCGCAACTGGAGAGATCGGATTTCGTTATTGCCGCGACAACCTTGCTTCCCCCCTTCGTAGGGCT-TGTTCTAAGTATCTGATTACTTTTGAGTGTAGACTCCCTTGGGGTCGTGACATGAGCAATGGTAGGTGTTAATTACCACGCAAATAGCATCTACAATACACGTCAGAGTGGAATCAAGAGCGCCCCGTACTCGTCATTTGCTAGTTACTTTGGACCGCCGGAGTCATATCAACACGTGAAGCTATATGTACGGCGGCTGTGCTCAGTCGGCGTAACATCTCTCTCGTAATCTTTTTTTCCGCTTGAGCTTACCCAGATTCATAAC…
>B318
CATCGCACTATGATTAGTATTTGTTCCTTTGTTCTCAACCAGTGTGTCAATACCTTGATGCGGCCCTATCGCAACTGGAGAGATCAGATTTCGTTATTGCCGCGATAACCTTGCTTCCCCCCTTCATAGGGCCTTGTTCTMAGGATCTGTTTACTTTTGAGTGTAGGTAGTCCCCAAACTATGACACGAGCAATGGTAGGTAATAGTTACCACGCAAATAGCATCCACAATACRCGTTAGMGYRRAATCAAGAGYRCTTTACGC-Y-CTTCTWGCTAGTTACTTTGGACCGCYGGAGTCWTATCAACACGTG-AGCTATATGTACGGCGGCTGYKCTCAGYCGGCGTAACATYYYYYTCGTAATCTTTCGTTCCGCTTGAGCTTACCCAGGTTCATAAC…
>B329
CATCGCACT-TGATTAGTTTGCATTTCTTTGGTCTCACCCAGTGTGTCAATGCCTTGATGCGGCCCTATCGCAACTGGAGAGATCGGATTTCGTTATTGCCGCGACAACCTTGCTTCCCCCCTTCGTAGGGCTCTGTTCTAAGTACTCAATTACCCCCAGACATAGACTCCCTTGGGGTCGTGACATGAGCAATGGTAGGTGTTA-TTACCACGCAAATAGCATCTACAATACACGTCAGAGTGGAATCAAGAGCGCTCCGTACTCGTCATTTGCTAGTTACTTTGGACCGCCGGAG-CTTATCAACACGTGAAGCTATATGTACGGCGGCTGCTCTTAGTCGGCGTAACATCTCTCTCGTAATCTTTTTTTCCGC-TGAGTTCACCCATGTTCATAAC…
>B372
CATCGCACTATGATTAGTTTGCATTTCTTTGGTCTCACCCAGTGTGTCAATGCCTTGATGCGGCCCTATCGCAACTGGAAAGATCAGAWTTCGWTATTGCCGCGACAACCTTGCTTCCCCCCTTCGTAGGGCTCTGTTCTAAGTATCTGATTACTTTTGAGTGTAGACTCCCTTGGGGTCGTGACAYGAGCAATGGTAGGTAWWRRKTACCACGCAAATAGCATCTTCAACATGCGTCAGAGTGRAATYRRRRRCGCTTTACGCCTACTTCTTGCTAGTTACTTTGGACCGCCGGAGWYTTATCAACACGTRRAGCTATATGTACGGCGGCTGYKSWYWSYCGGCGTAACATCYYYYYYRYAATCTTYCTTTTCGCTTGAGTTCACCTAGATTCATAAC…
>B402
CATCGCACTATGATTAGTTTGCATTTCTTTGGTCTCACCCAGTGTGTCAATGCCTTGATGCGGCCCTATCGCAACTGGAGAGATCGGATTTCGTTATTGCCGCGACAACCTTGCTTCCCCCCTTCGTAGGGCTCTGTTCTAAGTATCTGATTACTTTTGAGTGTAGACTCCCTTGGGGTCGTGACATGAGCAATGGTAGGTGTTAATTACCACGCAAATAGCATCTACAATACAGATTAGAGTGGAATCAAGAGCGCTCCGTACTCGTCATTTGCTAGTTACTTTGGACCGCCGGAGTCTTATCAACACGTGAAGCTATATGTACGGCGGCTGCTCTCAGCCGGCGTAACATCTCTCTCGTAATCTTTTTTTCCGCTTGAGTTCACCCATGTTCATAAC…
>B418
CATCGCACTATGATTAGTTTGCATTTCTTTGGTCTCACCCAGTGTGTCAATGCCTTGATGCGGCCCTATCGCAACTGGAAAGATCAGATTTCGTTATTGCCGCGACAACCTTGCTTCCCCCCTTCGTAGGGCTCTGTTCTAAGTATCTGATTACTTTTGAGTGTAGACTCCCTTGGGGTCGTGACACGAGCAATGGTAGGTGTTAATTACCACGCAAATAGCATCTACAATACGCGTTAGAGTGGAATCAAGAGCGCCCCGTACTCGTCATTTGCTAGTTACTTTGGACCGCCGGAGTCATATCAACACGTGAAGCTATATGTACGGCGGCTGCTCTCAGCCGGCGTAACATTCTCTTCGTAATCTTTYTTTCCGCTTGAGCTTACCCAGATTCATAAC…
>B421
CACTTGCCCGCAGGGAGTACTTGTTTCTTTGGTCTCACGTACCATTATGGCGTTCTGATGCGGATTCCGTTGAACTGGARAGATCAGATCTCGTTATTGCCGTTGCAACCTCTGATCCCCCCTTCATAGGGCTCTGTTCTAAGTATCTGTCGGTTTTTGAGTATGGGT-GTTCCCAAACYRTGACTCGAGCAATGGTAGGTGTTAGTCCGCACGCGAATGGCATCTACAATACGCGTCAGAGTGAGTYTGAGAGTACCCCGTACTCGCTTCTTATCTTCCGTCTTGGACCGCCGGAGATACGCTGACACGTGGCAGGGCGAACACAAGGGCGACTCTTAGTCGGCGTAACATCTCTCTCGTAGTCTTTCTTTTCTGTTGAGCTTTTTCAGGGCGCGCAC…
>B430
CATCGCACTATGATTAGTTTGCATTTCTTTGGTCTCACCCAGTGTGTCAATGCCTTRRTGCGGMYYYMKYKSAACTGGARAGATCAGATTTCGTTATTGCCGCGAYAACCTTGCTTCCCCCCTTCATAGGGCTCTGTTCTAAATATCTGATTACTTTCAGACATAGACTCCCTTGGGGTCGTGACATGAGCAATGGTAGGTGTTAATTACCACGCAAATAGCATCTACAATACAGATTAGAGTGGAATCAAGAGCGCCCCGTACTCGTCATTTGCTAGTTACTTTGGACCGCCGGAGTCTTATCAACACGTGAAGCTATATGTACGGCGGCTGCTCTTAGCCGGCGTAACATCTCTCTCGTAATCTTTTTTTTCGCTTGAGTTCACCTATGTTCATAAC…
>B442
CATCGCACTATGATTAGTTTGCATTTCTTTGGTCTCACCCAGTGTGTCAATGCCTTGATGCGGCCCTATCGCAACTGGARAGATCRGAWTTCGWTATTGCCGCGACAACCTTGCTTCCCCCCTTCGTAGGGCTCTGTTCTAAGTATCTGATTACTTTTGAGTGTAGACTCCCTTGGGGTCGTGACACGAGCAATGGTAGGTRAWRGKTACCACGC-AATAGCATCTWCAAYAYRSRTYAGAGTGRAATCARRRRCGCTTTACGCCTACTTYTTGCTAGTTACTTTGGACCGCCGGAGWYTTATCAACACGTRRAGCTATATGTACGGCGGCTGYKSWYWSYCGGCGTAACATCYYYYYYRYAATCTTTYTTTYCG-TTGAGTTCACCTAKRTTCATAAC…
>B451
CATCGCACTATGATTAGTTTGCATTTCTTTGGTCTCACCCAGTGTGTCAATACCTTGATGCGGCCCTATCGCAACTGGAGAGATCGGATTTCGTTATTGCCGCGACAACCTTGCTTCCCCCCTTCGTAGGGCTCTGTTCTAAGTATCTGATTACTTTCAGACATA-GTAGTCTTGGGGTCGTGACATGAGCAATGGTAGGTGTTAATTACCACGCAAATAGCATCTACAATACGCGTTAGAGTGGAATCAAGAGCGCCCCGTACTCGTCACTAGCTAGTTACTTTGGACCGCCGGAGTCTTATCAACACGTGGCACTATATGTACGGCGGCTGCTCTCAGCCGGCGTAACATCTCTCTCGTAATCTTTCTTTCCGCTTGAGTTCACCCATGTTCMKMAC…
>B480
CATCGCACTATGATTAGTTTGCATTTCTTTGGTCTCACCCAGTGTGTCAATACCTTGATGCGGCCCTATCGCAACTGGAAAGATCRGATTTCGWTATTGCCGCGACAACCTTGCTTCCCCCCTTCRYWRKSYYYTGTTCTAAGTATCTGATTACTTTYRRRYRTAGRYWSYCTTGGGGTTATGACATGAGCAATGGTAGGTGTTAATTACCACGCAAATAGCATCTACAATACACGTTAGAGTGGAATCAAGAGCGCTCCGTACTCGTCATTTGCTAGTTACTTTGGACCGCCGGAGTCTTATCAACACGTGAAGCTATATGTACGGCGGCTGCTCTTAGTCGGCGTAACATCTCTCTCGTAATCTTTTTTTCCGCTTGAGTTCACCCATGTTCCGCAC…
>B481
CATCGCACTATGATTAGTTTGCATTTCTTTGGTCTCACCCAGTGTGTCAATACCTTGATGCGGCCCTATCGCAACTGGAAAGATCGGATTTCGTTATTGCCGCGACAACCTTGCTTCCCCCCTTCACTATCTCTTGTTCTAAGTATCTGATTACTTTCAGACATAGGTAGTCTTGGGGTYRTGACATGAGCAATGGTAGGTGTTAATTACCACGCAAATAGCATCTACAATACACGTTAGAGTGGAATCAAGAGCGCTCCGTACTCGTCATTTGCTAGTTACTTTGGACCGCCGGAGTCTTATCAACACGTGGCACTATATGTACGGCGGCTGCTCTCAGCCGGCGTAACATCTCTCTCGTAATCTTTTTTTCCGCTTGAGYTYACCCAKRTTCMKMAC…
>B482
CATCGCACTATGATTAGTTTGCATTTCTTTGGTCTCACCCAGTGTGTCAATGCCTTGATGCGGCCCTATCGCAACTGGAGAGATCGGATTTCGTTATTGCCGCGACAACCTTGCTTCCCCCCTTCGTAGGGCTCTGTTCTAAG-ATCTGATTACTTTTGAGTGTAGACTCCCTTGGGGTCGTGACACGAGCAATGGTAGGTGTTAATTACCACGCAAATAGCATCTACAATACAGATTAGAGTGGAATCAAGAGCGCCCCGTACYCG-CATTTGCTAGTTACTTTGGACCGCCGGAGTCTTATCAACACGTGAAGCTATATGTACGGCGGCTGCTCTCAGCCGGCGTAACATCTCTCTCGTAATCTTTTTTTCCGCTTGAGCTTACCCAGATTCATAAC…
>B483
CATCGCACTATGATTAGTTTGCATTTCTTTGGTCTCACCCAGTGTGTCAATGCCTTGATGCGGCCCTATCGCAACTGGARAGATCAGAWTTCGWTATTGCCGCGAYAACCTTGCTTCCCCCCTTCGTAGGGCTCTGTTCTAAGTATCTGATTACTTTTGAGTGTAGACTCCCTTGGGGTYRTGACACGAGCAATGGTAGGTRWWRRKYMSCACGCAMRYAGCATCTWCAAYAYGCGTCAGAGYRRRWYYRGAGACGCTTTACGCCTACTTCYWGCTAGTTACTTTGGACCGCCGGAGWYTTATCAACACGTRRAGCTATATGTACGGCGGCTGYKSWCWSCCGGCGTAACATYCTCT-YRYAATCTTTYTTTYCGCTTGAGTTCACCTAKRTTCATAAC…
>B504
CTTCGCACTATGATTAGTTTGCATTTCTTTGGTCTCACCCAGTGTGTCAATGCCTTAATGCGGCCCTATCGCAACTGGARAGATCAGAWTTCGWTATTGCCGCGAYAACCTTGCTTCCCCCCTTCGTAGGGCTCTGTTCTAAGTATCTGATTACTTTTGAGTGTAGACTCCCTTGGGGTCGTGACAYGAGCAATGGTAGGTRTTAATTACCACGCAAATAGCATCTACAATACGCGTCAGAGTGGAATCAGAGGCGCTTTACGCCTACTTTTTGCTAGTTACTTTGGACCGCCGGAGTCTTATCAACACGTGAAGCTATATGTACGGCGGCTGCTCTCAGCCGGCGTAACATTCTCTTCGTAATCTTTTTTTCCGCTTGAGTTCACCTATGTTCATAAC…
>B509
CATCGCACTATGATTAGTTTGCATTTCTTTGGTCTCACCCAGTGTGTCAATGCCTTGATGCGGCCCTATCGCAACTGGAGAGATCRGATTTCGTTATTGCCGCGACAACCTTGCTTCCCCCCTTCGTAGGGCTCTGTTCTAAGTATCTGATTACTTTTGAGTGTAGACTCCCTTGGGGTCGTGACATGAGCAATGGTAGGTGTTAATTACCACGCAAATAGCATCTACAATACGCGTTAGAGTGGAATCAAGAGCGCYYYRYRCYYRYYWYTTGCTAGTTACTTTGGACCGCCGGAGTCTTATCAACACGTGAAGCTATATGTACGGCGGCTGCTCTCAGCCGGCGTAACATCTCTCTCGTAATCTTTTTTTCCGCTTGAGCTTACCCAKRTTCATAAC…
>B510
CATCGCACTATGATTAGTTTGCATTTCTTTGGTCTC-CCCAGTGTGTCAATACCTTGATGCGGCCCTATCGCAACTGGAAAGATCAGAATTCGTTATTGCCGCGACAACCTTGCTTCCCCCCTTCACTATCTCTTGTTCTAAGTATCTGATTACYTTCAGACATAGGTAGTCTTGGGGTCGTGACATGAGCAATGGTAGGTGTTAATTACCACGCAAATAGCATCTACAATACACGTTAGAGTGGAATCAAGAGCGCTCCGTACTCGTCATTTGCTAGTTACTTTGGACCGCCGGAGTCATATCAACACGTGGCACTATATGTACGGCGGCT-CTCTCAGCCGGCGTAACATCTCTCTCGTAATCTTTTTTTCCGCTTGAGTTCACCCAGATTCATAAC…
>B515
CATCGCACTATGATTAGTTTGCATTTCTTTGGTCTCACCCAGTGTGTCAATACCTTGATGCGGCCCTATCGCAACTGGARAGATCGGATTTCGTTATTGCCGCGACAACCTTGCTTCCCCCCTTCGTAG-GCTCTGTTCTAAGTATCTGATTACTTTTGAGTGTAGA-TCCCTTGGGGTTATGACATGAGCAATGGTAGGTGTTAATTACCACGCAAATAGCATCTACAATACACGTCAGAGTGGAATCAAGAGCGCCCCGTACTCGTCA-TTGCTAGTTACTTTGGACCGCCGGAGTCTTATCAACACGTGGCACTATATGTACGGCGGCTGCTCTTAGTCGGCGTAACATTCTCTTCGTAATCTTTTTTTCCGCTTGAGTTCACCCATGTTCATAAC…
>B98-3
CATCGCACTATGATTAGTTTGCATTTCTTTGGTCTCACCCAGTGTGTCAATGCCTTGATGCGGCCCTATCGCAACTGGAAAGATCAGATTTCG-TATTGCCGCGACAACCTTGCTTCCCCCCTTCGTAGGGCTCTGTTCTAAGTATCTGATTACTTTTGAGTGTAGACTCCCTTGGGGTCGTGACACGAGCAATGGTAGGTGTTAAT-ACCACGCAAATAGCATCTACAATACGCGTCAGAGTGGAATCAAGAGCGCCCCGTACTCGTCATTTGCTAGTTACTTTGGACCGCCGGAGTCTTATCAACACGTGGCACTATATGTACGGCGGCTGCTCTCAGCCGGCGTAACATCTCTCTCGTAATCTTTCTTTCCGCTTGAGTTCACCCATGTTCATAAC…
>B516
CATCGCACTATGATTAGTTTGCATTTCTTTGGTCTCACCCAGTGTGTCAATRCCTTGATGCGGCCCTATCGCAACTGGAAAGATCRGATTTCGTTATTGCCGCGACAACCTTGCTTCCCCCCTTCACTATCTCTTGTTCTAAGTATCTGATTACTTTCAGACATAGGTAGTCTTGGGGTYRTGACATGAGCAATGGTAGGTGTTAATTACCACGCAAATAGCATCTACAATACACGTTAGAGTGGAATCAAGAGCGCTCCGTACTCGTCATTTGCTAGTTACTTTGGACCGCCGGAGTCTTATCAACACGTGAAGCTATATGTACGGCGGCTGCTCTTAGTCGGCGTAACATCTCTCTCGTAATCTT-TTTTCCGCTTGAGYTYACCCAKRTTCMKMAC…
>B517
CWTCKCACTATGATTAGTTTGCATTTCTTTGGTCTCACCCAGTGTGTCAATGCCTTRRTGCGGCCCTATCGCAACTGGAAAGATCAGAWTTCGWTATTGCCGCGAYAACCTTGCTTCCCCCCTTCGTAGGGCTCTGTTCTAAGTATCTGATTACYYYTGAGTGTAGACTCCCTTGGGGTCGTGACAYGAGCAATGGTAGGTGWTARTTACCACGCAAATAGCATCTACAATACRCGTCAGAGYRGRWYYRRRGRCGCTTTACGCCTRCTTYYWGCTAGTTACTTTGGACCGCCGGAGTCWTATCAACACGTGAAGCTATATGTACGGCGGCTGCKSWCWSCCGGCGTAACATYYCTCTCGTAATCTTTYTTTYCGCTTGAGTTCACCYATGTTCATAAC…
>B519
CATCGCACTATGATTAGTTTGCATTTCTTTGGTCTCACCCAGTGTGTCAATGCCTTGATGCGGCCCTATCGCAACTGGAAAGATCAGATTTCGTTATTGCCGCGACAACCTTGCTTCCCCCCTTCGTAGGGCTCTGTTCTAAGTATCTGATTACTTTTGAGTGTAGACTCCCTTGGGGTCGTGACACGAGCAATGGTAGGTGTTAATTACCACGCAAATAGCATCTACAATACASRTYAGAGTGGAATCAAGAGCGCYCCGTACTCGTCATTTGCTAGTTACTTTGGACCGCCGGAGTCTTATCAACACGTGAAGCTATATGTACGGCGGCTGCTSWCWSCCGGCGTAACATYYYYYTCGTAATCTTTYTTTCCGCTTGAGYTYACCCAKRTTCATAAC…
>B528
CATCGCACTATR-KKAGTTTGCATTTCTTTGGTCTCACCCAGTGTGT-AATGCCTTGATGCGGCCCTATCGCAACTGGAGAGATCGGATTTCGWTATTGCCGCGACAACCTTGCTTCCCCCCTTCGTAGGGCTCTGTTCTAAGTATCTGATTACTTTTGAGTGTAGACTCCCTTGGGGTYRTGACA-GAGCAATGGTAGGTGTTAATTACCACGCAAATAGCATCTACAATACGCGTCAGAGTGGAATCAAGAGCGCTTTACGCCTACTTTTT-CTAGTTACTTTGGACCGCCGGAGTCTTATCAACACGTGAAGCTATATGTACGGCGGCTGCTCTT-GTCGGCGTAACAT-T-TCTCGTAATCTTTTTTTCCGCTTGAGTTCACCCATGTTCATAAC…
>BF13
CA--TCACTACGGGGGCCTTTCGCCCATGCATTCTCGCCCACCACGATGGTG-CCTGACGCGGCCCC-TCGGCACTGGGGAGATCAACACCTATCGTTTCCGCTGTTTCCCCTCA-CCCCCCC-CGCTGGCC-CCKCCTACT-GAYC--TTGACCTCCGGG-GTGGATAGTTTCC--GCTGGGGCTCAGATTGCGCCGAAAAA-AGGCCCGGCGTGCGCAGTTTTCTCTACATAGGA-GACTTGGGATCAGGAGCGCTCCGC-----CCT-TAACTATCCGTCG-AGACCTCTGGC-ACACACTACCGTATGGCA-GGCGTATACGGGGACGACTCACACT-GGCCCAA--CCCTCTCCATGGAGCCC-GAATTGGCTGGTCCCATTCTTGT--CGCAG…
>B182
CATCGCACTATGATTAGTTTGCATTTCTTTGGTCTCACCCAGTGTGTCAATGCCTTGATGCGGCCCTATCGCAACTGGAAAGATCAGATTTCGTTATTGCCGCGACAACCTTGCTTCCCCCCTTCGTAGGGCTCTGTTCTAAGTATCTGATTACTTTTGAGTGTAGACTCCCTTGGGGTCGTGACACGAGCAATGGTAGGTGTTAATTACCACGCAAATAGCATCTACAATACAGATTAGAGTGGAATCAAGAGCGCTCCGTACTCGTCATTTGCTAGTTACTTTGGACCGCCGGAGTCTTATCAACACGTGGCACTATATGTACGGCGGCTGCTCTTAGCCGGCGTAACATCTCT-TCGTAATCTTTCTTTCCGCTTGAGCTTACCCAGATTCATAAC…
>BN35
CTCTTGACCGCAGGGRSYTTGCAYYCMYGYATAGCTGACCAGTGTGTCAATG-TCTGATGCGGMYYYMKYKSMWYCARRRGAGCGAACATYYRTYRYYKYMRTTGTTTTTCCTGAYTATYYCTTCGTAGGGCTCCTCCTACTGGCTCT-TCGGTTTTTGAGTGCGAACTCCCTTGGGGTCGTGAYACAGACAACASYRRRWGTTAGTTACCACGTAAATGGTATCCATTGTACGCGWYAGCGCARAATCAAGAGTACCCCGTACTCGTCACYAATCTTCCGTCGCAAGTT-CCGGAGATATATCACTGTRGAGAGCTATGAACACGGCR-YKRYKCTCAGTTGACSYRRSRYYYYYYTCGTAATCTTTCGTTTCTCCCAGTTTCACCCAGGGCGCGCGC…
>BN40
CACTTGACCGCAGGGAGTACTTGTTTCTTTAGTCTCACGTGCCACTATGGCGTTCCGATGCGGCCCTATCGCCTTCAGAAGAGCGAACATCTATCGCCTTAATTGTTTTTCCTGATCCCCCTCCTGTAGGGCTCTGTTCTAAGTATCTGTCGGTCCCTGAGTGCGAACTCCCTTGGGGTT-TGATACAGGTTGT-GTAGGTGTTAGTTACGGTATAAATAGCTGCCACAGTACAGAACAGAGCAGAATCAAGAGTATTTTACGYCCGCTTCYAA-CTTCCGTCGCAAGTTTTTGACAATATATCACTGCGTAGCACTATATGTACGGCGGCTGTGGACTCCCGGCCCGGGGCCTCTCTCGTARTCTTTCGTTCCTSYYRRKYTYWYYCATGGCGCGCGC…
>BN47
CTCTTGACC-TRATTGCTTTGCACCCATTTAGTCTCAACCAGTGTGTCAATGTTCTGATGCGGATTCCGTTG-ACTGAGGGAGCGAAC-CTCGTTATTGCCGTTGTTTTTCCTGACTATTCCTTCGTAGGGCTCTGTTCTAAGTCTCTGTCGGTTTTTGAGTACGGACTCCCTTGGGGTC-TGACACAGACAACACCGAATGTTAGTTACCACGTAAA-GGTATCCATTGTACGCGWCGACGCAGAATCAAGAGTACCCCGTACTCGTCACYAATCTTCCGTCGCAAGTTTCCGGAGATATATCACTGTAGAGAGCTATGAACACGGCGGCTGTGCTCAGTTGATCCGGGGCCTCTCTCGTAATCTTTCGTTTCTCCCAGTTTCACCCAGGGCGCGCAC…
>BN55
CACTTGACCGCAGGGAGTATTTGTTCCTGTAGTCTCACGTACCATTATGGCGTTCTGA-GCGGCCCTATCGCCTTCAGAAGAGYGAACATCTATCGCCTTAATTGT-TTTCCTGATCCCCCCTTCGTAGGGCTCTGTTCTAAGTATCTGTTTACTTTTGAGTGTGAACTCCCTTGGGGTCGTGATACAGACAACACCGAATGTTAGTTACCACGCGCGCRRTATCCATTGTACGCG-CGACGCAGAATCAAGAGTACCCCG-ACTCGTCACYAATCTTCCGTCGCAAGTTTYTSGMGWYWYATCAMYRYRKRRMRSKATATGTACGGCRRYKRYKGACTCCYGRYSYRRSRYCTCTCTCGTAATCTTTCGTTYC-SCCAGTTTCACCCAGGGCGCGCAC…
>F3
TACTTGACCGTGATTAGTATTTGTTTCTTTGGTCTCACCCAGTGTGTCAATGTTCTGACATAACCCTATCGCCTTCAGAAAGATCAGAATTCGTCGCCTTAATTGCTTTTCCTGATCCCCCYCCTGTAGGGCTCTGTTCTAAATATCTGTCGGTTTTTGAGTGCGAGTA-TTTTGGGGTTATGAYACGAACTGTGGTAGGTGTTAGGCCCGGTATACGTGACATTTACAGTGTGCGTTAGCGTGGAATCAAGAACGCTTTACGCCTACTTCCAGCTAGTTACYTTGGACCGCCGGAGTCTTATCAACACGTGGCACTATATGTACGGCGGCTGCTCTTAG-CGGCGTAACATTCTCTTCGTAATCTTTCTTTTCGCTTGAGTTCACCCATGTTCATAAC…
>P33
CWTCGCAYYRYRRKKAGT--KCATTYCTTTGGTCTCACCYRSYRYKWYRRYGCCTTGGTGCGGA-TCCGYKSAACTGGAAAGATCAGATTTCGTYAT-GCCGCGACATYTYYTGTTCCCCCCTTCATAGGGCTCTGTTCTAAGTACTCAATTACYYYTGAGTGTGGRYWS-CTTGGGGTYRTGACTCGAGCA-TGGTAGGTGTTAATCCGCACGCAAATA-CAT-TACAATACGCGTCAG-TTGGAATCAGAGA-GCT-TACGCCTACTTCTTGCTAGTTACTTTGGACCGCCGGAGATATATCACTACGTGACACTATATGTACGGCR-YKRCTSWYWSYCGGCGTAACATCYYYYTCGTAATCTTTC-TTCCGCTTGAGTTCACCYAKRTCSCKMAC…
>B184
CATCGCACTATGATTAGTTTGCATTTCTTTGGTCTCACCCAGTGTGTCAATGCCTTGATGCGGCCCTATCGCAACTGGAGAGATCGGATTTCGTTATTGCCGCGACAACCTTGCTTCCCCCCTTCGTAGGGCTCTGTTCTAAGTATCTGATTACTTTTGAGTGTAGACTCCCTTGGGGTCGTGACACGAGCAATGGTAGGTGTTAATTACCACGCAAATAGCATCTACAATACAGATTAGAGTGGAATCAAGAGCGCCCCGTACTCGTCATTTGCTAGTTACTTTGGACCGCCGGAGTCATATCAACACGTGGCACTATATGTACGGCGGCTGCTCTTAGTCGGCGTAACATCTCTCTCGTAATCTT-TTTTCCGCTTGAGTTCACCCATGTTCATAAC…
>B185
CATCGCACTATGATTAGTTTGCATTTCTTTGTTCTCACCTGCCACTATGGCGCCTTGATGCGGCCCTATCGCAACTGGAGAGATCGGATTTCGTTATTGCCGCGACAACCTTGCTTCCCCCCTTCGTAGGGCTCTGTTCTAAGTATCTGATTACTTTTGAGTGTAGACTCCCTTGGGGTCGTGACATGAGCAATGGTAGGTGTTAATTACCACGCAAATAGCATCTACAATACGCGTTAGAGTGGAATCAAGAGCGCTCCGTACTCGTCATTTGCTAGTTACTTTGGACCGCCGGAGTCTTATCAACACGTGAAGCTATATGTACGGCGGCTGTGCTTAGTCGGCGTAACATCTCTCTCGTAATCTTTTTTTCCGCTTGAGTTCACCCATGTTCATAAC…
>B202
CATCGCACTATGATTAGTTTGCATTTCTTTGGTCTCACCCAGTGTGTCAATGCCTTGATGCGGCCCTATCGCAACTGGAAAGATCAGATTTCGTTATTGCCGCGACAACCTTGCTTCCCCCCTTCGTAGGGCTCTGTTCTAAGTATCTGATTACTTTTGAGTGTAGACTCCCTTGGGGTCGTGACAYGAGCAATGGTAGGTGTTAATTACCACGCAAATAGCATCTACAATACGGATCAGAGTGGAATCAAGAGCGCTYTAYRC-Y-Y-T-TTGCTAGTTACTTTGGACCGCCGGAGTCWTATCAACACGTG-MGCTATATGTACGGCGGCTGT-SACW-YCGGCGTAACATCTCTCTCGTAATCTTTTTTTCCGCTTGAGTTCACCCATGTTCATAAC…

## Sheet: Figure 4c
Figure 4c population structure
Name	K2			K3				K4
BF13	0.998	0.002		0.901	0.007	0.093		0	1	0	0
BF19	0.999	0.001		0.904	0.002	0.094		0	1	0	0
BF1	0.998	0.002		0.902	0.007	0.092		0	1	0	0
B260-c	1	0		1	0	0		0	0.831	0	0.169
B260-a	1	0		1	0	0		0	0.875	0	0.125
HB260-a	1	0		1	0	0		0	0.768	0	0.232
HB260-b	1	0		1	0	0		0	0.781	0	0.219
B260-b	0.976	0.024		0.944	0.056	0		0	1	0	0
HF3-c	0.802	0.198		0.768	0.232	0		0.196	0.803	0	0
HF3-b	0.79	0.21		0.759	0.241	0		0.2	0.8	0	0
HF3-a	0.783	0.217		0.751	0.249	0		0.21	0.79	0	0
F3	0.567	0.433		0.533	0.467	0		0.465	0.535	0	0
HF3-d	0.594	0.406		0.472	0.353	0.174		0.292	0.393	0.208	0.107
BN35	1	0		0.68	0	0.32		0	0	0	1
BN32	1	0		0.653	0	0.347		0	0	0	1
BN1603	1	0		0.681	0	0.318		0	0	0	1
BN1612	1	0		0.641	0	0.359		0	0	0	1
BN47	1	0		0.657	0	0.343		0	0	0	1
BN34	1	0		0.7	0	0.3		0	0.011	0.025	0.963
BN1615	0.995	0.005		0.615	0	0.385		0	0	0	1
BN55	0.936	0.064		0.631	0.007	0.362		0.029	0.019	0.083	0.869
BN40	0.906	0.094		0.679	0.044	0.278		0.051	0.124	0.089	0.736
BN1610	0.967	0.033		0.747	0.001	0.253		0.011	0.163	0.082	0.744
B214	1	0		0.868	0.001	0.132		0.005	0.339	0.038	0.618
S15	0.966	0.034		0.748	0.001	0.252		0.005	0.17	0.088	0.738
BN1620	0.801	0.199		0.565	0.104	0.331		0.08	0.174	0.214	0.532
B421	0.561	0.439		0.269	0.221	0.509		0.147	0.091	0.459	0.303
P90	0.222	0.778		0.001	0.467	0.533		0.354	0	0.589	0.057
P73	0.247	0.753		0	0.441	0.559		0.334	0	0.595	0.07
P89	0.206	0.794		0	0.48	0.52		0.359	0	0.602	0.039
BN10	0.494	0.506		0.205	0.26	0.536		0.201	0	0.406	0.392
P84-1	0.423	0.577		0	0.21	0.79		0.122	0	0.714	0.163
P126	0.421	0.579		0	0.174	0.826		0.083	0	0.78	0.138
B242	0.388	0.612		0	0.234	0.766		0.137	0	0.731	0.132
P74	0.352	0.648		0	0.32	0.68		0.24	0	0.639	0.122
P72	0.432	0.568		0.004	0.216	0.781		0.14	0	0.67	0.189
P129	0.376	0.624		0	0.246	0.754		0.149	0	0.724	0.127
B318	0.268	0.732		0	0.438	0.562		0.354	0	0.578	0.068
P91	0.258	0.742		0	0.435	0.565		0.339	0	0.597	0.065
B397	0.161	0.839		0	0.626	0.374		0.545	0	0.415	0.04
BN48	0.229	0.771		0.045	0.563	0.392		0.501	0	0.369	0.129
GL-4	0.08	0.92		0	0.579	0.421		0.357	0	0.643	0
C2-6-2	0.08	0.92		0	0.567	0.433		0.341	0	0.659	0
A39FA	0.083	0.917		0	0.61	0.39		0.408	0	0.592	0
A39	0.079	0.921		0	0.59	0.41		0.375	0	0.625	0
B266	0.079	0.921		0	0.629	0.371		0.454	0	0.546	0
C4-3-1A	0.075	0.925		0	0.569	0.431		0.345	0	0.655	0
C30	0.07	0.93		0	0.603	0.397		0.406	0	0.594	0
LY1	0.09	0.91		0	0.604	0.396		0.432	0	0.568	0
P96	0.053	0.947		0	0.672	0.328		0.499	0	0.501	0
P33	0.111	0.889		0	0.621	0.379		0.481	0	0.506	0.013
P97	0.113	0.887		0	0.614	0.386		0.468	0	0.532	0
B507	0.139	0.861		0	0.587	0.413		0.454	0	0.532	0.014
H10	0.123	0.877		0	0.529	0.471		0.329	0	0.671	0
H9	0.156	0.844		0	0.494	0.506		0.276	0	0.724	0
H1	0.141	0.859		0	0.523	0.477		0.303	0	0.697	0
P75	0.132	0.868		0	0.613	0.387		0.485	0	0.488	0.026
B338	0.124	0.876		0	0.639	0.361		0.513	0	0.462	0.025
P86	0.052	0.948		0	0.779	0.22		0.669	0	0.331	0
BS529	0.026	0.974		0	0.845	0.155		0.758	0	0.242	0
B483	0.035	0.965		0	0.834	0.166		0.753	0	0.247	0
B372	0.048	0.952		0	0.807	0.193		0.724	0	0.275	0
B442	0.026	0.974		0	0.865	0.135		0.794	0	0.206	0
BS469	0.011	0.989		0	0.912	0.088		0.854	0	0.146	0
B258	0	1		0	1	0		0.977	0	0.023	0
B501	0	1		0	1	0		1	0	0	0
B503	0	1		0	0.984	0.016		0.962	0	0.038	0
B496	0	1		0	1	0		0.98	0	0.02	0
B498	0	1		0	1	0		0.999	0	0.001	0
B486	0	1		0	0.985	0.015		0.969	0	0.031	0
B450	0	1		0.001	0.999	0		0.998	0.001	0.001	0
B489	0	1		0	0.998	0.002		0.979	0	0.021	0
B488	0	1		0	0.984	0.016		0.952	0	0.048	0
B494	0	1		0	0.992	0.008		0.98	0	0.02	0
B491	0	1		0	0.985	0.014		0.962	0	0.038	0
B490	0	1		0	0.971	0.029		0.945	0	0.055	0
B487	0	1		0	0.979	0.021		0.961	0	0.039	0
B504	0	1		0	0.998	0.002		0.992	0	0.008	0
B500	0	1		0	1	0		0.981	0	0.019	0
B517	0	1		0	1	0		0.996	0	0.004	0
B502	0	1		0	1	0		0.969	0	0.031	0
B495	0	1		0	0.987	0.013		0.956	0	0.044	0
B499	0	1		0	1	0		0.99	0	0.01	0
B264	0	1		0	0.968	0.032		0.949	0	0.051	0
B280-2	0.008	0.992		0	0.964	0.036		0.946	0	0.054	0
B519	0	1		0	1	0		0.972	0	0.028	0
B445	0	1		0	1	0		0.966	0	0.034	0
B435	0	1		0	1	0		0.974	0	0.026	0
B418	0	1		0	0.995	0.005		0.969	0	0.031	0
B182	0	1		0	0.984	0.016		0.965	0	0.035	0
B497	0	1		0	1	0		0.984	0	0.016	0
B32	0	1		0	1	0		1	0	0	0
B98-3	0	1		0	0.999	0.001		0.984	0	0.016	0
B259	0.004	0.996		0.004	0.994	0.003		0.982	0.003	0.015	0.001
B281-3	0	1		0	0.984	0.016		0.954	0	0.046	0
B518	0	1		0	0.996	0.004		0.978	0	0.022	0
B509	0	1		0	1	0		1	0	0	0
BS96	0	1		0	1	0		1	0	0	0
B478	0	1		0	0.989	0.011		0.973	0	0.027	0
B268	0.001	0.999		0	0.984	0.016		0.976	0	0.024	0
B261	0	1		0	1	0		1	0	0	0
B413	0	1		0	1	0		1	0	0	0
B367	0	1		0	1	0		1	0	0	0
B361	0	1		0	1	0		1	0	0	0
B426	0	1		0	1	0		1	0	0	0
B94	0	1		0	1	0		1	0	0	0
B225	0	1		0	1	0		1	0	0	0
B185	0	1		0	1	0		1	0	0	0
B228	0	1		0	0.979	0.021		0.969	0	0.031	0
B48	0	1		0	0.991	0.009		0.984	0	0.016	0
B45	0	1		0	0.995	0.005		0.991	0	0.009	0
B184	0	1		0	0.975	0.024		0.957	0	0.043	0
B515	0.003	0.997		0	0.987	0.012		0.991	0	0.003	0.006
B227r	0	1		0	0.999	0.001		0.99	0	0.01	0
B482	0	1		0	1	0		1	0	0	0
B522	0	1		0	1	0		0.989	0	0.011	0
B252	0	1		0	0.992	0.008		0.991	0	0.009	0
B249	0	1		0	1	0		1	0	0	0
B481	0	1		0	1	0		1	0	0	0
B480	0	1		0	1	0		1	0	0	0
B510	0	1		0	1	0		1	0	0	0
B516	0	1		0	0.987	0.013		0.976	0	0.024	0
B524	0	1		0	1	0		1	0	0	0
B530	0.002	0.998		0.002	0.993	0.005		0.993	0.002	0.004	0.001
B451	0	1		0	1	0		1	0	0	0
B427	0	1		0	0.988	0.012		0.976	0	0.024	0
B329	0	1		0	0.986	0.014		0.973	0	0.027	0
B202	0	1		0	0.986	0.014		0.967	0	0.033	0
B452	0	1		0	0.98	0.02		0.958	0	0.042	0
B528	0	1		0	0.995	0.005		0.989	0	0.011	0
B479	0.001	0.999		0	0.99	0.01		0.991	0	0.006	0.004
B505	0	1		0	0.976	0.024		0.968	0	0.032	0
B98-1	0	1		0	0.974	0.026		0.958	0	0.042	0
B444	0	1		0	0.97	0.03		0.956	0	0.044	0
B232	0.017	0.983		0	0.924	0.076		0.895	0	0.103	0.002
B506	0.001	0.999		0	0.951	0.049		0.929	0	0.071	0
B320-3	0	1		0	0.959	0.04		0.941	0	0.059	0
B430	0	1		0	0.954	0.046		0.932	0	0.068	0
B274-2	0	1		0	1	0		1	0	0	0
B274-3	0	1		0	1	0		1	0	0	0
B274-1	0	1		0	1	0		1	0	0	0
B402	0	1		0	1	0		1	0	0	0
B511	0	1		0	1	0		1	0	0	0
B514	0	1		0	1	0		1	0	0	0
B314	0	1		0	1	0		1	0	0	0
B235	0	1		0	0.956	0.044		0.944	0	0.054	0.002

## Sheet: Figure 5a
Figure 5a Nucleotide diversity ratio between wild and landrace
Chromsome	Position	pi_Landrace	tajima'D_Landrace	pi_Wild	tajima'D_Wild	pi_WildvsLandrace
chr1	0	9.12914e-05	-1.48	0.00523591	0.213325	73.7775
chr1	20000	8.45741e-05	-1.41706	0.00524508	0.21791	79.8523
chr1	40000	8.40504e-05	-1.27403	0.00509046	0.228559	78.1527
chr1	60000	8.99895e-05	-1.34222	0.00516646	0.206529	73.7485
chr1	80000	8.64338e-05	-1.53651	0.00484544	0.217516	72.1752
chr1	100000	8.06465e-05	-1.55748	0.00509046	0.263998	82.0457
chr1	120000	7.34069e-05	-1.63658	0.00510095	0.315811	91.2794
chr1	140000	7.18392e-05	-1.65829	0.00445235	0.265323	80.5807
chr1	160000	7.08814e-05	-1.40144	0.00430167	0.258883	78.8018
chr1	180000	7.08644e-05	-1.4478	0.00438946	0.251692	80.3109
chr1	200000	6.97431e-05	-1.35598	0.00411168	0.258285	76.5414
chr1	220000	7.27942e-05	-1.22201	0.00400555	0.199384	70.5793
chr1	240000	7.31162e-05	-1.25778	0.0041012	0.210216	72.1078
chr1	260000	7.25319e-05	-1.12982	0.00400293	0.224837	71.1614
chr1	280000	8.47099e-05	-0.756335	0.0039492	0.188553	59.6639
chr1	300000	9.92327e-05	-0.800361	0.00397672	0.134237	50.7085
chr1	320000	9.8029e-05	-0.98008	0.00387452	0.104482	49.6995
chr1	340000	9.24416e-05	-1.00444	0.00425319	0.17197	58.6793
chr1	360000	9.05208e-05	-1.11975	0.00437898	0.212554	62.2184
chr1	380000	8.91187e-05	-1.08338	0.00418244	0.196144	60.1562
chr1	400000	9.14593e-05	-0.94855	0.00417326	0.195334	58.4783
chr1	420000	9.13834e-05	-0.998189	0.00398327	0.187303	55.7694
chr1	440000	8.76556e-05	-1.00008	0.00352336	0.150084	51.0308
chr1	460000	7.75541e-05	-1.16688	0.00366487	0.16899	60.2315
chr1	480000	7.70525e-05	-1.23599	0.0035286	0.177037	58.4674
chr1	500000	6.93527e-05	-1.32422	0.00301235	0.15651	55.2181
chr1	520000	7.48564e-05	-1.18251	0.00257602	0.124943	43.4597
chr1	540000	7.69034e-05	-1.14483	0.00267036	0.111712	43.73
chr1	560000	8.13371e-05	-1.10784	0.0024961	0.0234172	37.9278
chr1	580000	9.06238e-05	-1.02676	0.00226024	-0.0150315	30.5698
chr1	600000	8.5519e-05	-1.12994	0.00261533	0.042671	37.9528
chr1	620000	8.47473e-05	-1.24782	0.00232052	0.036891	33.9392
chr1	640000	8.06864e-05	-1.31659	0.0029298	0.137745	45.9802
chr1	660000	8.62e-05	-1.31904	0.00280139	0.127593	41.0652
chr1	680000	7.58991e-05	-1.58065	0.00281581	0.133233	46.934
chr1	700000	7.9784e-05	-1.47445	0.00303856	0.136507	48.2138
chr1	720000	0.000107278	-1.41727	0.00328358	0.110377	38.5359
chr1	740000	0.000108484	-1.4439	0.00306869	0.0721752	35.3265
chr1	760000	0.000111826	-1.38136	0.00274636	0.0271424	30.3773
chr1	780000	0.000109501	-1.5034	0.00295863	0.0511451	33.5922
chr1	800000	0.000116333	-1.46275	0.00278043	-0.0501481	29.0716
chr1	820000	0.000120672	-1.43403	0.00278829	-0.0872389	27.8778
chr1	840000	0.000138456	-1.34814	0.00231135	-0.2686	19.336
chr1	860000	0.000139023	-1.31004	0.00240438	-0.249834	20.1186
chr1	880000	0.000137698	-1.34023	0.00302152	-0.092196	26.4454
chr1	900000	0.000131216	-1.33622	0.00335302	-0.0201838	31.2855
chr1	920000	0.000103125	-1.44384	0.0035404	0.0290485	42.4811
chr1	940000	0.000105285	-1.44341	0.00380769	0.0548891	44.9997
chr1	960000	0.000111027	-1.46213	0.00402389	0.0863831	45.3984
chr1	980000	0.00010594	-1.36155	0.00390597	0.0919368	46.2386
chr1	1000000	9.81939e-05	-1.61761	0.00426367	0.157096	55.2064
chr1	1020000	9.02619e-05	-1.64399	0.00465021	0.203601	66.139
chr1	1040000	7.24776e-05	-1.81582	0.00508653	0.247399	90.913
chr1	1060000	7.08407e-05	-1.90807	0.00536038	0.251252	98.0988
chr1	1080000	7.07943e-05	-1.87675	0.00539707	0.229529	98.3949
chr1	1100000	6.71567e-05	-2.1002	0.00556348	0.222239	106.762
chr1	1120000	7.19503e-05	-1.8684	0.00550714	0.203736	98.2638
chr1	1140000	7.27274e-05	-1.80677	0.00499088	0.187159	87.7987
chr1	1160000	6.21517e-05	-1.85275	0.00481792	0.162762	98.6757
chr1	1180000	5.8681e-05	-1.92134	0.00516515	0.16001	111.98
chr1	1200000	5.49391e-05	-1.60429	0.00490178	0.166299	113.657
chr1	1220000	5.28756e-05	-1.6059	0.00468559	0.135696	112.163
chr1	1240000	6.63323e-05	-1.63811	0.00433967	0.0447358	81.2273
chr1	1260000	8.25779e-05	-1.3707	0.00416278	0.0472537	62.6216
chr1	1280000	9.08221e-05	-1.27453	0.00401734	0.0543936	55.0318
chr1	1300000	9.02798e-05	-1.08471	0.00377363	0.0748546	52.2311
chr1	1320000	7.94544e-05	-1.23142	0.00328096	0.0761719	51.6138
chr1	1340000	7.76555e-05	-1.16262	0.00319841	0.0866418	51.5954
chr1	1360000	7.59143e-05	-1.32912	0.00335171	0.122756	55.7323
chr1	1380000	7.69546e-05	-1.37609	0.00333337	0.15517	55.0511
chr1	1400000	7.52615e-05	-1.44328	0.0036557	0.206442	62.3943
chr1	1420000	8.07922e-05	-1.39659	0.00365046	0.23699	58.4065
chr1	1440000	6.97561e-05	-1.40311	0.00389155	0.298712	73.0295
chr1	1460000	5.3958e-05	-1.70416	0.00404224	0.290355	97.9008
chr1	1480000	9.66958e-05	-0.537669	0.0036557	0.265515	49.157
chr1	1500000	0.000168306	0.314383	0.00330323	0.178156	25.0634
chr1	1520000	0.000252261	0.729096	0.00339102	0.169239	17.1346
chr1	1540000	0.000312162	0.575771	0.00348143	0.160507	14.1899
chr1	1560000	0.000343238	0.753045	0.0035797	0.147052	13.2322
chr1	1580000	0.000386899	0.902023	0.00338578	0.118816	11.0373
chr1	1600000	0.000460451	1.03886	0.00308966	-0.0150219	8.22444
chr1	1620000	0.000533953	1.18402	0.00301104	-0.0703616	6.8289
chr1	1640000	0.000594853	1.35459	0.00280008	-0.130419	5.62516
chr1	1660000	0.000630554	1.48052	0.00281974	-0.101663	5.37811
chr1	1680000	0.000592537	1.4546	0.00284594	-0.0932167	5.78714
chr1	1700000	0.000569692	1.43283	0.00302938	-0.0307926	6.49541
chr1	1720000	0.000527961	1.42875	0.00364522	0.0542251	8.58961
chr1	1740000	0.000493255	1.72122	0.00406975	0.129793	10.4304
chr1	1760000	0.000480936	1.73017	0.00405534	0.143526	10.6905
chr1	1780000	0.000485535	1.67814	0.00394003	0.12968	10.2583
chr1	1800000	0.000463827	1.70462	0.0037697	0.137861	10.2918
chr1	1820000	0.000442751	1.65214	0.00369239	0.13777	10.5604
chr1	1840000	0.000443424	1.54435	0.0037317	0.160792	10.7081
chr1	1860000	0.000446968	1.11221	0.00357315	0.176613	10.2055
chr1	1880000	0.000538527	0.0468696	0.00378542	0.177428	8.97509
chr1	1900000	0.000740797	-0.804488	0.00372777	0.123284	6.35273
chr1	1920000	0.0010048	-1.19512	0.00329406	-0.00832771	4.02404
chr1	1940000	0.00132414	-1.4093	0.00292063	-0.198935	2.59566
chr1	1960000	0.00164634	-1.50675	0.00272409	-0.337842	1.88609
chr1	1980000	0.0017063	-1.55976	0.00312897	-0.227892	2.14389
chr1	2000000	0.00181808	-1.65101	0.003184	-0.211965	2.05488
chr1	2020000	0.00196926	-1.6828	0.00319448	-0.277611	1.87508
chr1	2040000	0.00196058	-1.6968	0.00319055	-0.357005	1.84672
chr1	2060000	0.00196393	-1.67759	0.00310276	-0.444503	1.75611
chr1	2080000	0.00191152	-1.62912	0.00298352	-0.491766	1.7153
chr1	2100000	0.00170887	-1.58031	0.00299138	-0.467872	1.9349
chr1	2120000	0.00144711	-1.50156	0.00323903	-0.273112	2.58991
chr1	2140000	0.00115215	-1.34821	0.00354826	-0.120929	3.68806
chr1	2160000	0.000847837	-1.09416	0.00395314	0.0117235	5.74805
chr1	2180000	0.000788281	-0.924517	0.00351812	-0.0480189	5.43115
chr1	2200000	0.000659092	-0.539817	0.0035797	-0.0269427	6.63983
chr1	2220000	0.000481695	0.158136	0.00418113	0.0687332	10.8322
chr1	2240000	0.000459421	0.0978905	0.00436457	0.165402	12.0997
chr1	2260000	0.000671255	0.492321	0.00476813	0.248348	9.20352
chr1	2280000	0.000926646	0.851738	0.0050446	0.314763	7.14958
chr1	2300000	0.00117712	1.12186	0.00546652	0.355378	6.14909
chr1	2320000	0.00128647	1.12853	0.00548093	0.365217	5.65237
chr1	2340000	0.00150031	1.2957	0.00552941	0.389115	4.91302
chr1	2360000	0.0016162	1.27644	0.00526735	0.424716	4.37541
chr1	2380000	0.00174606	1.38198	0.00573251	0.466967	4.44449
chr1	2400000	0.00199272	1.56573	0.00581898	0.462077	3.94929
chr1	2420000	0.0021764	1.63688	0.00554382	0.462264	3.44513
chr1	2440000	0.00244034	1.73241	0.00520577	0.442348	2.87388
chr1	2460000	0.00274992	1.83567	0.00463448	0.377636	2.2415
chr1	2480000	0.00279057	1.85291	0.00427416	0.300679	2.0058
chr1	2500000	0.00289375	1.8706	0.00422699	0.307672	1.91565
chr1	2520000	0.00322265	1.81442	0.00411692	0.268465	1.66204
chr1	2540000	0.00308398	1.47552	0.00402258	0.208841	1.67631
chr1	2560000	0.00302877	1.15645	0.00400031	0.141199	1.67368
chr1	2580000	0.00290885	0.89569	0.00375528	0.0538294	1.60597
chr1	2600000	0.00266829	0.654793	0.00381687	0.0769825	1.78826
chr1	2620000	0.00257854	0.594335	0.0039361	0.119591	1.9256
chr1	2640000	0.00236786	0.490606	0.00433705	0.142815	2.32183
chr1	2660000	0.001977	0.277107	0.00495682	0.175476	3.2
chr1	2680000	0.00198874	0.351031	0.00503674	0.167344	3.22693
chr1	2700000	0.00203417	0.424594	0.00468034	0.115886	2.90018
chr1	2720000	0.00209374	0.622101	0.00442746	0.0757008	2.64284
chr1	2740000	0.00237872	1.12115	0.00462007	0.024693	2.40109
chr1	2760000	0.0025005	1.6502	0.00492668	0.0465879	2.4472
chr1	2780000	0.00256431	1.98113	0.00513108	0.052663	2.48854
chr1	2800000	0.00261534	2.24207	0.00527259	0.065278	2.51403
chr1	2820000	0.00279637	2.27111	0.00498826	0.0725501	2.22793
chr1	2840000	0.00309262	2.25869	0.00494895	0.0834053	2.00325
chr1	2860000	0.00323449	2.22551	0.00485985	0.107686	1.8906
chr1	2880000	0.00325538	2.16245	0.00510357	0.147215	1.98913
chr1	2900000	0.00321951	2.11236	0.00516384	0.177856	2.0481
chr1	2920000	0.00296231	2.05267	0.00532239	0.21245	2.31078
chr1	2940000	0.00298025	2.03185	0.00522804	0.278265	2.28683
chr1	2960000	0.00295093	1.84067	0.00519136	0.307804	2.30715
chr1	2980000	0.00305241	1.55804	0.00527259	0.336096	2.27834
chr1	3000000	0.0032187	1.22809	0.00519267	0.333156	2.12662
chr1	3020000	0.00308791	0.980171	0.00545997	0.333267	2.33085
chr1	3040000	0.00292521	0.785073	0.00559624	0.327856	2.51915
chr1	3060000	0.00280063	0.656676	0.00553727	0.348318	2.61423
chr1	3080000	0.0027446	0.55606	0.00534073	0.348125	2.57282
chr1	3100000	0.00283094	0.465415	0.0052097	0.323959	2.42134
chr1	3120000	0.00307152	0.450747	0.00500137	0.292497	2.12883
chr1	3140000	0.00322329	0.386894	0.0047891	0.244656	1.92362
chr1	3160000	0.00336209	0.45106	0.00458207	0.224113	1.75704
chr1	3180000	0.00331646	0.57247	0.0042925	0.224845	1.66891
chr1	3200000	0.00324489	0.771066	0.00451787	0.227398	1.79621
chr1	3220000	0.00329641	0.90778	0.00455718	0.187553	1.76889
chr1	3240000	0.00316979	0.966346	0.0045087	0.217199	1.83118
chr1	3260000	0.00320112	1.0476	0.00456766	0.218618	1.83751
chr1	3280000	0.0032528	1.18269	0.00451656	0.218875	1.78818
chr1	3300000	0.00304705	1.28943	0.00455718	0.209771	1.92247
chr1	3320000	0.00277566	1.40859	0.00470131	0.182789	2.16504
chr1	3340000	0.00247017	1.60149	0.00496992	0.202848	2.58252
chr1	3360000	0.00240017	1.76953	0.00499481	0.186588	2.66216
chr1	3380000	0.00292059	1.9599	0.0047511	0.112357	2.04896
chr1	3400000	0.0033943	2.07145	0.00427547	0.0738294	1.57361
chr1	3420000	0.00352375	2.20519	0.00423485	0.110926	1.51326
chr1	3440000	0.00395682	2.27112	0.0042676	0.0850199	1.35063
chr1	3460000	0.0043901	2.31049	0.00377232	-0.0213304	1.05177
chr1	3480000	0.00465691	2.31912	0.00398458	-0.0346139	1.04428
chr1	3500000	0.00463115	2.32671	0.00403306	-0.000945707	1.07065
chr1	3520000	0.0046201	2.32794	0.00431215	0.103215	1.17332
chr1	3540000	0.00451243	2.31974	0.00430167	0.160028	1.21278
chr1	3560000	0.00449019	2.31842	0.00430822	0.141325	1.21588
chr1	3580000	0.00469045	2.32301	0.0044576	0.215325	1.22301
chr1	3600000	0.00436905	2.31467	0.00477993	0.256786	1.41997
chr1	3620000	0.00441099	2.28776	0.00453752	0.263394	1.33695
chr1	3640000	0.00433434	2.31609	0.00445891	0.322737	1.35324
chr1	3660000	0.0041032	2.32659	0.00487689	0.40465	1.58933
chr1	3680000	0.00347105	2.28987	0.00443794	0.489796	1.73861
chr1	3700000	0.00320368	2.27957	0.0041654	0.567167	1.79477
chr1	3720000	0.00295992	2.28382	0.00360591	0.591823	1.68965
chr1	3740000	0.00300505	2.31126	0.00331109	0.645662	1.54398
chr1	3760000	0.00330727	2.38265	0.00320758	0.778674	1.39332
chr1	3780000	0.00268415	2.40164	0.00346178	0.782919	1.85427
chr1	3800000	0.00257125	2.48053	0.00348143	0.838573	1.9667
chr1	3820000	0.00264419	2.57864	0.00370942	0.835478	2.03652
chr1	3840000	0.00245065	2.53944	0.00365177	0.831522	2.16163
chr1	3860000	0.00220263	2.53022	0.00342902	0.83172	2.25844
chr1	3880000	0.00242283	2.58012	0.00398982	0.765871	2.36011
chr1	3900000	0.00286422	2.5619	0.00470655	0.682749	2.31873
chr1	3920000	0.00325216	2.54981	0.00545997	0.673192	2.36475
chr1	3940000	0.00333071	2.53935	0.00582554	0.650331	2.45295
chr1	3960000	0.00335241	2.51796	0.00594084	0.638893	2.47992
chr1	3980000	0.00323068	2.53505	0.00584912	0.642199	2.53522
chr1	4000000	0.00341293	2.52688	0.00572464	0.641527	2.34847
chr1	4020000	0.00338213	2.50859	0.0057574	0.637214	2.38147
chr1	4040000	0.00349282	2.52512	0.00597622	0.605369	2.37916
chr1	4060000	0.00357868	2.53525	0.00615049	0.619625	2.3963
chr1	4080000	0.00384262	2.5295	0.00587533	0.646407	2.14275
chr1	4100000	0.00399315	2.5403	0.00552155	0.683201	1.95134
chr1	4120000	0.00417047	2.52503	0.00510226	0.725888	1.74037
chr1	4140000	0.00393925	2.53597	0.00447987	0.747919	1.62444
chr1	4160000	0.00350781	2.53068	0.0044576	0.722094	1.80644
chr1	4180000	0.00362674	2.51436	0.00452573	0.691442	1.76375
chr1	4200000	0.00334766	2.2317	0.00456635	0.620646	1.90227
chr1	4220000	0.00295041	1.95618	0.00438291	0.584474	2.05742
chr1	4240000	0.00289078	1.66428	0.00420471	0.514058	1.98728
chr1	4260000	0.00292384	1.42511	0.00424402	0.371123	1.92804
chr1	4280000	0.00253961	0.89507	0.00408547	0.218006	2.07138
chr1	4300000	0.0020113	0.352328	0.00422043	0.136217	2.65627
chr1	4320000	0.00145238	-0.162018	0.00408678	0.0122735	3.46931
chr1	4340000	0.0013907	-0.258391	0.00476944	0.0451751	4.25838
chr1	4360000	0.00125953	-0.438899	0.00504198	0.0233632	4.94735
chr1	4380000	0.000988619	-0.859447	0.00490833	-0.0224125	6.0756
chr1	4400000	0.00086201	-0.822875	0.0049424	0.00697075	7.06109
chr1	4420000	0.00082022	-0.661863	0.00515205	0.0384414	7.78815
chr1	4440000	0.000528006	-1.04701	0.00510226	0.0721056	12.0678
chr1	4460000	0.000231523	-2.00406	0.00461483	0.108024	25.0827
chr1	4480000	0.000124267	-1.87726	0.00453359	0.164503	46.4567
chr1	4500000	6.18547e-05	-1.56673	0.00437636	0.174819	90.2892
chr1	4520000	6.48292e-05	-1.42988	0.00469476	0.213066	93.1498
chr1	4540000	7.51225e-05	-1.06697	0.00435932	0.169997	73.979
chr1	4560000	7.65028e-05	-1.1113	0.00416278	0.202907	69.8449
chr1	4580000	8.45743e-05	-1.25432	0.00403306	0.20541	61.2421
chr1	4600000	0.000101095	-1.1987	0.00404879	0.215056	51.5362
chr1	4620000	0.000181737	-0.235162	0.00387714	0.193038	27.3281
chr1	4640000	0.000220344	0.136584	0.00397279	0.234582	23.295
chr1	4660000	0.000245716	0.251068	0.00444449	0.275956	23.5686
chr1	4680000	0.000245031	0.0834894	0.00458731	0.26859	24.3574
chr1	4700000	0.000251782	0.060813	0.00454539	0.242912	23.3644
chr1	4720000	0.000251345	0.0818536	0.00436981	0.221183	22.4006
chr1	4740000	0.000242232	0.031264	0.00469476	0.261916	25.1815
chr1	4760000	0.000247182	0.0641241	0.00497123	0.25559	26.0966
chr1	4780000	0.000247023	0.2128	0.00504985	0.277034	26.6428
chr1	4800000	0.00023846	0.238798	0.00483889	0.259778	26.3536
chr1	4820000	0.000158594	-0.370885	0.00512715	0.281629	42.1732
chr1	4840000	0.00011553	-1.00967	0.00522542	0.267089	58.8281
chr1	4860000	0.000100393	-1.10657	0.00485985	0.21708	62.3191
chr1	4880000	9.95026e-05	-0.92804	0.0047262	0.217483	61.1524
chr1	4900000	9.29859e-05	-0.890366	0.0045978	0.246804	64.0454
chr1	4920000	8.7233e-05	-1.01662	0.00491358	0.28813	73.5763
chr1	4940000	9.47582e-05	-0.871242	0.00473014	0.252921	64.7376
chr1	4960000	8.96713e-05	-0.871438	0.0044458	0.239658	64.1233
chr1	4980000	8.6615e-05	-1.08761	0.00448904	0.234189	66.9563
chr1	5000000	8.41318e-05	-1.31301	0.00479565	0.249608	73.8741
chr1	5020000	8.25709e-05	-1.28731	0.00469869	0.200642	73.0085
chr1	5040000	8.38029e-05	-1.24036	0.00406189	0.170509	61.7981
chr1	5060000	7.37401e-05	-1.37309	0.00419161	0.184122	72.6797
chr1	5080000	6.66094e-05	-1.44654	0.0048402	0.243624	94.0588
chr1	5100000	7.10252e-05	-1.57059	0.00513501	0.263476	93.9651
chr1	5120000	7.56283e-05	-1.55191	0.0048533	0.224747	82.7444
chr1	5140000	7.1444e-05	-1.71139	0.00496992	0.259086	90.3299
chr1	5160000	7.71031e-05	-1.64837	0.00451525	0.235186	75.671
chr1	5180000	7.695e-05	-1.50154	0.0041785	0.208515	69.7822
chr1	5200000	7.92119e-05	-1.28651	0.00362949	0.141745	58.0699
chr1	5220000	8.14066e-05	-1.33169	0.00333468	0.0742808	51.1803
chr1	5240000	7.25067e-05	-1.46817	0.00374087	0.102582	64.8498
chr1	5260000	7.62104e-05	-1.48947	0.00391121	0.151235	65.171
chr1	5280000	7.4967e-05	-1.53749	0.0036937	0.155762	62.6269
chr1	5300000	7.22485e-05	-1.52137	0.00382735	0.147944	67.2247
chr1	5320000	0.000286922	-0.62678	0.00414051	0.123965	18.2206
chr1	5340000	0.000479265	-0.46731	0.00417326	0.092348	10.9213
chr1	5360000	0.000531928	-0.442037	0.00467117	0.164732	11.1829
chr1	5380000	0.000637198	-0.385136	0.00509833	0.190662	10.2442
chr1	5400000	0.0011126	-0.306544	0.00556479	0.119923	6.30976
chr1	5420000	0.00149928	0.119923	0.00569189	0.10017	4.76941
chr1	5440000	0.00191977	0.485097	0.00606008	0.0640343	3.9354
chr1	5460000	0.00217416	0.656203	0.00594477	0.0124318	3.37132
chr1	5480000	0.00271675	0.93722	0.00607711	-0.0760765	2.70546
chr1	5500000	0.00308615	1.08491	0.00598146	-0.141443	2.31049
chr1	5520000	0.00329278	1.34615	0.00606139	-0.127586	2.20121
chr1	5540000	0.00338132	1.56854	0.00610987	-0.119285	2.16471
chr1	5560000	0.00396586	1.77851	0.00631427	-0.195869	1.87499
chr1	5580000	0.00421235	1.92501	0.00640468	-0.218331	1.78148
chr1	5600000	0.00413638	2.40219	0.00660647	-0.127968	1.9097
chr1	5620000	0.00420332	2.43747	0.00691045	-0.0382013	2.00497
chr1	5640000	0.00410096	2.383	0.00675584	0.0393033	2.04295
chr1	5660000	0.00429784	2.39894	0.00703755	0.107457	2.0603
chr1	5680000	0.00393829	2.37099	0.00688949	0.188197	2.23862
chr1	5700000	0.00379877	2.38276	0.00668377	0.236711	2.27421
chr1	5720000	0.0040176	2.42548	0.00613083	0.217189	1.96453
chr1	5740000	0.00403109	2.41962	0.00592905	0.234009	1.90009
chr1	5760000	0.00362137	2.36904	0.00562899	0.331132	2.04814
chr1	5780000	0.00370011	2.36866	0.00558444	0.379769	2.00819
chr1	5800000	0.00358662	2.35286	0.0051717	0.388147	1.92183
chr1	5820000	0.00341959	2.3626	0.00472227	0.3704	1.83403
chr1	5840000	0.00334693	2.42523	0.00473014	0.33325	1.86302
chr1	5860000	0.00305968	2.34877	0.00464497	0.362053	2.01284
chr1	5880000	0.00321623	2.33667	0.00475503	0.264364	1.92187
chr1	5900000	0.00331757	2.29527	0.00505771	0.217539	1.96279
chr1	5920000	0.00290713	2.04146	0.00522149	0.199803	2.30397
chr1	5940000	0.00296664	1.93272	0.00503936	0.0887077	2.12886
chr1	5960000	0.00290654	1.85479	0.00498433	0.026579	2.12085
chr1	5980000	0.00264963	1.6681	0.00490178	0.0235861	2.28649
chr1	6000000	0.00259834	1.54804	0.00516253	0.0428112	2.4658
chr1	6020000	0.00247157	1.50104	0.00547438	0.0605594	2.7593
chr1	6040000	0.00245768	1.50803	0.00530142	0.0149812	2.66111
chr1	6060000	0.0027726	1.68838	0.00548486	-0.0549868	2.4037
chr1	6080000	0.00290916	1.80261	0.0056041	-0.00707326	2.36519
chr1	6100000	0.00267327	1.76434	0.00553858	0.0329946	2.56586
chr1	6120000	0.00245173	1.82961	0.00554907	0.0692313	2.8248
chr1	6140000	0.00211092	1.74753	0.00581243	0.166739	3.50791
chr1	6160000	0.00194151	1.72082	0.00586878	0.206304	3.88275
chr1	6180000	0.00175843	1.81119	0.00542459	0.184283	3.94449
chr1	6200000	0.00151673	1.8772	0.00522673	0.206746	4.42685
chr1	6220000	0.00135802	1.81064	0.00498433	0.196569	4.70497
chr1	6240000	0.00113209	1.64599	0.00497516	0.23561	5.67913
chr1	6260000	0.000656832	1.01685	0.00459387	0.245002	9.05565
chr1	6280000	0.000183409	-1.13233	0.00433967	0.265675	30.7659
chr1	6300000	8.80772e-05	-2.25414	0.00448904	0.285665	66.5418
chr1	6320000	8.15928e-05	-2.12235	0.00440912	0.301619	70.7803
chr1	6340000	6.77184e-05	-1.85338	0.0039361	0.272066	75.6767
chr1	6360000	6.8304e-05	-1.75762	0.00366487	0.220944	69.1291
chr1	6380000	7.12395e-05	-1.71918	0.00430429	0.273084	78.6815
chr1	6400000	7.10279e-05	-1.79959	0.00442353	0.255914	80.8178
chr1	6420000	7.18083e-05	-1.80577	0.00439994	0.248879	79.3988
chr1	6440000	6.22712e-05	-1.8478	0.00428857	0.247685	89.2196
chr1	6460000	9.30402e-05	-1.11437	0.00441174	0.277738	61.8077
chr1	6480000	9.5202e-05	-1.16253	0.00431477	0.247287	58.7099
chr1	6500000	0.000100124	-1.30208	0.00386011	0.17815	49.233
chr1	6520000	0.000105218	-1.50555	0.00398065	0.222213	48.7556
chr1	6540000	0.000118735	-1.70509	0.00412609	0.233757	44.8904
chr1	6560000	0.000133572	-1.66132	0.00409596	0.211427	39.4308
chr1	6580000	0.000159509	-1.74686	0.00393872	0.153811	31.3734
chr1	6600000	0.000177928	-1.76115	0.00393348	0.111244	27.8382
chr1	6620000	0.000188337	-1.80502	0.00426629	0.156593	28.7978
chr1	6640000	0.000214124	-1.82609	0.00441305	0.146642	26.1465
chr1	6660000	0.000213848	-1.97412	0.00457683	0.149895	27.1703
chr1	6680000	0.000245149	-1.74112	0.00490833	0.208664	25.7305
chr1	6700000	0.000271187	-1.55228	0.00539576	0.233841	25.7029
chr1	6720000	0.000291117	-1.34696	0.00569582	0.225947	25.2337
chr1	6740000	0.000412055	-0.885508	0.00590284	0.253127	18.579
chr1	6760000	0.000661934	-0.471539	0.00618717	0.282315	12.195
chr1	6780000	0.000813423	-0.260861	0.00626448	0.290314	10.0642
chr1	6800000	0.00107925	0.275986	0.00618324	0.313694	7.52255
chr1	6820000	0.00116145	0.319741	0.00603649	0.329428	6.846
chr1	6840000	0.00114253	0.397821	0.00552155	0.330852	6.36752
chr1	6860000	0.00110014	0.469389	0.00486641	0.325632	5.8221
chr1	6880000	0.00106289	0.465498	0.00410906	0.306019	5.06823
chr1	6900000	0.00107961	0.315023	0.00340544	0.273039	4.10767
chr1	6920000	0.00122858	-0.105299	0.00310538	0.150087	3.20899
chr1	6940000	0.00125366	-0.402081	0.00316434	0.0692486	3.15026
chr1	6960000	0.00111986	-0.707282	0.00349322	0.100483	3.91909
chr1	6980000	0.00103704	-1.09994	0.00342771	0.0723585	4.12801
chr1	7000000	0.000807052	-1.86098	0.00326655	0.0315913	5.01112
chr1	7020000	0.000762205	-2.15945	0.00308966	-0.0567989	4.92341
chr1	7040000	0.000831225	-2.3566	0.00358101	-0.0474809	5.24325
chr1	7060000	0.000909612	-2.4273	0.00382211	-0.0671804	5.092
chr1	7080000	0.00094908	-2.4996	0.00428595	-0.0268604	5.52088
chr1	7100000	0.00095031	-2.58969	0.00460042	0.031073	5.99281
chr1	7120000	0.000894243	-2.85832	0.00448118	0.0601259	6.24216
chr1	7140000	0.000847278	-3.06258	0.00422436	-0.000293133	6.13056
chr1	7160000	0.000753462	-3.18742	0.00354433	-0.0696239	5.69745
chr1	7180000	0.00072674	-3.26063	0.00352205	-0.0904891	5.84295
chr1	7200000	0.000721698	-3.27716	0.00385093	0.000899506	6.56277
chr1	7220000	0.00077754	-3.27317	0.00376052	-0.00898618	5.93573
chr1	7240000	0.00080819	-3.2767	0.00370287	-0.0295551	5.59802
chr1	7260000	0.000737069	-3.29765	0.00405403	0.0313019	6.80924
chr1	7280000	0.000729752	-3.24828	0.00363343	-0.000553269	6.12183
chr1	7300000	0.00069032	-3.24585	0.00354171	-0.0751557	6.20644
chr1	7320000	0.000675607	-3.08605	0.00358888	-0.00189055	6.52949
chr1	7340000	0.000778782	-2.76035	0.00366749	0.108028	5.92608
chr1	7360000	0.0009376	-2.5479	0.00407499	0.135378	5.50077
chr1	7380000	0.00109787	-2.23363	0.00374218	0.145795	4.32352
chr1	7400000	0.00118509	-1.99349	0.00360329	0.109305	3.82718
chr1	7420000	0.00133032	-1.57867	0.00384045	0.114932	3.63808
chr1	7440000	0.00144922	-1.1113	0.0036688	0.135646	3.20427
chr1	7460000	0.0014646	-1.13896	0.00367142	0.143464	3.17809
chr1	7480000	0.00144082	-1.16975	0.00436588	0.161727	3.85631
chr1	7500000	0.00143482	-1.13977	0.00438946	0.164376	3.89552
chr1	7520000	0.00132774	-1.10918	0.00413264	0.101723	3.91157
chr1	7540000	0.00111407	-1.05662	0.00402127	0.0394531	4.47642
chr1	7560000	0.000913708	-0.986819	0.00379852	-0.0126108	5.09817
chr1	7580000	0.000685264	-1.0098	0.00409596	0.0117136	7.36864
chr1	7600000	0.000554603	-1.0994	0.00412609	0.00610291	9.16055
chr1	7620000	0.000309009	-1.41156	0.00438422	0.0436051	17.6111
chr1	7640000	8.86729e-05	-2.19834	0.00423354	0.0398012	59.2139
chr1	7660000	7.75636e-05	-1.89679	0.00390597	-0.0235164	61.6099
chr1	7680000	7.84307e-05	-1.92779	0.00362949	-0.0656513	56.0979
chr1	7700000	7.63318e-05	-1.93732	0.00399375	0.0414169	64.9139
chr1	7720000	0.000242926	-0.593338	0.00455587	0.133303	23.7258
chr1	7740000	0.000704824	1.09252	0.0047131	0.171917	8.52822
chr1	7760000	0.00126216	1.65353	0.00462924	0.182657	4.68812
chr1	7780000	0.00146266	1.72212	0.00481137	0.21601	4.23378
chr1	7800000	0.00155533	1.79916	0.00505116	0.235131	4.19646
chr1	7820000	0.00195332	2.06068	0.0045729	0.226278	3.01955
chr1	7840000	0.00245458	2.2262	0.00502495	0.220593	2.63735
chr1	7860000	0.00279264	2.314	0.00552155	0.247195	2.56115
chr1	7880000	0.00337925	2.43221	0.00541542	0.227984	2.06769
chr1	7900000	0.00390489	2.49177	0.00488737	0.19974	1.60549
chr1	7920000	0.00409132	2.59173	0.00450739	0.155815	1.40034
chr1	7940000	0.00362343	2.60411	0.004776	0.17071	1.68061
chr1	7960000	0.0030662	2.60848	0.00477862	0.171482	1.98744
chr1	7980000	0.00287027	2.63227	0.0046869	0.162931	2.07865
chr1	8000000	0.00277672	2.57715	0.00416016	0.1226	1.89115
chr1	8020000	0.0023771	2.52487	0.0041274	0.118097	2.1896
chr1	8040000	0.00187772	2.39741	0.00383521	0.107328	2.56985
chr1	8060000	0.0015326	2.26264	0.00331109	0.0771402	2.70094
chr1	8080000	0.00093915	1.90902	0.00369108	0.151663	4.99132
chr1	8100000	0.000418513	0.995507	0.00358888	0.139619	10.8631
chr1	8120000	6.47045e-05	-1.86223	0.00353777	0.136285	69.214
chr1	8140000	7.10182e-05	-1.83473	0.00316827	0.108696	56.1474
chr1	8160000	7.54864e-05	-1.80958	0.00329799	0.0998251	54.8836
chr1	8180000	7.40132e-05	-1.79464	0.00340282	0.124603	58.058
chr1	8200000	7.17678e-05	-1.62202	0.00366225	0.160878	64.9311
chr1	8220000	6.58584e-05	-1.73946	0.0041274	0.210369	80.5684
chr1	8240000	6.28683e-05	-1.7429	0.00462269	0.264058	95.5769
chr1	8260000	6.08147e-05	-1.74801	0.00492013	0.250327	104.866
chr1	8280000	6.59073e-05	-1.65596	0.00485199	0.233569	95.0957
chr1	8300000	5.81328e-05	-1.73797	0.00533418	0.275309	119.545
chr1	8320000	5.55534e-05	-1.72196	0.00561589	0.265506	131.439
chr1	8340000	4.68996e-05	-1.76926	0.00533156	0.277863	148.183
chr1	8360000	4.34065e-05	-1.68878	0.00505247	0.291468	152.147
chr1	8380000	5.2168e-05	-1.64321	0.0044838	0.245935	111.307
chr1	8400000	5.15043e-05	-1.62499	0.00403568	0.207908	100.682
chr1	8420000	6.53488e-05	-1.45512	0.00336089	0.157977	65.4015
chr1	8440000	7.26219e-05	-1.66649	0.00297566	0.0413923	50.8365
chr1	8460000	7.37066e-05	-1.66313	0.00305035	0.146394	52.5005
chr1	8480000	7.42966e-05	-1.67821	0.00269919	0.141425	46.0399
chr1	8500000	7.65792e-05	-1.7029	0.00249217	0.0200847	40.192
chr1	8520000	8.66752e-05	-1.84286	0.0020126	0.00876111	28.6073
chr1	8540000	0.000106579	-1.68924	0.00205977	0.00409031	23.786
chr1	8560000	0.000111651	-1.68587	0.00258127	0.0468876	28.7172
chr1	8580000	0.000100718	-1.68751	0.00311324	0.150056	39.2426
chr1	8600000	0.000100201	-1.6744	0.00341854	0.153423	43.3436
chr1	8620000	9.51029e-05	-1.73519	0.00354302	0.107436	46.8748
chr1	8640000	9.505e-05	-1.46176	0.00339888	0.0708956	44.6457
chr1	8660000	0.000101933	-1.44738	0.0030189	-0.0766244	35.8157
chr1	8680000	0.000104202	-1.38037	0.00293373	-0.139174	33.5794
chr1	8700000	0.000106605	-1.43638	0.00319055	-0.0461324	36.4358
chr1	8720000	9.58742e-05	-1.29435	0.00368584	0.014788	47.4255
chr1	8740000	8.01366e-05	-1.42125	0.00409858	0.0392737	63.4256
chr1	8760000	7.56473e-05	-1.3846	0.00408416	0.0817599	67.5628
chr1	8780000	7.76556e-05	-1.43365	0.00388238	0.0637587	62.3247
chr1	8800000	8.15158e-05	-1.36937	0.00405272	0.112241	62.6188
chr1	8820000	7.92481e-05	-1.53301	0.00462531	0.155598	74.1832
chr1	8840000	7.47874e-05	-1.7322	0.00509046	0.203126	87.3726
chr1	8860000	7.07028e-05	-1.70218	0.00529749	0.22791	96.6722
chr1	8880000	7.07683e-05	-1.91066	0.00521625	0.250302	95.5401
chr1	8900000	6.66282e-05	-1.89493	0.00497123	0.231854	96.3444
chr1	8920000	7.47631e-05	-1.92944	0.00491227	0.224172	84.7088
chr1	8940000	7.83565e-05	-1.98706	0.00484544	0.212342	79.5303
chr1	8960000	8.56441e-05	-1.95494	0.00475634	0.152314	70.5392
chr1	8980000	8.40931e-05	-1.94779	0.00485985	0.159051	73.5071
chr1	9000000	7.80825e-05	-2.07623	0.00461614	0.135331	74.823
chr1	9020000	7.27681e-05	-2.10995	0.00412871	0.143115	71.9272
chr1	9040000	8.06991e-05	-1.96937	0.0035535	0.0942484	55.2505
chr1	9060000	8.41043e-05	-1.99996	0.00318793	0.0635148	47.2502
chr1	9080000	7.63387e-05	-1.93709	0.00332289	0.0955742	54.6314
chr1	9100000	7.88135e-05	-1.97268	0.00332551	0.0904011	52.8997
chr1	9120000	7.78759e-05	-1.88652	0.00334647	0.0946266	53.9223
chr1	9140000	7.84016e-05	-1.7747	0.0032613	0.10183	52.2772
chr1	9160000	8.44752e-05	-1.9092	0.00345523	0.173615	52.1838
chr1	9180000	0.000100146	-1.8325	0.00330847	0.061587	41.1649
chr1	9200000	0.000121269	-1.8009	0.00317745	-0.00612078	32.177
chr1	9220000	0.000127916	-1.85916	0.0035666	0.0194743	34.4308
chr1	9240000	0.000194522	-1.10322	0.00399638	0.0786411	25.6926
chr1	9260000	0.000705473	0.775316	0.00477469	0.057978	8.42681
chr1	9280000	0.0011801	1.16463	0.00497647	-0.0161514	5.16745
chr1	9300000	0.00155548	1.37472	0.00507474	-0.0805045	3.94205
chr1	9320000	0.00205787	1.52101	0.0051455	-0.170699	2.9613
chr1	9340000	0.00260696	1.6081	0.0054128	-0.237874	2.42195
chr1	9360000	0.0028981	1.67998	0.00530535	-0.273899	2.11788
chr1	9380000	0.00317282	1.72906	0.00569975	-0.191148	2.11781
chr1	9400000	0.00343672	1.79934	0.00625007	-0.143547	2.16696
chr1	9420000	0.00398096	1.83418	0.00593822	-0.266837	1.72851
chr1	9440000	0.00422325	1.8334	0.00557134	-0.355998	1.49743
chr1	9460000	0.00414174	1.80995	0.00516384	-0.428678	1.39114
chr1	9480000	0.00386956	1.79636	0.00527915	-0.362812	1.54612
chr1	9500000	0.00351427	1.73792	0.00543769	-0.275586	1.78941
chr1	9520000	0.00302924	1.63995	0.00553989	-0.165647	2.16837
chr1	9540000	0.00248002	1.55777	0.00528177	-0.106945	2.55837
chr1	9560000	0.00218335	1.46213	0.0052988	-0.100096	2.91979
chr1	9580000	0.00189229	1.39037	0.00508653	-0.108536	3.2279
chr1	9600000	0.00160764	1.30387	0.00484806	-0.0765077	3.64696
chr1	9620000	0.00105497	1.07709	0.00492406	0.0757125	5.83343
chr1	9640000	0.000747894	0.686185	0.00507998	0.143369	8.6112
chr1	9660000	0.00032308	-0.426958	0.00490965	0.212276	19.5437
chr1	9680000	0.000122565	-1.87423	0.00485199	0.244671	51.253
chr1	9700000	0.000100856	-1.97728	0.00468821	0.231152	60.0157
chr1	9720000	7.49014e-05	-1.98438	0.00452835	0.231936	78.0691
chr1	9740000	6.78082e-05	-1.98485	0.00468559	0.272336	89.9717
chr1	9760000	6.16861e-05	-1.70975	0.00465545	0.296276	98.7449
chr1	9780000	6.9991e-05	-1.69158	0.0044707	0.253486	82.8484
chr1	9800000	7.87475e-05	-1.72976	0.00461221	0.225369	75.5291
chr1	9820000	8.32878e-05	-1.67582	0.00466855	0.217993	72.1742
chr1	9840000	7.28104e-05	-1.69684	0.0049673	0.220348	87.8857
chr1	9860000	6.75242e-05	-1.75033	0.00529094	0.237277	101.293
chr1	9880000	6.49892e-05	-1.77493	0.00504723	0.226733	100.179
chr1	9900000	6.92881e-05	-1.68033	0.00512322	0.240498	95.6483
chr1	9920000	7.28803e-05	-1.69421	0.00524115	0.237127	92.9625
chr1	9940000	7.9284e-05	-1.60619	0.00538266	0.229817	87.6293
chr1	9960000	9.04084e-05	-1.50872	0.00519922	0.178468	73.4435
chr1	9980000	9.01573e-05	-1.48244	0.00560148	0.218896	80.0133
chr1	10000000	8.40332e-05	-1.47435	0.00566306	0.259938	87.523
chr1	10020000	8.9268e-05	-1.36709	0.00574692	0.269253	83.7699
chr1	10040000	9.97356e-05	-1.1673	0.0052477	0.252355	68.2288
chr1	10060000	0.000108044	-1.09048	0.00503936	0.237413	60.2967
chr1	10080000	0.000123168	-1.10156	0.00549796	0.254502	57.9086
chr1	10100000	0.000117375	-1.13077	0.00532763	0.258014	58.9262
chr1	10120000	0.000121096	-1.15812	0.0052988	0.227744	56.4547
chr1	10140000	0.000145973	-0.92347	0.00504198	0.213178	44.4301
chr1	10160000	0.00024299	-1.0228	0.00518743	0.250845	27.6744
chr1	10180000	0.000492137	-1.05255	0.00456635	0.208829	11.9246
chr1	10200000	0.00073775	-1.06755	0.00395314	0.135533	6.78205
chr1	10220000	0.00117697	-1.10531	0.00347619	0.0501484	3.67122
chr1	10240000	0.00160401	-1.09769	0.00353908	0.0358921	2.73421
chr1	10260000	0.0016864	-1.09743	0.00371466	0.0941683	2.76376
chr1	10280000	0.0017833	-1.0945	0.00348012	0.100739	2.45197
chr1	10300000	0.00202949	-1.09387	0.00373563	0.0986252	2.31168
chr1	10320000	0.00217443	-1.09682	0.0037448	0.116705	2.17116
chr1	10340000	0.00222616	-1.19808	0.00387976	0.134207	2.20525
chr1	10360000	0.00217305	-1.25897	0.0038339	0.143795	2.23693
chr1	10380000	0.00191954	-1.27461	0.00386011	0.149673	2.55281
chr1	10400000	0.0016792	-1.29752	0.00418375	0.15898	3.169
chr1	10420000	0.0012389	-1.34971	0.00474324	0.167055	4.87789
chr1	10440000	0.000805163	-1.49365	0.00474455	0.172057	7.51547
chr1	10460000	0.000713089	-1.54776	0.00436588	0.11611	7.71759
chr1	10480000	0.000607815	-1.62968	0.00407106	-0.0107486	8.2171
chr1	10500000	0.000452496	-1.77124	0.00389417	-0.0200621	10.5367
chr1	10520000	0.000447023	-1.81602	0.00382604	-0.119595	10.2528
chr1	10540000	0.000840957	-0.511523	0.00371597	-0.196791	5.20257
chr1	10560000	0.00119313	0.192037	0.0036426	-0.287733	3.52075
chr1	10580000	0.00149023	0.327197	0.00398196	-0.24841	3.10939
chr1	10600000	0.00172772	0.433284	0.00420864	-0.170781	2.8849
chr1	10620000	0.00196273	0.53765	0.00419816	-0.119166	2.56249
chr1	10640000	0.00225566	0.640888	0.0046109	-0.0300745	2.49731
chr1	10660000	0.00274652	0.721886	0.00503281	-0.0109225	2.24799
chr1	10680000	0.00331888	0.810249	0.00540362	0.0465775	2.02225
chr1	10700000	0.00346474	0.893667	0.00543507	0.0582138	1.95324
chr1	10720000	0.00352539	1.07404	0.0054521	0.145399	1.96147
chr1	10740000	0.00331877	1.0764	0.00562244	0.193195	2.1702
chr1	10760000	0.00336961	1.07686	0.00580981	0.202709	2.21304
chr1	10780000	0.00337286	1.05323	0.00585043	0.219392	2.23406
chr1	10800000	0.00352401	0.659213	0.0058334	0.171902	2.11113
chr1	10820000	0.00357936	0.369789	0.00533287	0.118967	1.87919
chr1	10840000	0.0037579	0.0501428	0.00505771	0.0802156	1.68369
chr1	10860000	0.00352386	-0.176542	0.00496075	0.0869232	1.76361
chr1	10880000	0.00306035	-0.419945	0.00501447	0.12454	2.06908
chr1	10900000	0.00296945	-0.525402	0.00524508	0.1655	2.24971
chr1	10920000	0.00276638	-0.618083	0.00522936	0.163323	2.40652
chr1	10940000	0.00249881	-0.741832	0.00505378	0.159282	2.57259
chr1	10960000	0.00204012	-1.0137	0.00463973	0.194866	2.91435
chr1	10980000	0.00173917	-1.2152	0.00425057	0.154664	3.10581
chr1	11000000	0.0013428	-1.22434	0.00423878	0.170639	4.02483
chr1	11020000	0.00107335	-1.21953	0.00472752	0.237688	5.69423
chr1	11040000	0.0005985	-1.3116	0.00460697	0.202174	9.87899
chr1	11060000	0.000340036	-1.45414	0.00460173	0.232758	17.4783
chr1	11080000	0.00022587	-1.50828	0.00449035	0.249574	25.7647
chr1	11100000	8.18098e-05	-2.20868	0.00429905	0.17462	67.0571
chr1	11120000	8.52338e-05	-2.1143	0.00423616	0.116576	62.6551
chr1	11140000	8.688e-05	-2.13772	0.0045978	0.117633	66.7303
chr1	11160000	8.1761e-05	-2.16468	0.00473276	0.114552	72.9422
chr1	11180000	7.73982e-05	-2.14758	0.00507343	0.171595	83.5937
chr1	11200000	8.01098e-05	-2.14103	0.00510226	0.184968	81.4493
chr1	11220000	5.29521e-05	-2.32861	0.00476027	0.104006	113.03
chr1	11240000	5.22768e-05	-2.19424	0.00462924	0.124865	111.829
chr1	11260000	5.31111e-05	-2.04839	0.0041903	0.0777755	98.6484
chr1	11280000	5.54137e-05	-2.19875	0.00383914	-0.00182464	85.1604
chr1	11300000	5.48435e-05	-2.18894	0.00379852	0.0177094	85.495
chr1	11320000	7.57418e-05	-2.24445	0.00380114	0.0647646	62.5758
chr1	11340000	0.000121347	-2.3107	0.00332944	0.0059711	33.7827
chr1	11360000	0.000131099	-2.24953	0.00330061	0.0161716	31.0672
chr1	11380000	0.000130054	-2.24015	0.00285905	-0.0708834	26.6185
chr1	11400000	0.000133078	-2.21568	0.00235459	-0.192088	20.8537
chr1	11420000	0.000132789	-2.1351	0.00254589	-0.0967445	23.0829
chr1	11440000	0.000129436	-2.13549	0.00305035	0.0284076	29.1572
chr1	11460000	0.000134342	-2.1224	0.00346702	0.0421473	32.0239
chr1	11480000	0.000135849	-2.01884	0.00350371	0.0120471	31.7975
chr1	11500000	0.000135992	-2.01624	0.00343295	-0.0206527	30.9032
chr1	11520000	0.00014085	-2.12561	0.00361639	0.0220853	31.7233
chr1	11540000	0.000210547	-2.29837	0.00402389	0.0852986	23.9343
chr1	11560000	0.000275361	-2.40296	0.00433443	0.136165	19.9258
chr1	11580000	0.000364907	-2.44941	0.00475634	0.164295	16.5971
chr1	11600000	0.000484176	-2.48698	0.00538266	0.185639	14.2189
chr1	11620000	0.000607471	-2.50977	0.0049804	0.186848	10.4886
chr1	11640000	0.000727747	-2.51751	0.00466986	0.142765	8.13412
chr1	11660000	0.000721598	-2.53069	0.00478779	0.168746	8.45638
chr1	11680000	0.00076988	-2.52457	0.00483234	0.218707	8.08313
chr1	11700000	0.000895141	-2.45915	0.00464497	0.265515	6.747
chr1	11720000	0.00100093	-2.43224	0.00427416	0.267525	5.55449
chr1	11740000	0.000993709	-2.3863	0.00408678	0.282541	5.36602
chr1	11760000	0.000975861	-2.36628	0.00428595	0.275488	5.7222
chr1	11780000	0.000909009	-2.34229	0.00441829	0.333948	6.40822
chr1	11800000	0.000854381	-2.26081	0.00424009	0.364867	6.58375
chr1	11820000	0.000737715	-2.1978	0.00485854	0.395692	8.79099
chr1	11840000	0.000616031	-2.10848	0.0051966	0.431356	11.3399
chr1	11860000	0.000619163	-2.09617	0.00534728	0.439146	11.6275
chr1	11880000	0.000575591	-2.06161	0.00583602	0.416191	13.589
chr1	11900000	0.000449843	-2.09173	0.00624352	0.404209	18.5576
chr1	11920000	0.000315539	-2.01347	0.00647151	0.365447	27.2112
chr1	11940000	0.000210101	-1.95487	0.00665102	0.34483	41.8272
chr1	11960000	0.000160569	-1.7941	0.00615835	0.323188	50.4554
chr1	11980000	0.000144895	-1.59454	0.00565258	0.257397	50.6393
chr1	12000000	7.83423e-05	-1.48875	0.00516384	0.23891	85.2368
chr1	12020000	7.50367e-05	-1.40917	0.00486116	0.210594	83.2883
chr1	12040000	7.78939e-05	-1.42445	0.00459125	0.206547	75.7149
chr1	12060000	7.3577e-05	-1.37984	0.00430429	0.175272	74.6614
chr1	12080000	7.25202e-05	-1.55206	0.00422043	0.191796	74.5291
chr1	12100000	8.25044e-05	-1.79675	0.00377625	0.0907271	57.3863
chr1	12120000	9.04533e-05	-2.0875	0.00336482	0.0480798	46.2188
chr1	12140000	9.98715e-05	-2.20189	0.00274898	-0.0314021	33.6175
chr1	12160000	9.61802e-05	-2.26805	0.00272409	-0.0385373	34.5378
chr1	12180000	0.000100795	-2.45986	0.00265726	-0.0162235	32.3045
chr1	12200000	0.0001011	-2.56372	0.00300449	0.0316211	36.7933
chr1	12220000	0.000108588	-2.57653	0.00283153	-0.0258471	31.8858
chr1	12240000	0.000112627	-2.66559	0.00283546	-0.0998962	30.2896
chr1	12260000	0.000120254	-2.70674	0.00272278	-0.178987	26.7651
chr1	12280000	0.000115043	-2.73789	0.00262975	-0.304428	26.2594
chr1	12300000	0.000114376	-2.82966	0.00290491	-0.217456	29.7633
chr1	12320000	0.000111227	-2.78698	0.00334909	-0.165598	35.7011
chr1	12340000	0.000110003	-2.90181	0.00353515	-0.174605	38.027
chr1	12360000	0.000112985	-2.92357	0.00369632	-0.176992	38.6906
chr1	12380000	0.000122875	-2.84292	0.00398982	-0.184721	38.3348
chr1	12400000	0.000120995	-2.82826	0.00362032	-0.251671	34.7925
chr1	12420000	0.000249096	-2.50742	0.00365046	-0.168337	17.3652
chr1	12440000	0.000383947	-2.32804	0.00356398	-0.122552	11.1122
chr1	12460000	0.000496847	-2.26755	0.00344605	-0.0101807	8.51011
chr1	12480000	0.000541395	-2.23893	0.00302021	0.033595	6.90967
chr1	12500000	0.000670695	-1.95349	0.00319972	0.116279	6.01393
chr1	12520000	0.00097319	-1.34055	0.00354171	0.189225	4.65815
chr1	12540000	0.00154323	-0.528295	0.00405927	0.150645	3.33981
chr1	12560000	0.00186612	-0.211596	0.00432526	0.146118	2.94012
chr1	12580000	0.00205046	-0.160515	0.0047891	0.216333	3.00632
chr1	12600000	0.00213867	-0.355663	0.00538528	0.230067	3.25031
chr1	12620000	0.00199873	-0.150891	0.00551631	0.196277	3.53773
chr1	12640000	0.00187928	0.0509093	0.00582029	0.194812	3.96872
chr1	12660000	0.00196284	0.366716	0.00634965	0.183177	4.13535
chr1	12680000	0.00227031	0.657983	0.00684363	0.163303	3.83752
chr1	12700000	0.00235395	0.691813	0.00686066	0.129326	3.68407
chr1	12720000	0.00225248	-0.0819549	0.00638503	0.0788331	3.54511
chr1	12740000	0.00187819	-0.918671	0.00595132	0.111626	3.9904
chr1	12760000	0.00171874	-1.41537	0.00571678	0.109988	4.1873
chr1	12780000	0.00158171	-1.6032	0.00503805	0.0720544	3.97775
chr1	12800000	0.00153919	-1.57147	0.00451263	0.0345995	3.63215
chr1	12820000	0.00163054	-1.63754	0.00447987	-0.0164693	3.36649
chr1	12840000	0.00162653	-1.63573	0.00400686	-0.0730034	2.98145
chr1	12860000	0.00147965	-1.82897	0.00377494	-0.107401	3.06439
chr1	12880000	0.0012543	-2.26715	0.00361246	-0.138697	3.43542
chr1	12900000	0.00112259	-2.48866	0.00346833	-0.111416	3.70772
chr1	12920000	0.000993976	-2.4499	0.00338971	-0.0515185	4.14684
chr1	12940000	0.000800441	-2.4334	0.00359543	-0.0189114	5.50092
chr1	12960000	0.000639783	-2.41934	0.0034395	-0.0161973	6.58768
chr1	12980000	0.000663531	-2.32063	0.00394527	0.0563838	7.40061
chr1	13000000	0.000763487	-2.04517	0.00430429	0.110059	7.0974
chr1	13020000	0.00112901	-1.1875	0.00420078	0.118254	4.69227
chr1	13040000	0.0014038	-0.816537	0.00449035	0.0907618	4.01053
chr1	13060000	0.0017224	-0.37407	0.00424009	0.0612728	3.06722
chr1	13080000	0.00179269	-0.0464395	0.00435146	0.173071	3.09647
chr1	13100000	0.00201808	0.00195341	0.00432002	0.280579	2.79191
chr1	13120000	0.00210546	0.05876	0.00428988	0.367534	2.70445
chr1	13140000	0.00239099	-0.0392247	0.00445104	0.476523	2.52487
chr1	13160000	0.00270976	-0.148969	0.00465283	0.568862	2.37096
chr1	13180000	0.002794	-0.143239	0.00469607	0.530082	2.30353
chr1	13200000	0.00279354	-0.214626	0.00485068	0.449462	2.34257
chr1	13220000	0.00259221	-0.508824	0.0053748	0.300908	2.71543
chr1	13240000	0.00255505	-0.728598	0.00556872	0.19259	2.79161
chr1	13260000	0.00234753	-0.892933	0.00597491	0.173764	3.24727
chr1	13280000	0.00253799	-0.738323	0.00585174	-0.0274602	2.81841
chr1	13300000	0.00268756	-0.510302	0.00583471	-0.31462	2.48818
chr1	13320000	0.00295874	-0.25519	0.00608366	-0.407673	2.30573
chr1	13340000	0.00319641	0.13087	0.00613738	-0.392865	2.16069
chr1	13360000	0.00344498	0.55309	0.00621469	-0.35403	2.04866
chr1	13380000	0.00346245	0.755008	0.00615049	-0.319102	2.03374
chr1	13400000	0.00367107	0.920662	0.00617014	-0.211965	1.97214
chr1	13420000	0.00364886	1.1452	0.00609414	-0.0379162	2.03693
chr1	13440000	0.00368116	1.23598	0.00614262	0.0186844	2.06021
chr1	13460000	0.00378174	1.05637	0.0061649	-0.0789288	1.97041
chr1	13480000	0.00381191	0.693558	0.00632738	-0.161572	1.96989
chr1	13500000	0.00370744	0.420556	0.00657371	-0.137961	2.11538
chr1	13520000	0.00366866	0.0598288	0.00656192	-0.306846	2.05365
chr1	13540000	0.00329961	-0.253829	0.00682004	-0.3837	2.33097
chr1	13560000	0.00296052	-0.563517	0.00696024	-0.517001	2.56811
chr1	13580000	0.00298741	-0.715853	0.00681349	-0.61766	2.43034
chr1	13600000	0.00277729	-1.05261	0.00661826	-0.709858	2.48093
chr1	13620000	0.0027614	-1.35872	0.00626579	-0.803715	2.30573
chr1	13640000	0.00268488	-1.45296	0.00614262	-0.772181	2.34399
chr1	13660000	0.00258592	-1.38859	0.00602208	-0.660806	2.45484
chr1	13680000	0.0024727	-1.21672	0.0059736	-0.480795	2.66211
chr1	13700000	0.00222499	-1.14517	0.00540755	-0.387336	2.73848
chr1	13720000	0.00208878	-0.910158	0.00513239	-0.234203	2.86859
chr1	13740000	0.00224129	-0.65243	0.00437374	-0.411186	2.18644
chr1	13760000	0.00213984	-0.578609	0.00394658	-0.422409	2.06093
chr1	13780000	0.00214292	-0.327406	0.00395969	-0.340427	2.10506
chr1	13800000	0.00233749	0.134132	0.0041654	-0.343423	2.02868
chr1	13820000	0.00241372	0.861889	0.00426891	-0.371804	2.00009
chr1	13840000	0.00230503	1.20613	0.00436719	-0.264577	2.1966
chr1	13860000	0.00213701	1.15089	0.00442615	-0.24736	2.41077
chr1	13880000	0.0018303	1.03914	0.00428988	-0.183225	2.76803
chr1	13900000	0.00189663	0.684772	0.00482317	-0.00998216	3.12035
chr1	13920000	0.00186774	0.28358	0.00514812	0.191368	3.52956
chr1	13940000	0.00154542	0.0321677	0.00522804	0.307886	4.43665
chr1	13960000	0.0014199	-0.0929331	0.00550714	0.359447	5.13976
chr1	13980000	0.00119804	-0.36124	0.00556741	0.364154	6.16402
chr1	14000000	0.000855824	-0.634311	0.00566175	0.393698	8.82698
chr1	14020000	0.000566025	-1.02135	0.00566699	0.43206	13.4607
chr1	14040000	0.000471912	-1.06797	0.00558182	0.393534	15.7814
chr1	14060000	0.000477838	-1.07726	0.00553727	0.39568	15.468
chr1	14080000	0.000537874	-1.05359	0.00561589	0.445009	14.0734
chr1	14100000	0.000503448	-1.02432	0.00559493	0.456392	15.0132
chr1	14120000	0.000653966	-1.07179	0.00563816	0.504832	11.758
chr1	14140000	0.000796893	-1.03498	0.00577968	0.560453	9.9985
chr1	14160000	0.000933409	-1.02376	0.00591726	0.569451	8.75451
chr1	14180000	0.00105812	-1.0018	0.00605222	0.628373	7.98838
chr1	14200000	0.00145351	-0.966726	0.00581767	0.779498	5.75069
chr1	14220000	0.00162498	-0.948818	0.00625924	0.789275	5.54428
chr1	14240000	0.00174917	-0.954289	0.00638503	0.816277	5.28033
chr1	14260000	0.00173901	-0.95475	0.00645971	0.814315	5.37136
chr1	14280000	0.00167941	-0.967938	0.00620552	0.794113	5.3233
chr1	14300000	0.00153862	-0.96162	0.00557527	0.777314	5.20413
chr1	14320000	0.00116759	-0.947864	0.00559755	0.663076	6.73975
chr1	14340000	0.00107509	-0.986242	0.00577837	0.578335	7.43508
chr1	14360000	0.000939145	-1.04316	0.00585829	0.560216	8.59904
chr1	14380000	0.000850241	-1.03024	0.00553858	0.519825	8.90994
chr1	14400000	0.000498456	-1.04217	0.00515991	0.372245	13.7532
chr1	14420000	0.000397207	-0.859076	0.0045218	0.313076	14.9456
chr1	14440000	0.000306112	-0.499852	0.0042794	0.275991	18.2159
chr1	14460000	0.000329384	-0.365641	0.0043567	0.312077	17.3616
chr1	14480000	0.000345542	-0.255794	0.00495551	0.347607	18.9597
chr1	14500000	0.00033693	-0.270799	0.00569451	0.343414	22.3251
chr1	14520000	0.00031997	-0.180336	0.00560279	0.333695	23.0845
chr1	14540000	0.000269325	0.228655	0.00552024	0.345249	27.0843
chr1	14560000	0.00025926	0.546177	0.00556479	0.362021	28.4585
chr1	14580000	0.000227312	0.619722	0.00589629	0.365191	34.4136
chr1	14600000	0.000190308	0.234894	0.00631951	0.376731	44.1571
chr1	14620000	0.000127103	-0.217641	0.00646627	0.359873	67.4231
chr1	14640000	8.76467e-05	-1.00042	0.00665364	0.329873	100.003
chr1	14660000	7.52222e-05	-1.31175	0.00615442	0.269838	106.473
chr1	14680000	6.14471e-05	-1.67671	0.00557134	0.193951	116.166
chr1	14700000	6.53716e-05	-1.63623	0.005439	0.207136	106.89
chr1	14720000	6.91811e-05	-1.51848	0.00518349	0.159161	95.3041
chr1	14740000	7.16368e-05	-1.54598	0.00478386	0.123428	84.3073
chr1	14760000	7.46153e-05	-1.42613	0.00403437	0.0424721	67.0978
chr1	14780000	7.14597e-05	-1.46748	0.00396362	0.0458214	68.8814
chr1	14800000	6.60497e-05	-1.26952	0.00373432	0.0176721	69.7892
chr1	14820000	5.30436e-05	-1.42649	0.00369108	0.0343732	86.2039
chr1	14840000	5.5105e-05	-1.11288	0.0035286	0.0253771	79.1733
chr1	14860000	4.4814e-05	-1.32705	0.0037959	0.122868	106.924
chr1	14880000	4.19437e-05	-1.3728	0.00357577	0.159911	108.455
chr1	14900000	4.27811e-05	-1.60176	0.00305559	0.0609638	88.9857
chr1	14920000	5.26693e-05	-1.71976	0.00318269	0.0706353	75.4412
chr1	14940000	5.2656e-05	-1.81639	0.00355088	0.135008	85.3433
chr1	14960000	5.86333e-05	-1.75924	0.00356791	0.133268	76.9827
chr1	14980000	6.65282e-05	-1.78985	0.00342902	0.0684854	64.3187
chr1	15000000	7.69608e-05	-1.61687	0.00352205	0.0943891	57.4233
chr1	15020000	7.86913e-05	-1.62738	0.00402782	0.13695	64.8039
chr1	15040000	8.46075e-05	-1.7291	0.00381556	0.0831662	56.4517
chr1	15060000	8.57725e-05	-1.723	0.00352336	0.0201498	50.7328
chr1	15080000	8.5336e-05	-1.70566	0.00409596	0.09874	60.2815
chr1	15100000	8.88162e-05	-1.65792	0.00458469	0.104819	64.9138
chr1	15120000	8.50524e-05	-1.58302	0.00481268	0.17646	72.2344
chr1	15140000	8.71688e-05	-1.54666	0.0044707	0.152927	65.1517
chr1	15160000	9.01386e-05	-1.48306	0.00445104	0.153295	62.733
chr1	15180000	8.41472e-05	-1.50742	0.00455194	0.168829	68.9461
chr1	15200000	8.33988e-05	-1.53353	0.00433574	0.135428	65.7994
chr1	15220000	8.4208e-05	-1.5053	0.00362818	0.0514779	53.5714
chr1	15240000	8.07555e-05	-1.55358	0.00347226	0.0813977	53.8029
chr1	15260000	8.76725e-05	-1.66256	0.00334254	0.055772	47.4471
chr1	15280000	8.84661e-05	-1.69989	0.00290491	-0.0750448	39.7233
chr1	15300000	9.01844e-05	-1.67726	0.00286167	-0.0471933	38.6214
chr1	15320000	8.8651e-05	-1.81178	0.00294028	-0.0434465	40.4018
chr1	15340000	8.55822e-05	-1.78966	0.00334909	-0.0133806	47.982
chr1	15360000	8.35665e-05	-1.8524	0.00375528	0.0214033	55.5146
chr1	15380000	8.02872e-05	-1.80718	0.00381162	0.0170714	58.5943
chr1	15400000	7.64496e-05	-1.80898	0.00414313	0.0500333	67.3621
chr1	15420000	7.62776e-05	-1.84705	0.00457945	0.088194	75.2327
chr1	15440000	7.40498e-05	-1.79333	0.00505378	0.0730004	85.2474
chr1	15460000	6.9819e-05	-1.80936	0.00558182	0.104393	100.527
chr1	15480000	7.30201e-05	-1.83015	0.00591857	0.151371	102.93
chr1	15500000	6.61682e-05	-1.94669	0.0059356	0.14843	113.845
chr1	15520000	6.23756e-05	-1.91862	0.00583995	0.147105	118.789
chr1	15540000	6.06767e-05	-1.9138	0.00579802	0.17586	121.968
chr1	15560000	5.5964e-05	-2.17661	0.00606008	0.178167	138.282
chr1	15580000	5.92851e-05	-2.20561	0.00620683	0.184149	133.863
chr1	15600000	5.47746e-05	-2.31737	0.00640337	0.204761	150.114
chr1	15620000	5.89941e-05	-2.30394	0.00631165	0.208204	137.479
chr1	15640000	6.04756e-05	-2.30631	0.00613476	0.237394	131.139
chr1	15660000	5.68757e-05	-2.23622	0.00608628	0.225966	138.012
chr1	15680000	5.06984e-05	-2.2615	0.00631034	0.235767	160.852
chr1	15700000	5.38091e-05	-2.09283	0.00626317	0.255504	151.031
chr1	15720000	5.40558e-05	-2.08216	0.00621993	0.24635	149.024
chr1	15740000	5.43932e-05	-2.17388	0.00630379	0.240949	149.93
chr1	15760000	5.20919e-05	-2.09384	0.00598539	0.250028	148.923
chr1	15780000	5.6747e-05	-2.17801	0.00590808	0.252656	135.014
chr1	15800000	6.10459e-05	-2.13937	0.00536825	0.200649	112.823
chr1	15820000	5.77787e-05	-2.06916	0.00546128	0.213871	121.601
chr1	15840000	5.79407e-05	-2.02704	0.00573906	0.244484	128.234
chr1	15860000	6.19728e-05	-2.10451	0.00560803	0.268886	117.74
chr1	15880000	8.00284e-05	-2.06909	0.00532632	0.234057	85.9805
chr1	15900000	8.1005e-05	-2.13919	0.00544031	0.231863	86.7227
chr1	15920000	8.56491e-05	-2.00611	0.00532763	0.222478	80.1665
chr1	15940000	8.78846e-05	-2.04124	0.00528832	0.211068	77.3685
chr1	15960000	8.5874e-05	-1.99966	0.00527784	0.182332	78.5538
chr1	15980000	7.91676e-05	-1.98933	0.00535907	0.183589	86.5422
chr1	16000000	8.02523e-05	-2.01011	0.00582685	0.2473	94.0532
chr1	16020000	7.89934e-05	-2.09997	0.00595132	0.223788	97.1227
chr1	16040000	7.94997e-05	-2.08486	0.00551107	0.177358	88.5102
chr1	16060000	7.86829e-05	-2.03146	0.00564865	0.186487	91.8357
chr1	16080000	6.68616e-05	-1.95429	0.00550583	0.194876	105.523
chr1	16100000	6.0023e-05	-1.94086	0.00558182	0.225441	119.924
chr1	16120000	5.49847e-05	-2.11463	0.00581636	0.233912	136.651
chr1	16140000	6.36477e-05	-1.90416	0.00564341	0.251339	114.952
chr1	16160000	6.40049e-05	-1.92591	0.00588974	0.290038	120.246
chr1	16180000	6.42165e-05	-1.76728	0.0054901	0.272065	111.309
chr1	16200000	6.50287e-05	-1.65084	0.00541935	0.246814	107.944
chr1	16220000	6.63934e-05	-1.54855	0.0053499	0.297148	105.448
chr1	16240000	6.23213e-05	-1.63774	0.00574954	0.329948	121.533
chr1	16260000	5.86298e-05	-1.66937	0.00581898	0.323683	130.58
chr1	16280000	5.60198e-05	-1.65109	0.00591988	0.327529	139.141
chr1	16300000	5.49749e-05	-1.60247	0.00566175	0.302838	134.928
chr1	16320000	5.53161e-05	-1.73342	0.00533025	0.266712	125.32
chr1	16340000	4.13611e-05	-1.8151	0.00532501	0.250225	166.873
chr1	16360000	4.16112e-05	-1.73979	0.00544686	0.249917	169.655
chr1	16380000	3.92699e-05	-1.76635	0.00568533	0.270649	188.438
chr1	16400000	3.36826e-05	-1.89324	0.00520839	0.24699	200.294
chr1	16420000	3.32329e-05	-1.99002	0.00479303	0.199688	185.003
chr1	16440000	4.33782e-05	-1.69053	0.0045349	0.152773	132.799
chr1	16460000	4.37882e-05	-1.6024	0.00442877	0.142565	128.202
chr1	16480000	4.67909e-05	-1.60527	0.00409727	0.0995285	109.993
chr1	16500000	4.81665e-05	-1.64261	0.0037199	0.0609587	96.2193
chr1	16520000	4.81712e-05	-1.46037	0.00348667	0.0753376	90.4545
chr1	16540000	4.95975e-05	-1.50136	0.00367929	0.0688744	92.579
chr1	16560000	5.09876e-05	-1.48213	0.00326261	0.0343982	79.2703
chr1	16580000	5.84082e-05	-1.4278	0.00276208	-0.0621357	57.3698
chr1	16600000	5.6823e-05	-1.50845	0.00287215	-0.0996374	60.8164
chr1	16620000	6.05532e-05	-1.37445	0.00274243	-0.119456	54.2539
chr1	16640000	4.90785e-05	-1.53148	0.00279877	-0.0669511	69.1096
chr1	16660000	4.90388e-05	-1.47214	0.00272409	-0.0372702	67.758
chr1	16680000	4.69092e-05	-1.65737	0.00322462	0.0479571	85.4064
chr1	16700000	5.19102e-05	-1.7085	0.00367142	0.068734	88.2627
chr1	16720000	5.46999e-05	-1.66706	0.00392169	0.101238	90.0901
chr1	16740000	5.64757e-05	-1.7245	0.00393479	0.103784	87.596
chr1	16760000	5.98067e-05	-1.79228	0.00415885	0.0275557	86.019
chr1	16780000	5.96116e-05	-1.99437	0.00435015	0.0424756	90.5594
chr1	16800000	5.78371e-05	-2.03133	0.00475896	0.122767	103.865
chr1	16820000	7.606e-05	-2.23515	0.00539969	0.153624	90.1957
chr1	16840000	0.000349471	-2.48039	0.00568402	-0.120698	19.4788
chr1	16860000	0.000498657	-2.50327	0.00579409	-0.27111	13.4512
chr1	16880000	0.000639958	-2.50934	0.00555824	-0.453679	9.6333
chr1	16900000	0.000729336	-2.51506	0.00567878	-0.469217	8.60396
chr1	16920000	0.000807848	-2.5239	0.00598015	-0.462756	8.19272
chr1	16940000	0.000958544	-2.53007	0.00590284	-0.633094	6.53677
chr1	16960000	0.00105968	-2.53499	0.00615704	-0.606275	6.20897
chr1	16980000	0.00122422	-2.53054	0.00654357	-0.672879	5.61729
chr1	17000000	0.00128168	-2.52776	0.00644923	-0.759285	5.17258
chr1	17020000	0.00126375	-2.52413	0.00631558	-0.803939	5.07797
chr1	17040000	0.000995246	-2.52061	0.00605877	-0.600896	6.5141
chr1	17060000	0.000851669	-2.50603	0.00586615	-0.49494	7.56415
chr1	17080000	0.000709376	-2.49786	0.0059487	-0.325539	9.58664
chr1	17100000	0.000614614	-2.49072	0.00590284	-0.25366	11.1628
chr1	17120000	0.00053427	-2.47758	0.0057823	-0.231887	12.6418
chr1	17140000	0.000387354	-2.43377	0.00569058	-0.063738	17.8163
chr1	17160000	0.000285888	-2.36263	0.005363	-0.0382525	22.877
chr1	17180000	0.000117919	-2.08169	0.00541804	0.156411	58.4095
chr1	17200000	6.1475e-05	-1.5842	0.00542328	0.234571	113.979
chr1	17220000	5.45041e-05	-1.72557	0.00550976	0.257445	131.221
chr1	17240000	9.04191e-05	-0.891896	0.00575609	0.286815	83.1325
chr1	17260000	0.000631987	1.47435	0.00611118	0.343388	12.7729
chr1	17280000	0.000786516	0.775664	0.00610987	0.330708	10.235
chr1	17300000	0.00100119	0.285557	0.00557789	0.287471	7.2764
chr1	17320000	0.00112588	0.18491	0.00562637	0.276391	6.51206
chr1	17340000	0.00155695	0.257633	0.00535383	0.247206	4.4543
chr1	17360000	0.00187236	0.265465	0.00514026	0.267407	3.57092
chr1	17380000	0.00208543	0.113511	0.00493716	0.245199	3.06544
chr1	17400000	0.00230101	-0.00463444	0.00495419	0.243053	2.78661
chr1	17420000	0.00251758	-0.0936368	0.00492406	0.244319	2.53206
chr1	17440000	0.00270397	-0.0475037	0.00485723	0.315216	2.35936
chr1	17460000	0.00259838	-0.245011	0.00486116	0.375427	2.48715
chr1	17480000	0.00303772	-0.0301613	0.00494109	0.527874	2.22831
chr1	17500000	0.00334254	0.163486	0.00550845	0.640541	2.30694
chr1	17520000	0.00345688	0.298358	0.00563554	0.65288	2.28745
chr1	17540000	0.003422	0.460304	0.00591988	0.659587	2.43042
chr1	17560000	0.00349736	0.649078	0.00608759	0.649463	2.44074
chr1	17580000	0.00355786	0.83538	0.0062291	0.674267	2.46655
chr1	17600000	0.00357667	1.09047	0.00626055	0.676546	2.46702
chr1	17620000	0.00361632	1.36519	0.00613345	0.669245	2.38715
chr1	17640000	0.00357728	1.47134	0.0060116	0.592524	2.33101
chr1	17660000	0.00333641	1.64603	0.00594084	0.487417	2.42016
chr1	17680000	0.0030713	1.94071	0.00571416	0.3088	2.44046
chr1	17700000	0.00292945	2.25701	0.00515205	0.160766	2.23777
chr1	17720000	0.00295333	2.28499	0.00480351	0.110596	2.04783
chr1	17740000	0.00281723	2.26452	0.00479041	0.09731	2.13491
chr1	17760000	0.00271133	2.18889	0.00436326	0.0705763	2.00907
chr1	17780000	0.00267114	2.27655	0.00406713	0.0181122	1.87966
chr1	17800000	0.00257596	2.23731	0.00400424	0.0567968	1.93496
chr1	17820000	0.00267085	2.18085	0.00390597	0.081098	1.82986
chr1	17840000	0.00297201	2.11525	0.00369239	0.0335105	1.5388
chr1	17860000	0.00321689	2.06913	0.00322593	-0.0238075	1.22679
chr1	17880000	0.00311248	2.00842	0.00344212	0.0853848	1.38501
chr1	17900000	0.00309187	1.9509	0.00374873	0.110713	1.52659
chr1	17920000	0.00307337	1.90742	0.00381162	0.156561	1.57666
chr1	17940000	0.00312577	1.91419	0.00401603	0.189633	1.64465
chr1	17960000	0.00284554	1.85705	0.00467117	0.239467	2.12306
chr1	17980000	0.00266164	1.54336	0.0050695	0.219767	2.45332
chr1	18000000	0.00257264	1.30316	0.00530011	0.169025	2.62588
chr1	18020000	0.00227611	0.958687	0.0055032	0.174843	3.08544
chr1	18040000	0.00183809	0.499691	0.00582947	0.236027	4.09879
chr1	18060000	0.001557	0.0853028	0.00632869	0.270737	5.2906
chr1	18080000	0.00138493	-0.0964164	0.0063562	0.282408	5.98801
chr1	18100000	0.00102936	-0.55442	0.00654488	0.282009	8.29494
chr1	18120000	0.000784244	-1.00454	0.00652916	0.280823	10.8587
chr1	18140000	0.00046894	-1.85771	0.00610856	0.261409	16.9229
chr1	18160000	0.000464666	-1.83404	0.00583471	0.238954	16.238
chr1	18180000	0.000420268	-1.66436	0.00546652	0.231913	16.7962
chr1	18200000	0.000499745	-1.86681	0.00508391	0.0828648	12.7335
chr1	18220000	0.000539416	-1.91238	0.00484937	-0.0448424	10.9478
chr1	18240000	0.000590857	-1.98098	0.00461483	-0.247748	9.09017
chr1	18260000	0.000497339	-2.35485	0.00457945	-0.379192	10.3951
chr1	18280000	0.000498654	-2.50328	0.00455849	-0.421466	10.2175
chr1	18300000	0.000592933	-2.48224	0.00428857	-0.592602	7.75516
chr1	18320000	0.000666678	-2.50509	0.00435801	-0.658877	6.8939
chr1	18340000	0.000710473	-2.51484	0.00445891	-0.67312	6.59497
chr1	18360000	0.00071497	-2.51204	0.00416802	-0.753691	6.00112
chr1	18380000	0.000808435	-2.51196	0.00398196	-0.951109	4.81199
chr1	18400000	0.000731607	-2.50877	0.00417719	-0.70979	5.94417
chr1	18420000	0.000646033	-2.51453	0.00434753	-0.557163	7.27897
chr1	18440000	0.000545695	-2.51455	0.00469869	-0.337165	9.81676
chr1	18460000	0.000477705	-2.49032	0.00458469	-0.24208	11.1844
chr1	18480000	0.00042464	-2.48942	0.00462531	-0.232986	12.7198
chr1	18500000	0.000403906	-2.30679	0.00486116	-0.0782749	14.5494
chr1	18520000	0.000614462	-1.34474	0.00493716	0.00741814	9.89623
chr1	18540000	0.000928662	-0.269271	0.00519398	0.150375	7.10102
chr1	18560000	0.00174857	0.82997	0.00570499	0.298031	4.27036
chr1	18580000	0.00235367	1.79135	0.0062291	0.509121	3.61237
chr1	18600000	0.00284804	2.25931	0.00611773	0.613183	2.99134
chr1	18620000	0.00406893	2.47654	0.00624876	0.810608	2.21917
chr1	18640000	0.00531052	2.58405	0.00625662	1.00196	1.76236
chr1	18660000	0.00604919	2.61738	0.00618717	1.1271	1.56399
chr1	18680000	0.00656093	2.64852	0.00638634	1.18982	1.50464
chr1	18700000	0.00670666	2.68752	0.0065344	1.19194	1.50662
chr1	18720000	0.00644107	2.76665	0.00660516	1.21729	1.59263
chr1	18740000	0.00609583	2.69923	0.00635751	1.24181	1.62653
chr1	18760000	0.00527734	2.61597	0.00608366	1.2407	1.79754
chr1	18780000	0.00457432	2.5671	0.00597491	1.18546	2.01756
chr1	18800000	0.00403682	2.46719	0.00601946	1.14875	2.2887
chr1	18820000	0.00282805	2.09653	0.00585174	1.01384	3.10175
chr1	18840000	0.00160269	1.40547	0.00549796	0.91721	5.0543
chr1	18860000	0.000869857	0.432344	0.00557658	0.81972	9.27955
chr1	18880000	0.000373721	-1.29263	0.00525818	0.807477	20.3198
chr1	18900000	0.000288557	-2.50718	0.00523067	0.829147	26.2836
chr1	18920000	0.000608676	-1.87629	0.00511798	0.861955	12.2652
chr1	18940000	0.00103913	-1.49132	0.00530797	0.890733	7.49013
chr1	18960000	0.00125208	-1.36389	0.00534466	0.864671	6.22968
chr1	18980000	0.00149671	-1.28902	0.00501316	0.922174	4.93942
chr1	19000000	0.00180841	-1.1915	0.0049293	0.956804	4.04475
chr1	19020000	0.00186983	-1.1728	0.00499481	0.887233	3.91449
chr1	19040000	0.00187829	-1.166	0.00474586	0.815543	3.65452
chr1	19060000	0.00186667	-1.14465	0.00417064	0.831229	3.24091
chr1	19080000	0.00192479	-1.2168	0.00403437	0.677035	2.9545
chr1	19100000	0.00196539	-1.29781	0.00394527	0.374959	2.66843
chr1	19120000	0.0017624	-1.50589	0.00369763	0.0319482	2.59776
chr1	19140000	0.00145523	-1.7828	0.00372777	-0.360875	2.90433
chr1	19160000	0.00126582	-1.92898	0.00348274	-0.561684	2.97264
chr1	19180000	0.00118431	-2.17439	0.00373956	-0.847699	3.17155
chr1	19200000	0.000995362	-2.41925	0.00390334	-1.01511	3.76445
chr1	19220000	0.00119422	-2.08165	0.00407106	-0.99718	3.28869
chr1	19240000	0.00169753	-1.51475	0.00464759	-0.970746	2.66053
chr1	19260000	0.00237082	-1.02495	0.00524377	-1.03371	2.11235
chr1	19280000	0.00279383	-0.646063	0.00564734	-0.939695	1.98099
chr1	19300000	0.00294962	-0.268388	0.0058216	-0.822999	1.99545
chr1	19320000	0.0030413	-0.0132198	0.00603649	-0.716039	2.06315
chr1	19340000	0.0029063	0.266263	0.00597753	-0.573218	2.21593
chr1	19360000	0.00287604	0.347725	0.00650164	-0.478722	2.49234
chr1	19380000	0.00271594	0.82334	0.00621862	-0.360081	2.59654
chr1	19400000	0.00258447	1.16851	0.00611118	-0.295205	2.72223
chr1	19420000	0.00230324	1.14288	0.00604828	-0.265682	3.04377
chr1	19440000	0.0017774	1.02476	0.00572595	-0.176322	3.81054
chr1	19460000	0.0011072	0.795168	0.00586746	0.0225526	6.54831
chr1	19480000	0.000616043	0.240776	0.0059107	0.112164	12.0842
chr1	19500000	0.000293019	-0.368781	0.00571285	0.1839	24.927
chr1	19520000	9.36965e-05	-1.17425	0.00597491	0.275036	83.0747
chr1	19540000	0.000307672	0.803431	0.00614	0.293429	26.0956
chr1	19560000	0.000527268	1.51529	0.00562244	0.350648	14.1059
chr1	19580000	0.000750436	1.53943	0.00562244	0.350714	9.91116
chr1	19600000	0.001035	1.52918	0.0053237	0.311809	6.75117
chr1	19620000	0.0013482	1.42721	0.00499088	0.276413	4.82402
chr1	19640000	0.00169605	1.50321	0.00526342	0.33543	4.09268
chr1	19660000	0.00228627	1.65055	0.00496337	0.449706	2.92896
chr1	19680000	0.00273364	1.74253	0.00448904	0.56145	2.2643
chr1	19700000	0.0031297	1.73837	0.00460828	0.642065	2.06182
chr1	19720000	0.00359892	1.67391	0.00398458	0.733549	1.57726
chr1	19740000	0.00380707	1.58646	0.0039492	0.713647	1.4723
chr1	19760000	0.00399261	1.52034	0.00421126	0.600441	1.46531
chr1	19780000	0.00409803	1.58059	0.0042414	0.580797	1.43242
chr1	19800000	0.00403375	1.61184	0.00446677	0.596473	1.53718
chr1	19820000	0.00431268	1.62685	0.00428202	0.608074	1.38136
chr1	19840000	0.00406394	1.63179	0.00382735	0.585156	1.30453
chr1	19860000	0.00348381	1.55542	0.00360329	0.419283	1.38709
chr1	19880000	0.00303777	1.48303	0.00348143	0.281932	1.49514
chr1	19900000	0.00263973	1.46011	0.00331896	0.19224	1.61032
chr1	19920000	0.00214967	1.50766	0.00328227	0.12784	1.92944
chr1	19940000	0.0017298	1.54828	0.00267823	0.0403865	1.92051
chr1	19960000	0.00133678	1.50626	0.00226549	0.0468406	2.10509
chr1	19980000	0.00100743	1.27372	0.00196674	0.0397152	2.42124
chr1	20000000	0.00079237	1.06342	0.0016562	-0.0708876	2.53086
chr1	20020000	0.000213033	0.189328	0.0017073	-0.00172581	9.85131
chr1	20040000	0.00011222	-0.756549	0.00216328	0.0893115	24.1625
chr1	20060000	0.000105423	-0.8542	0.002369	0.1585	28.5795
chr1	20080000	0.000103459	-0.877879	0.00245286	0.192325	30.3658
chr1	20100000	0.000103904	-0.948294	0.0023821	0.195207	29.3811
chr1	20120000	0.00010131	-1.07604	0.00268216	0.227577	34.157
chr1	20140000	9.82542e-05	-1.0984	0.00306476	0.26219	40.5299
chr1	20160000	8.3551e-05	-0.967005	0.00345261	0.295328	54.0576
chr1	20180000	8.01273e-05	-1.05882	0.00399638	0.300437	65.3124
chr1	20200000	8.15064e-05	-0.894893	0.00424664	0.340242	68.7791
chr1	20220000	7.35087e-05	-1.13892	0.00437112	0.346194	78.5915
chr1	20240000	7.80832e-05	-1.14466	0.00429381	0.323649	72.3494
chr1	20260000	7.85842e-05	-1.17259	0.00459649	0.310209	76.7465
chr1	20280000	7.9551e-05	-1.4831	0.00489785	0.273326	80.181
chr1	20300000	7.96183e-05	-1.55731	0.00514288	0.258271	83.8625
chr1	20320000	7.33971e-05	-1.55824	0.0053368	0.246411	94.1719
chr1	20340000	7.51034e-05	-1.68496	0.00527522	0.225259	90.5756
chr1	20360000	7.59129e-05	-1.72672	0.00509571	0.183771	85.8206
chr1	20380000	7.24066e-05	-1.81838	0.00497385	0.165285	87.4874
chr1	20400000	6.62144e-05	-1.91071	0.00487689	0.153244	93.5685
chr1	20420000	6.6219e-05	-1.94478	0.00508653	0.169999	97.9259
chr1	20440000	5.99118e-05	-2.08614	0.00481006	0.146355	101.848
chr1	20460000	6.03373e-05	-2.16603	0.00474717	0.138272	99.6383
chr1	20480000	5.71086e-05	-2.06148	0.00449428	0.122175	99.327
chr1	20500000	5.20966e-05	-2.13082	0.00447987	0.135421	108.836
chr1	20520000	5.11971e-05	-2.2058	0.00417588	0.12246	102.953
chr1	20540000	5.13172e-05	-2.12838	0.00403306	0.0994792	98.7191
chr1	20560000	5.02874e-05	-2.17429	0.00421912	0.140756	106.308
chr1	20580000	5.86398e-05	-1.96114	0.00432526	0.145473	93.5519
chr1	20600000	6.14028e-05	-2.06138	0.00425843	0.127038	87.6224
chr1	20620000	6.83823e-05	-1.89783	0.00379328	0.0675377	69.208
chr1	20640000	7.65823e-05	-1.77135	0.00378018	0.040445	61.2288
chr1	20660000	7.36722e-05	-1.66442	0.00334778	-0.0158854	55.6868
chr1	20680000	7.00611e-05	-1.64965	0.00352336	0.0541152	62.5636
chr1	20700000	7.0448e-05	-1.71203	0.00347357	0.00642716	60.7159
chr1	20720000	7.29877e-05	-1.72681	0.00381949	0.0270508	64.726
chr1	20740000	7.27089e-05	-1.73717	0.00404748	0.101292	69.9508
chr1	20760000	8.45636e-05	-1.56478	0.00433181	0.129203	64.7495
chr1	20780000	9.51226e-05	-1.58815	0.00421781	0.142272	56.2013
chr1	20800000	0.000105949	-1.54334	0.00451263	0.130686	53.854
chr1	20820000	0.000107773	-1.60513	0.00522936	0.153378	61.6438
chr1	20840000	0.000108289	-1.56407	0.00563554	0.177933	66.455
chr1	20860000	0.000112085	-1.49065	0.00591595	0.194593	67.6323
chr1	20880000	0.000108275	-1.47921	0.00606139	0.217906	72.0797
chr1	20900000	0.00010808	-1.42515	0.0061007	0.246137	73.102
chr1	20920000	0.000104879	-1.39258	0.005477	0.237357	67.5099
chr1	20940000	0.000114727	-1.3014	0.00511667	0.199124	57.2017
chr1	20960000	0.000102444	-1.43229	0.00454932	0.131752	56.162
chr1	20980000	8.35866e-05	-1.56295	0.00430822	0.0851959	64.547
chr1	21000000	6.96211e-05	-1.54358	0.00433181	0.117539	78.4537
chr1	21020000	5.87152e-05	-1.46633	0.00425057	0.169748	92.2856
chr1	21040000	5.02759e-05	-1.63698	0.00398458	0.159104	100.808
chr1	21060000	4.56727e-05	-1.83771	0.00406451	0.179662	113.68
chr1	21080000	4.91912e-05	-1.80018	0.00391776	0.146888	101.045
chr1	21100000	4.85395e-05	-1.78423	0.0034395	0.0609776	88.2833
chr1	21120000	5.56162e-05	-1.9367	0.00344343	0.0585805	77.0986
chr1	21140000	4.62092e-05	-2.17345	0.00346178	0.0425159	92.9683
chr1	21160000	4.79288e-05	-2.13067	0.00341723	0.0551118	88.718
chr1	21180000	5.26139e-05	-2.07056	0.00369632	0.142685	89.0532
chr1	21200000	5.39595e-05	-2.08633	0.00339233	0.109597	79.1387
chr1	21220000	5.70098e-05	-2.10054	0.0030058	0.0111538	64.9902
chr1	21240000	6.25931e-05	-1.98118	0.00284725	-0.0495207	55.3374
chr1	21260000	6.61368e-05	-2.04536	0.00295732	-0.0600723	54.2715
chr1	21280000	6.57268e-05	-2.12086	0.0029547	-0.108052	53.9884
chr1	21300000	7.34186e-05	-2.06141	0.00324034	-0.0194484	54.044
chr1	21320000	6.83789e-05	-1.89795	0.00376576	0.0709701	68.7596
chr1	21340000	6.45251e-05	-1.86935	0.00409989	0.126961	80.2768
chr1	21360000	6.04113e-05	-1.88675	0.00450477	0.166106	94.9862
chr1	21380000	5.53416e-05	-1.90831	0.00464759	0.172107	107.109
chr1	21400000	5.3353e-05	-1.95788	0.00496861	0.213935	119.81
chr1	21420000	4.95687e-05	-1.92358	0.00502626	0.243002	131.236
chr1	21440000	4.94364e-05	-1.93019	0.00488737	0.259069	128.373
chr1	21460000	5.20092e-05	-1.80158	0.00429774	0.237285	106.824
chr1	21480000	5.79982e-05	-1.788	0.00401603	0.225877	89.3041
chr1	21500000	5.04121e-05	-1.88142	0.00362818	0.208919	92.4963
chr1	21520000	4.69994e-05	-1.96281	0.00363736	0.18874	99.0484
chr1	21540000	4.99492e-05	-1.90456	0.00348012	0.161086	88.6584
chr1	21560000	5.20127e-05	-1.9366	0.00343033	0.100839	82.8671
chr1	21580000	5.86109e-05	-1.76025	0.00286167	0.0108179	60.1793
chr1	21600000	6.07808e-05	-1.70642	0.00244631	-0.10559	48.3625
chr1	21620000	6.25016e-05	-1.75853	0.00254982	-0.10384	49.0401
chr1	21640000	5.66683e-05	-1.88979	0.00297959	0.0125621	64.8316
chr1	21660000	4.96967e-05	-1.91719	0.00311193	0.0298178	77.497
chr1	21680000	4.39855e-05	-1.98126	0.00339233	0.0300944	95.4546
chr1	21700000	4.40361e-05	-1.97849	0.00389286	0.0565172	110.033
chr1	21720000	5.3994e-05	-1.84244	0.00390203	0.0518305	89.8618
chr1	21740000	5.17711e-05	-1.81348	0.00413789	0.110823	100.638
chr1	21760000	5.49299e-05	-1.79796	0.00426236	0.164576	98.8121
chr1	21780000	5.18237e-05	-1.90217	0.004776	0.19313	118.055
chr1	21800000	5.29936e-05	-1.75237	0.00531452	0.224002	129.288
chr1	21820000	5.34754e-05	-1.82236	0.00530404	0.20398	127.343
chr1	21840000	5.64773e-05	-1.77	0.00506426	0.178563	114.518
chr1	21860000	5.79749e-05	-1.83153	0.00538135	0.179719	118.574
chr1	21880000	6.12265e-05	-1.77202	0.00523853	0.191375	109.561
chr1	21900000	5.91389e-05	-1.77963	0.00509702	0.189298	110.317
chr1	21920000	5.42868e-05	-1.87242	0.00479696	0.157512	112.357
chr1	21940000	5.59287e-05	-2.00116	0.00487296	0.0944914	109.327
chr1	21960000	5.90639e-05	-2.01672	0.00480875	0.0479886	101.154
chr1	21980000	6.10954e-05	-2.03981	0.00460435	-0.00458503	92.5809
chr1	22000000	5.89186e-05	-2.18877	0.00432788	-0.029161	89.7572
chr1	22020000	5.84203e-05	-2.17657	0.00395445	-0.0496799	82.343
chr1	22040000	6.01406e-05	-2.14219	0.00371466	-0.0789843	74.6564
chr1	22060000	6.39294e-05	-2.06317	0.00322331	-0.123007	60.352
chr1	22080000	6.28868e-05	-1.96968	0.00295339	-0.135395	56.0602
chr1	22100000	6.6659e-05	-1.92823	0.00253934	-0.183896	44.9819
chr1	22120000	6.08918e-05	-1.97833	0.00248692	-0.223955	47.791
chr1	22140000	5.93431e-05	-2.00533	0.00240962	-0.136815	48.4543
chr1	22160000	4.97687e-05	-2.00146	0.00260354	-0.0162398	64.1023
chr1	22180000	5.09756e-05	-2.02722	0.00294421	0.0412869	71.6568
chr1	22200000	4.90973e-05	-2.0339	0.00322462	0.0681688	81.9528
chr1	22220000	5.38757e-05	-2.0527	0.00356398	0.0833406	82.8107
chr1	22240000	5.32276e-05	-2.15372	0.00376707	0.0808938	88.5495
chr1	22260000	4.9471e-05	-2.17417	0.00431215	0.097334	109.44
chr1	22280000	4.85847e-05	-2.31879	0.00505902	0.128424	131.597
chr1	22300000	4.69035e-05	-2.39151	0.00514681	0.118818	138.399
chr1	22320000	4.78701e-05	-2.38202	0.00544424	0.167723	144.919
chr1	22340000	6.20028e-05	-2.19502	0.00514943	0.11928	104.759
chr1	22360000	7.16108e-05	-2.22456	0.00482317	0.0584601	83.8682
chr1	22380000	6.45231e-05	-2.24748	0.00483889	0.109449	94.4003
chr1	22400000	6.50522e-05	-2.20187	0.00476158	0.131306	92.5617
chr1	22420000	5.8121e-05	-2.2494	0.00437112	0.1185	94.8488
chr1	22440000	5.43455e-05	-2.20926	0.00435146	0.155078	101.76
chr1	22460000	5.67949e-05	-2.20816	0.00431084	0.175725	96.8791
chr1	22480000	5.83591e-05	-2.21009	0.00391514	0.133266	84.8712
chr1	22500000	5.6546e-05	-2.15319	0.0045598	0.175838	102.927
chr1	22520000	6.39921e-05	-2.06084	0.00428595	0.146452	84.9656
chr1	22540000	5.54788e-05	-2.05779	0.00479434	0.218406	111.281
chr1	22560000	4.77986e-05	-1.87362	0.00506295	0.266755	137.758
chr1	22580000	5.32194e-05	-1.87925	0.00490571	0.222187	118.792
chr1	22600000	5.37759e-05	-1.8963	0.00467117	0.175748	110.871
chr1	22620000	6.17918e-05	-1.66134	0.00533156	0.20411	110.779
chr1	22640000	5.99457e-05	-1.69981	0.00526604	0.183346	112.303
chr1	22660000	5.69142e-05	-1.70366	0.00531976	0.178001	119.358
chr1	22680000	8.59173e-05	-1.28852	0.00568402	0.214147	85.1158
chr1	22700000	0.000114889	-1.57952	0.0056552	0.253815	63.8479
chr1	22720000	0.000109262	-1.5927	0.00564079	0.272997	67.2283
chr1	22740000	0.000115252	-1.59604	0.00517563	0.239325	58.0768
chr1	22760000	0.000128353	-1.7094	0.00507343	0.247186	51.2015
chr1	22780000	0.000152108	-1.84209	0.0050695	0.269628	43.3708
chr1	22800000	0.000176272	-1.87188	0.00529749	0.257992	39.0153
chr1	22820000	0.000182551	-1.9394	0.0049293	0.233794	34.8815
chr1	22840000	0.000206615	-1.95369	0.00532501	0.265013	33.5067
chr1	22860000	0.000219791	-1.94629	0.00515074	0.292774	30.6401
chr1	22880000	0.000198999	-2.11015	0.00489654	0.286827	32.1325
chr1	22900000	0.000185273	-2.04664	0.00460828	0.229717	32.1039
chr1	22920000	0.000212263	-2.03403	0.00487558	0.219928	29.5874
chr1	22940000	0.000211367	-2.06446	0.00506033	0.256321	31.0701
chr1	22960000	0.000210663	-2.03243	0.0049673	0.2448	30.5287
chr1	22980000	0.000201862	-1.89943	0.00486247	0.216447	31.006
chr1	23000000	0.000193028	-1.85756	0.00492013	0.253985	33.0637
chr1	23020000	0.000192229	-1.8429	0.00491227	0.249017	33.1142
chr1	23040000	0.000181195	-1.81261	0.00445891	0.20218	31.5824
chr1	23060000	0.000178102	-1.81651	0.00407892	0.15746	29.1206
chr1	23080000	0.000179134	-1.82924	0.00412609	0.168185	29.3533
chr1	23100000	0.000169608	-1.84605	0.003923	0.172441	29.5021
chr1	23120000	0.000151193	-1.85802	0.00367142	0.166621	30.9355
chr1	23140000	0.000148389	-1.89089	0.00353646	0.102456	29.9551
chr1	23160000	0.000135466	-1.92704	0.00314731	0.0575084	28.9244
chr1	23180000	0.000131441	-1.9349	0.00295863	0.00719501	27.722
chr1	23200000	0.000124311	-2.00515	0.00272933	-0.0889393	26.4795
chr1	23220000	0.000114334	-2.0308	0.00282236	0.0154117	30.456
chr1	23240000	0.000110019	-2.10519	0.00319448	0.0738997	36.2747
chr1	23260000	0.000119792	-2.04355	0.00377756	0.119077	39.7751
chr1	23280000	0.00011488	-2.00026	0.00362687	0.123721	39.8602
chr1	23300000	0.000128679	-1.97125	0.00343819	0.087308	33.4759
chr1	23320000	0.000140053	-1.84034	0.00322986	0.0558964	28.7011
chr1	23340000	0.000144761	-1.71435	0.00295208	0.0606917	25.4055
chr1	23360000	0.000155278	-1.71878	0.00295994	0.0512069	23.6999
chr1	23380000	0.000158237	-1.66596	0.00275946	0.0804268	21.817
chr1	23400000	0.000174382	-1.45406	0.00248037	0.0789646	17.7892
chr1	23420000	0.000177251	-1.45983	0.00261533	-0.0140202	18.0889
chr1	23440000	0.000179379	-1.32826	0.00216066	-0.081437	14.551
chr1	23460000	0.000178733	-1.27992	0.00156317	-0.243869	10.1874
chr1	23480000	0.000182785	-1.30768	0.00148062	-0.355449	9.19505
chr1	23500000	0.000176043	-1.28778	0.00162869	-0.3673	10.4729
chr1	23520000	0.000174984	-1.24477	0.00161427	-0.363113	10.4533
chr1	23540000	0.000164468	-1.24958	0.00157759	-0.368455	10.8552
chr1	23560000	0.000152192	-1.16959	0.00151207	-0.339166	11.321
chr1	23580000	0.000142292	-1.36098	0.00151862	-0.342896	12.1506
chr1	23600000	0.000120708	-1.61173	0.00200998	-0.0639715	20.1929
chr1	23620000	0.000116714	-1.63487	0.00183571	-0.00132079	19.3353
chr1	23640000	0.000116213	-1.74131	0.00218687	0.11002	23.6902
chr1	23660000	9.8419e-05	-1.87794	0.00224583	0.108858	28.7205
chr1	23680000	0.000104054	-1.92063	0.00224845	0.0783826	27.0219
chr1	23700000	0.000106114	-1.97887	0.00262844	0.17459	31.6087
chr1	23720000	0.000100567	-2.06907	0.00275422	0.173685	34.9414
chr1	23740000	0.000115385	-2.16681	0.00308048	0.175645	34.0757
chr1	23760000	0.000146079	-2.08066	0.00346964	0.156323	30.1938
chr1	23780000	0.000162175	-2.06923	0.00397934	0.19681	31.4563
chr1	23800000	0.000182124	-2.01893	0.00377101	0.122528	26.1356
chr1	23820000	0.000190738	-2.02046	0.00344081	0.0654498	22.4965
chr1	23840000	0.000192887	-1.99247	0.00314207	-0.0195874	19.9463
chr1	23860000	0.000208201	-1.98868	0.00311324	-0.0131792	18.3351
chr1	23880000	0.000205873	-1.94061	0.00283415	-0.0175112	16.8643
chr1	23900000	0.000215025	-1.83824	0.00229169	-0.0901832	12.8502
chr1	23920000	0.000216902	-1.83816	0.00217508	-0.125575	11.9964
chr1	23940000	0.000230852	-1.67876	0.0018475	-0.179738	9.45863
chr1	23960000	0.000228366	-1.62258	0.00157496	-0.288825	7.95095
chr1	23980000	0.000211356	-1.54968	0.00109671	-0.620542	5.52386
chr1	24000000	0.000206898	-1.5977	0.00110981	-0.682868	5.62133
chr1	24020000	0.000266822	-1.26596	0.00182392	-0.145587	8.14113
chr1	24040000	0.000501215	-0.593649	0.00245548	0.117243	6.17694
chr1	24060000	0.000596001	-0.995394	0.00286298	0.111038	6.04871
chr1	24080000	0.000691773	-1.11635	0.00334778	0.15947	6.15604
chr1	24100000	0.000699019	-1.12149	0.00400031	0.204377	7.34793
chr1	24120000	0.000688774	-1.11946	0.00417064	0.231334	7.81813
chr1	24140000	0.000661028	-1.14022	0.00423616	0.216846	8.24958
chr1	24160000	0.000642894	-1.1427	0.00415885	0.236183	8.36072
chr1	24180000	0.000739306	-1.11039	0.00469476	0.293703	8.30429
chr1	24200000	0.00110385	-1.06599	0.00493716	0.406635	5.9832
chr1	24220000	0.00146383	-1.07964	0.00480351	0.460293	4.43648
chr1	24240000	0.00173737	-1.20097	0.00469083	0.545665	3.71153
chr1	24260000	0.0017811	-1.03313	0.00503674	0.604479	3.93157
chr1	24280000	0.00194774	-0.965891	0.00507474	0.665133	3.6643
chr1	24300000	0.00215058	-0.962057	0.00503412	0.694318	3.31029
chr1	24320000	0.00233406	-0.954308	0.00530142	0.711096	3.22212
chr1	24340000	0.0025159	-0.948235	0.00561065	0.747464	3.18513
chr1	24360000	0.00256099	-0.956502	0.00619111	0.776664	3.47151
chr1	24380000	0.00257449	-0.960167	0.00603125	0.767246	3.35829
chr1	24400000	0.00233296	-0.932999	0.00593298	0.726087	3.61779
chr1	24420000	0.00192404	-0.929112	0.00550976	0.680038	4.03874
chr1	24440000	0.00141214	-0.897994	0.00528439	0.562459	5.16082
chr1	24460000	0.00127529	-0.96677	0.00463973	0.520832	4.97728
chr1	24480000	0.00100081	-0.983424	0.0041654	0.452124	5.618
chr1	24500000	0.000792195	-1.07661	0.003999	0.437252	6.79393
chr1	24520000	0.000837798	-1.694	0.00356529	0.394691	5.67931
chr1	24540000	0.000931627	-2.09365	0.00321151	0.307991	4.52112
chr1	24560000	0.00117198	-2.234	0.00266381	0.146444	2.88344
chr1	24580000	0.00131689	-2.36265	0.00234148	0.0499502	2.21003
chr1	24600000	0.00123578	-2.4705	0.00237817	0.0667924	2.40061
chr1	24620000	0.00139959	-2.32492	0.0029298	0.198865	2.68476
chr1	24640000	0.00150943	-2.2187	0.00314076	0.283481	2.71542
chr1	24660000	0.00182917	-1.91742	0.00321544	0.296564	2.30016
chr1	24680000	0.00192479	-1.83943	0.00372515	0.333225	2.55124
chr1	24700000	0.00190657	-1.84533	0.00369632	0.296808	2.53692
chr1	24720000	0.00167329	-1.71792	0.00389548	0.309142	3.05398
chr1	24740000	0.00141701	-1.55598	0.00398196	0.291723	3.67336
chr1	24760000	0.00113763	-1.20644	0.00427285	0.29756	4.91556
chr1	24780000	0.000892597	-0.591435	0.00460304	0.307789	6.76307
chr1	24800000	0.000842126	-0.451851	0.00442746	0.255878	6.82246
chr1	24820000	0.00078905	-0.960673	0.00438684	0.277091	7.24592
chr1	24840000	0.000813433	-1.45035	0.0046358	0.310164	7.47767
chr1	24860000	0.000655111	-1.9896	0.00503281	0.381507	10.2256
chr1	24880000	0.000828533	-1.8665	0.00529225	0.438619	8.59893
chr1	24900000	0.0010821	-1.60919	0.00556217	0.49539	6.99727
chr1	24920000	0.00124651	-1.5973	0.00590546	0.524505	6.48588
chr1	24940000	0.00136026	-1.61132	0.00642041	0.587154	6.54033
chr1	24960000	0.00158799	-1.6939	0.00660254	0.643154	5.82315
chr1	24980000	0.00175881	-1.72964	0.00648723	0.715666	5.23685
chr1	25000000	0.00198861	-1.78475	0.00655012	0.790487	4.74205
chr1	25020000	0.00206171	-1.73865	0.00637586	0.804168	4.46349
chr1	25040000	0.00204268	-1.69079	0.00628414	0.788156	4.42716
chr1	25060000	0.00187202	-1.75952	0.00595787	0.746496	4.54475
chr1	25080000	0.00160858	-1.88575	0.00586484	0.679622	5.1417
chr1	25100000	0.00135366	-2.0484	0.00562244	0.623217	5.79519
chr1	25120000	0.00119025	-2.09848	0.00572595	0.56576	6.63871
chr1	25140000	0.00105276	-2.07794	0.00576264	0.473304	7.41942
chr1	25160000	0.000815995	-2.02723	0.00607842	0.341881	9.83658
chr1	25180000	0.000632889	-1.96871	0.00647675	0.219428	13.1806
chr1	25200000	0.000399943	-1.74999	0.00672177	0.027767	20.791
chr1	25220000	0.000198346	-1.95635	0.00688556	-0.0580337	42.1531
chr1	25240000	8.26597e-05	-2.20752	0.00660385	-0.205218	93.8861
chr1	25260000	7.64847e-05	-2.31293	0.00697597	-0.240745	106.323
chr1	25280000	6.6363e-05	-2.45534	0.00664053	-0.267695	115.93
chr1	25300000	6.37948e-05	-2.3986	0.00655012	-0.35218	116.651
chr1	25320000	7.55741e-05	-2.40097	0.00626186	-0.504418	90.7845
chr1	25340000	7.59699e-05	-2.3274	0.00623435	-0.531138	89.3321
chr1	25360000	7.42985e-05	-2.49384	0.00606663	-0.553925	88.39
chr1	25380000	7.29867e-05	-2.3903	0.00598408	-0.554857	88.734
chr1	25400000	6.94634e-05	-2.36185	0.0056552	-0.550142	88.2123
chr1	25420000	6.87494e-05	-2.10351	0.00540493	-0.579298	84.575
chr1	25440000	6.38817e-05	-2.18602	0.00545341	-0.449078	94.7894
chr1	25460000	6.23076e-05	-2.24161	0.00536956	-0.4849	94.8694
chr1	25480000	6.68182e-05	-2.19694	0.00526604	-0.546737	85.4649
chr1	25500000	7.24376e-05	-2.14724	0.0053499	-0.452762	81.9343
chr1	25520000	6.52902e-05	-2.01264	0.00552417	-0.274096	97.8813
chr1	25540000	7.02108e-05	-2.02404	0.00538266	-0.254157	89.0958
chr1	25560000	6.96327e-05	-1.9188	0.00515205	-0.22921	86.4769
chr1	25580000	7.34963e-05	-1.81312	0.00463448	-0.207744	74.0599
chr1	25600000	8.51871e-05	-1.57848	0.00431215	-0.121865	60.6071
chr1	25620000	8.52265e-05	-1.67729	0.00411954	-0.112291	57.9961
chr1	25640000	8.33747e-05	-1.53437	0.00415361	-0.0635482	60.4198
chr1	25660000	9.09673e-05	-1.45579	0.00396362	0.0561725	54.2299
chr1	25680000	0.000105737	-1.33504	0.00407237	0.108237	48.4679
chr1	25700000	0.000103609	-1.2984	0.00410644	0.120841	50.0096
chr1	25720000	9.47337e-05	-1.2949	0.00405796	0.118303	54.0204
chr1	25740000	8.93369e-05	-1.28705	0.00425974	0.152356	60.5637
chr1	25760000	8.97217e-05	-1.23301	0.00445498	0.202079	63.7237
chr1	25780000	8.43439e-05	-1.30513	0.00475372	0.210906	72.4646
chr1	25800000	7.27093e-05	-1.50282	0.00502626	0.207257	88.8122
chr1	25820000	7.94057e-05	-1.44875	0.0048782	0.202026	78.8416
chr1	25840000	9.00407e-05	-1.45108	0.00435146	0.149302	61.3449
chr1	25860000	8.51068e-05	-1.43644	0.00403961	0.140698	60.1416
chr1	25880000	7.63306e-05	-1.44341	0.0037199	0.126842	61.57
chr1	25900000	7.41061e-05	-1.48913	0.00380245	0.16997	65.4135
chr1	25920000	7.97818e-05	-1.5884	0.00368453	0.118831	58.2481
chr1	25940000	8.96952e-05	-1.63026	0.00323248	0.027017	44.5746
chr1	25960000	8.73022e-05	-1.57638	0.00302283	-0.0199541	42.394
chr1	25980000	8.41409e-05	-1.61371	0.00318924	0.0092178	46.7021
chr1	26000000	8.43141e-05	-1.57328	0.00337006	0.064147	49.832
chr1	26020000	7.47737e-05	-1.54495	0.00371728	0.134227	62.9053
chr1	26040000	6.42446e-05	-1.59741	0.00409858	0.166296	81.2682
chr1	26060000	6.39203e-05	-1.56644	0.0046109	0.202739	92.5889
chr1	26080000	6.81122e-05	-1.76513	0.00467903	0.201715	88.1559
chr1	26100000	7.37891e-05	-1.76834	0.00431215	0.14838	74.1651
chr1	26120000	7.50719e-05	-1.61177	0.00441567	0.151208	74.692
chr1	26140000	6.59257e-05	-1.5236	0.00480351	0.179629	93.0751
chr1	26160000	6.648e-05	-1.5448	0.00504067	0.159595	96.4524
chr1	26180000	6.96281e-05	-1.54329	0.00516777	0.169392	94.6066
chr1	26200000	6.32082e-05	-1.59819	0.00498957	0.170407	100.643
chr1	26220000	6.83051e-05	-1.55527	0.00485199	0.157445	90.3208
chr1	26240000	7.02628e-05	-1.55974	0.00483758	0.137492	87.1784
chr1	26260000	6.72802e-05	-1.59831	0.00438291	0.0910726	81.6829
chr1	26280000	5.74522e-05	-1.63021	0.00478517	0.0978222	104.584
chr1	26300000	5.0468e-05	-1.51169	0.00511667	0.142049	128.497
chr1	26320000	4.638e-05	-1.6296	0.00525425	0.195472	145.19
chr1	26340000	4.77666e-05	-1.66537	0.00506295	0.212133	136.312
chr1	26360000	5.39439e-05	-1.7531	0.00516515	0.253077	124.181
chr1	26380000	5.08222e-05	-1.81373	0.0049044	0.232759	124.634
chr1	26400000	5.92349e-05	-1.81739	0.00461483	0.207958	100.106
chr1	26420000	5.92944e-05	-1.8952	0.00452835	0.203347	98.0378
chr1	26440000	5.77478e-05	-2.10483	0.00490702	0.246464	110.054
chr1	26460000	6.10832e-05	-2.16886	0.005553	0.278739	118.521
chr1	26480000	5.93636e-05	-2.14013	0.0055661	0.309112	122.998
chr1	26500000	7.22449e-05	-2.01423	0.00548486	0.30689	99.5479
chr1	26520000	7.76067e-05	-1.98279	0.00530666	0.284077	89.2451
chr1	26540000	9.88822e-05	-1.81612	0.00513632	0.27841	67.7167
chr1	26560000	9.69774e-05	-1.76412	0.00489261	0.284636	65.8541
chr1	26580000	0.00011721	-1.59805	0.00485199	0.290278	54.0964
chr1	26600000	0.000131416	-1.57683	0.00500137	0.276069	49.5901
chr1	26620000	0.000140559	-1.55741	0.00534073	0.282177	49.572
chr1	26640000	0.000165619	-1.39821	0.00508391	0.23619	39.673
chr1	26660000	0.000178514	-1.30399	0.00445891	0.184037	31.9362
chr1	26680000	0.000193661	-1.25687	0.00409727	0.140666	26.807
chr1	26700000	0.000190982	-1.2828	0.00413789	0.113141	27.2941
chr1	26720000	0.000193768	-1.34748	0.00437898	0.151088	28.6969
chr1	26740000	0.000182613	-1.49443	0.00463317	0.136975	32.1223
chr1	26760000	0.000199952	-1.6813	0.00424009	0.0754029	26.5009
chr1	26780000	0.000198707	-1.81849	0.0041523	0.0397263	25.9167
chr1	26800000	0.000186524	-1.88364	0.00475503	0.077923	31.8758
chr1	26820000	0.000179586	-1.98101	0.004776	0.0904785	33.3421
chr1	26840000	0.000161893	-2.04759	0.00477469	0.114059	37.1605
chr1	26860000	0.000148494	-2.15018	0.00499743	0.105752	42.3295
chr1	26880000	0.000136141	-2.23167	0.00509964	0.116704	47.2235
chr1	26900000	0.000129841	-2.25753	0.00520446	0.116697	50.5325
chr1	26920000	0.000133468	-2.27609	0.00507736	0.102635	47.8168
chr1	26940000	0.00014203	-2.27707	0.00513895	0.118155	45.6281
chr1	26960000	0.000128104	-2.2324	0.00538397	0.117599	52.9942
chr1	26980000	0.0001182	-2.25343	0.00557134	0.167034	60.0526
chr1	27000000	0.000126458	-2.24743	0.00528963	0.237416	54.075
chr1	27020000	0.000129809	-2.23055	0.00535121	0.23235	53.2368
chr1	27040000	0.000139803	-2.2875	0.005515	0.272816	51.3683
chr1	27060000	0.000161099	-2.27352	0.00572464	0.32337	46.7495
chr1	27080000	0.000178425	-2.27282	0.00544293	0.340834	40.2742
chr1	27100000	0.00017337	-2.30705	0.00501447	0.354533	38.2911
chr1	27120000	0.000173617	-2.30392	0.00515991	0.293876	38.8667
chr1	27140000	0.000160106	-2.2544	0.00520839	0.304929	42.6382
chr1	27160000	0.000170953	-2.2259	0.00548486	0.316924	42.1545
chr1	27180000	0.00017852	-2.13618	0.00540231	0.285815	39.51
chr1	27200000	0.000189827	-2.13015	0.00549665	0.188025	37.0533
chr1	27220000	0.00018775	-2.11407	0.00551893	0.197315	37.6875
chr1	27240000	0.000174634	-2.06256	0.00530666	0.167494	38.719
chr1	27260000	0.000192002	-1.77993	0.00522936	0.179341	34.7892
chr1	27280000	0.000235012	-1.38705	0.00590546	0.183922	32.1276
chr1	27300000	0.000273753	-1.20979	0.00589629	0.206545	27.6677
chr1	27320000	0.000306993	-0.929913	0.00557789	0.244377	23.5223
chr1	27340000	0.000319172	-0.847578	0.00561851	0.262463	22.8741
chr1	27360000	0.000344513	-0.588307	0.00531976	0.25227	20.023
chr1	27380000	0.000402479	-0.487631	0.00503019	0.255818	16.218
chr1	27400000	0.000427663	-0.159928	0.00480351	0.265734	14.6048
chr1	27420000	0.000444195	-0.0392645	0.00468559	0.248941	13.669
chr1	27440000	0.000461599	-0.279997	0.00448904	0.179801	12.4232
chr1	27460000	0.000436118	-0.381656	0.00437767	0.12738	12.683
chr1	27480000	0.000407799	-0.700402	0.00392955	0.0828768	12.0614
chr1	27500000	0.000396606	-0.956005	0.0043174	0.056981	13.5509
chr1	27520000	0.000395448	-1.01029	0.00443008	0.0511235	13.9279
chr1	27540000	0.00040775	-1.11174	0.00444449	0.0111957	13.436
chr1	27560000	0.000379043	-1.27598	0.00478648	0.0603972	15.7308
chr1	27580000	0.000321845	-1.54316	0.00522411	0.0678342	20.2525
chr1	27600000	0.000298717	-1.82614	0.00539838	0.0707825	22.5625
chr1	27620000	0.000309117	-1.99446	0.00530273	0.0289604	21.2265
chr1	27640000	0.0003377	-1.99169	0.00567747	0.040706	20.8555
chr1	27660000	0.000349191	-2.04783	0.00579147	0.0360929	20.5538
chr1	27680000	0.000346809	-2.08279	0.00603911	0.038065	21.589
chr1	27700000	0.000356712	-1.93056	0.00609808	0.0694866	21.3373
chr1	27720000	0.000329831	-2.09498	0.00577181	0.0661203	21.826
chr1	27740000	0.000316212	-2.15873	0.00513108	0.0414207	20.1323
chr1	27760000	0.000319551	-2.17057	0.00454276	-0.0035749	17.4677
chr1	27780000	0.000327186	-2.09575	0.00440256	0.00190569	16.5532
chr1	27800000	0.000340999	-1.98686	0.00390859	-0.000433155	14.0935
chr1	27820000	0.000337718	-1.87404	0.00346047	0.00839305	12.6229
chr1	27840000	0.000336361	-1.69978	0.00304904	0.0378099	11.2379
chr1	27860000	0.000358798	-1.44907	0.00305559	0.137135	10.7826
chr1	27880000	0.000352716	-1.33997	0.00303331	0.230122	11.1011
chr1	27900000	0.000360095	-1.59495	0.00249348	0.241073	8.95863
chr1	27920000	0.000371331	-1.63445	0.00254196	0.199224	8.78032
chr1	27940000	0.000368977	-1.51435	0.00322462	0.264999	11.3621
chr1	27960000	0.000366977	-1.40697	0.00369632	0.222531	12.9814
chr1	27980000	0.000341236	-1.43365	0.00408416	0.217839	15.4105
chr1	28000000	0.000307741	-1.45644	0.00446546	0.184596	18.5549
chr1	28020000	0.000279483	-1.48487	0.00507998	0.226157	23.4432
chr1	28040000	0.000230727	-1.59277	0.00510226	0.204682	28.3955
chr1	28060000	0.000184342	-1.82177	0.00469083	0.169698	32.4381
chr1	28080000	0.000161884	-1.81952	0.00424926	0.11566	33.0844
chr1	28100000	0.000120733	-1.51165	0.00434229	0.0877501	45.0653
chr1	28120000	9.30415e-05	-0.935818	0.00484806	0.160707	66.2991
chr1	28140000	0.000101489	-1.1096	0.00487165	0.14609	60.8897
chr1	28160000	0.000115715	-1.30504	0.00461745	0.175505	50.9296
chr1	28180000	0.000145515	-1.02344	0.00434622	0.216406	38.4454
chr1	28200000	0.000171798	-0.71435	0.00433705	0.256269	32.7624
chr1	28220000	0.000234129	-0.148291	0.00397017	0.218041	21.8344
chr1	28240000	0.000312372	0.280854	0.00383259	0.256494	15.9236
chr1	28260000	0.000435624	0.717905	0.00386797	0.266789	11.548
chr1	28280000	0.000491851	0.93729	0.00441305	0.316451	11.7875
chr1	28300000	0.000555712	0.583458	0.00453228	0.294162	10.6665
chr1	28320000	0.000627596	0.356241	0.00428988	0.223081	8.81054
chr1	28340000	0.000662694	0.266815	0.00403961	0.202153	7.82326
chr1	28360000	0.000690633	0.207359	0.00419292	0.160175	7.72393
chr1	28380000	0.000714647	0.107307	0.00397148	0.0639701	6.92812
chr1	28400000	0.000723604	-0.0463898	0.00434098	0.1024	7.54022
chr1	28420000	0.0006838	-0.237343	0.00478255	0.114156	8.81261
chr1	28440000	0.00062878	-0.430552	0.00517301	0.116199	10.3706
chr1	28460000	0.000554013	-0.816415	0.00531845	0.0607007	11.9596
chr1	28480000	0.000536545	-1.0308	0.00495944	0.00642332	11.3821
chr1	28500000	0.000499033	-1.02966	0.00516777	0.00167	12.7386
chr1	28520000	0.000435365	-1.06217	0.00520184	0.0120835	14.7309
chr1	28540000	0.000377448	-1.08499	0.0053748	0.0412562	17.6665
chr1	28560000	0.000321648	-1.17961	0.00566044	0.112204	22.1648
chr1	28580000	0.00028143	-1.30618	0.00607187	0.171625	27.5142
chr1	28600000	0.000241382	-1.33205	0.00581374	0.157952	30.6279
chr1	28620000	0.000228787	-1.27464	0.00519791	0.131977	28.7343
chr1	28640000	0.00021272	-1.42517	0.00518612	0.165841	31.0539
chr1	28660000	0.000544176	0.234879	0.00562899	0.182753	13.2221
chr1	28680000	0.00081067	0.887709	0.00599587	0.165845	9.42084
chr1	28700000	0.00100905	1.1804	0.00607449	0.182493	7.69459
chr1	28720000	0.00137225	1.3707	0.00601422	0.13497	5.54654
chr1	28740000	0.00166106	1.37143	0.0059605	0.0792678	4.48812
chr1	28760000	0.0021062	1.51514	0.00569451	-0.0664606	3.27693
chr1	28780000	0.00237883	1.56904	0.00558837	-0.127238	2.80936
chr1	28800000	0.00262874	1.44929	0.0057954	-0.107845	2.64782
chr1	28820000	0.00349193	1.09848	0.00644923	-0.291488	2.12807
chr1	28840000	0.0041367	0.979243	0.00671653	-0.418323	1.81613
chr1	28860000	0.00395196	0.867745	0.00636537	-0.447	1.78936
chr1	28880000	0.00389175	0.737911	0.00616883	-0.51465	1.73245
chr1	28900000	0.00387618	0.646205	0.00620421	-0.550947	1.73395
chr1	28920000	0.00364236	0.547944	0.00634179	-0.48599	1.91623
chr1	28940000	0.00354625	0.474384	0.00633393	-0.498385	1.95984
chr1	28960000	0.00343181	0.336528	0.00627758	-0.476156	2.01798
chr1	28980000	0.00357056	0.266456	0.00602601	-0.591035	1.81032
chr1	29000000	0.0034767	0.238131	0.0057954	-0.641115	1.76587
chr1	29020000	0.00273149	-0.0406238	0.00574037	-0.45557	2.32988
chr1	29040000	0.00230409	-0.299303	0.00572071	-0.268233	2.87618
chr1	29060000	0.00213928	-0.348802	0.00598277	-0.178119	3.30662
chr1	29080000	0.00189447	-0.39216	0.00602863	-0.102628	3.82635
chr1	29100000	0.00169294	-0.462279	0.0060509	-0.0174038	4.3786
chr1	29120000	0.00158425	-0.533469	0.0059107	-0.00965672	4.57826
chr1	29140000	0.00139289	-0.622734	0.00592512	0.0671871	5.3068
chr1	29160000	0.00106387	-0.859284	0.00590415	0.145893	7.03943
chr1	29180000	0.000644478	-1.37654	0.00555562	0.249931	11.1727
chr1	29200000	0.000492673	-1.65451	0.00511798	0.238471	13.4323
chr1	29220000	0.000364987	-1.2295	0.00495682	0.348829	17.9587
chr1	29240000	0.000144113	-0.968702	0.00474062	0.320896	43.2553
chr1	29260000	0.000114474	-1.18007	0.00442615	0.278922	50.4112
chr1	29280000	0.000106869	-1.23396	0.00447594	0.308759	54.9381
chr1	29300000	9.60224e-05	-1.21367	0.00398458	0.248701	53.7696
chr1	29320000	7.0899e-05	-1.49069	0.00401341	0.233951	73.1281
chr1	29340000	7.2707e-05	-1.46	0.00392169	0.163049	68.6637
chr1	29360000	7.37912e-05	-1.69698	0.00382211	0.0919577	64.9585
chr1	29380000	7.59304e-05	-1.69082	0.0042165	0.143364	70.401
chr1	29400000	6.77939e-05	-1.73963	0.00449559	0.171512	84.5654
chr1	29420000	6.56775e-05	-1.70681	0.00470262	0.179362	91.4595
chr1	29440000	6.92146e-05	-1.68325	0.00484151	0.169754	89.1702
chr1	29460000	6.47461e-05	-1.66289	0.00529618	0.100204	102.765
chr1	29480000	6.72196e-05	-1.64298	0.00550976	0.0185747	101.197
chr1	29500000	6.73265e-05	-1.63856	0.00593167	0.0299956	109.041
chr1	29520000	6.44445e-05	-1.49607	0.0058976	0.0146331	112.889
chr1	29540000	7.62836e-05	-1.48664	0.00562375	-0.0457015	89.759
chr1	29560000	8.61714e-05	-1.39884	0.00554644	-0.094514	77.5325
chr1	29580000	8.55283e-05	-1.56699	0.00522542	-0.181299	72.1855
chr1	29600000	8.73606e-05	-1.64053	0.00507605	-0.269087	67.296
chr1	29620000	9.13685e-05	-1.67139	0.00453359	-0.464521	54.8911
chr1	29640000	9.35321e-05	-1.78021	0.0040881	-0.653429	46.158
chr1	29660000	9.77816e-05	-1.84561	0.00377494	-0.71524	40.1354
chr1	29680000	0.000102701	-1.99699	0.00330192	-0.876779	32.044
chr1	29700000	0.000116955	-1.99355	0.00307262	-1.09458	24.6635
chr1	29720000	0.000122804	-2.08607	0.00279746	-1.32885	19.9665
chr1	29740000	0.000105772	-2.23139	0.0030438	-1.16197	26.4997
chr1	29760000	9.50259e-05	-2.29455	0.00353646	-0.881723	37.0436
chr1	29780000	9.64421e-05	-2.28	0.00385355	-0.754871	41.1196
chr1	29800000	0.000103801	-2.2045	0.00396755	-0.724644	39.6418
chr1	29820000	0.000102187	-2.16785	0.00451656	-0.517635	48.2715
chr1	29840000	0.00010247	-2.16147	0.0049162	-0.393435	53.9813
chr1	29860000	0.000101027	-2.11825	0.00471703	-0.397392	52.4851
chr1	29880000	0.000102962	-2.0118	0.00477075	-0.409238	51.9391
chr1	29900000	8.77947e-05	-2.06732	0.00491751	-0.365022	63.444
chr1	29920000	7.70765e-05	-2.05442	0.00503674	-0.392897	73.5348
chr1	29940000	8.31459e-05	-1.92194	0.00519398	-0.379875	70.5112
chr1	29960000	8.47543e-05	-1.92806	0.00486378	-0.48755	63.1337
chr1	29980000	8.70349e-05	-1.91428	0.00503805	-0.470094	63.9508
chr1	30000000	7.95655e-05	-2.00428	0.00539707	-0.363581	76.8591
chr1	30020000	7.68813e-05	-2.08694	0.00530273	-0.409851	77.3042
chr1	30040000	7.0002e-05	-2.17256	0.00540231	-0.379288	87.1223
chr1	30060000	7.10436e-05	-2.16542	0.00541411	-0.395321	85.7077
chr1	30080000	6.30905e-05	-2.18516	0.00549534	-0.323852	99.6139
chr1	30100000	6.12255e-05	-2.10085	0.00574954	-0.238121	109.536
chr1	30120000	0.000193457	-1.31626	0.00597098	-0.0840192	37.2646
chr1	30140000	0.000192386	-1.36994	0.00579278	-0.0601104	36.545
chr1	30160000	0.000187996	-1.44126	0.00566437	-0.0388954	36.7393
chr1	30180000	0.000179564	-1.4568	0.00555955	0.0181351	38.2217
chr1	30200000	0.000286431	-1.42135	0.0055923	0.0712546	24.378
chr1	30220000	0.00047956	-0.823712	0.00566437	0.178825	15.0857
chr1	30240000	0.000601769	-0.588522	0.00538135	0.180153	11.4245
chr1	30260000	0.00076108	-0.407755	0.00548879	0.227197	9.30358
chr1	30280000	0.000888603	-0.51057	0.0058596	0.3242	8.67669
chr1	30300000	0.00105859	-0.609733	0.00578099	0.335347	7.20184
chr1	30320000	0.00116523	-0.349156	0.00585174	0.304409	6.58154
chr1	30340000	0.00129936	-0.337845	0.00601553	0.30901	6.07301
chr1	30360000	0.00138696	-0.431679	0.0064584	0.388514	6.20666
chr1	30380000	0.00146444	-0.620041	0.00638241	0.376134	5.79477
chr1	30400000	0.00148863	-0.87116	0.00593953	0.283353	5.20668
chr1	30420000	0.00147705	-1.32441	0.00548355	0.119586	4.68315
chr1	30440000	0.00142713	-1.51488	0.00525687	0.0944013	4.62194
chr1	30460000	0.00136773	-1.74703	0.00516122	0.0821084	4.7226
chr1	30480000	0.00133976	-1.87004	0.00485068	-0.0164834	4.43628
chr1	30500000	0.00135794	-2.05477	0.00446153	-0.129988	3.92665
chr1	30520000	0.00121194	-2.32991	0.00436981	-0.156936	4.28342
chr1	30540000	0.00110412	-2.46061	0.00437505	-0.115273	4.75122
chr1	30560000	0.00114325	-2.51742	0.00409072	-0.332549	4.0838
chr1	30580000	0.00128224	-2.5214	0.0040632	-0.56821	3.4182
chr1	30600000	0.00128271	-2.51515	0.0041274	-0.598102	3.44539
chr1	30620000	0.00117931	-2.51085	0.00449297	-0.409097	4.27077
chr1	30640000	0.00120344	-2.42922	0.00486903	-0.292277	4.66101
chr1	30660000	0.00118367	-2.35101	0.00517956	-0.227626	5.11627
chr1	30680000	0.0012395	-2.21977	0.00494109	-0.291415	4.59328
chr1	30700000	0.00128613	-1.98728	0.00485854	-0.269603	4.37471
chr1	30720000	0.00139762	-1.81317	0.00441305	-0.349509	3.58954
chr1	30740000	0.00153261	-1.69971	0.00436326	-0.369002	3.22171
chr1	30760000	0.00149935	-1.5108	0.00446284	-0.191365	3.50881
chr1	30780000	0.00153968	-0.973498	0.00452573	0.00996357	3.6223
chr1	30800000	0.00152816	-0.592252	0.00419947	0.134248	3.47726
chr1	30820000	0.00167351	-0.194087	0.00386666	0.141785	2.92824
chr1	30840000	0.00180005	0.0114223	0.003847	0.14189	2.70861
chr1	30860000	0.00218126	0.297226	0.00346702	0.088281	1.99181
chr1	30880000	0.00227862	0.489744	0.00371204	0.171794	2.07761
chr1	30900000	0.00227269	0.751436	0.00401734	0.231209	2.28225
chr1	30920000	0.00232136	0.993875	0.00413527	0.251662	2.30967
chr1	30940000	0.00248677	1.18935	0.0040881	0.263781	2.13674
chr1	30960000	0.00265256	1.28316	0.00402651	0.241547	1.96405
chr1	30980000	0.0027677	1.27088	0.00417982	0.252235	1.9583
chr1	31000000	0.00287846	1.25487	0.00477206	0.258559	2.15252
chr1	31020000	0.00284328	1.2773	0.00505771	0.272307	2.31609
chr1	31040000	0.00277706	1.27785	0.00485592	0.234985	2.25937
chr1	31060000	0.00245322	1.29346	0.00528701	0.289895	2.81611
chr1	31080000	0.00221571	1.28512	0.00517432	0.289282	3.05114
chr1	31100000	0.00200847	1.24602	0.00476813	0.285786	3.09954
chr1	31120000	0.00178602	1.20725	0.00478255	0.292889	3.50119
chr1	31140000	0.00145895	1.18905	0.00444842	0.261771	3.96144
chr1	31160000	0.00120292	1.06858	0.00435277	0.216424	4.6577
chr1	31180000	0.000828908	1.00942	0.00397803	0.172831	6.12178
chr1	31200000	0.000598773	0.892232	0.00379983	0.145094	8.04827
chr1	31220000	0.000412509	0.5035	0.00349322	0.0953439	10.6278
chr1	31240000	0.000282485	0.0677559	0.00389548	0.116394	17.3839
chr1	31260000	0.000192107	-0.652808	0.00346964	0.0171419	22.2916
chr1	31280000	0.000222521	-0.493389	0.00373825	0.0251452	20.7703
chr1	31300000	0.000231272	-0.309893	0.00386928	0.05075	20.7987
chr1	31320000	0.000250904	-0.0670531	0.00395314	0.0521915	19.5929
chr1	31340000	0.000256698	-0.126592	0.00418113	0.0922177	20.4283
chr1	31360000	0.000477881	0.548408	0.00446546	0.205964	12.0018
chr1	31380000	0.000672919	0.823748	0.0046869	0.261081	9.04791
chr1	31400000	0.000890938	1.04881	0.00500005	0.332667	7.39716
chr1	31420000	0.00109165	1.09572	0.00517956	0.360124	6.28844
chr1	31440000	0.00129575	1.21312	0.00513632	0.411068	5.30736
chr1	31460000	0.00148724	1.41306	0.00515991	0.466572	4.69641
chr1	31480000	0.0016672	1.62068	0.00494371	0.513929	4.05124
chr1	31500000	0.0019007	1.45567	0.00506295	0.50857	3.63547
chr1	31520000	0.00215554	1.24816	0.00495682	0.505199	3.13641
chr1	31540000	0.00246388	1.11412	0.00512977	0.453847	2.81123
chr1	31560000	0.00257794	0.97294	0.00509964	0.41058	2.64833
chr1	31580000	0.00258371	0.865303	0.00530535	0.377874	2.73115
chr1	31600000	0.00266193	0.749296	0.00484413	0.267138	2.36692
chr1	31620000	0.00263782	0.697844	0.00441567	0.227561	2.15968
chr1	31640000	0.00259704	0.599285	0.0037828	0.110568	1.83392
chr1	31660000	0.00255092	0.456783	0.00423092	0.0620766	2.06689
chr1	31680000	0.00255539	0.201996	0.00435277	0.0199394	2.10363
chr1	31700000	0.00252565	0.03237	0.00460173	0.0109559	2.24578
chr1	31720000	0.00238063	-0.0381876	0.0049804	0.120443	2.6395
chr1	31740000	0.00222832	-0.046647	0.00495944	0.180588	2.84361
chr1	31760000	0.00217142	-0.0420351	0.00501578	0.0920947	2.89697
chr1	31780000	0.00241122	0.055677	0.00477862	-0.05696	2.40702
chr1	31800000	0.00258481	0.142309	0.00517825	-0.0886568	2.41628
chr1	31820000	0.00278553	0.177385	0.00583602	-0.10181	2.51966
chr1	31840000	0.00305802	0.225189	0.00617931	-0.179119	2.38865
chr1	31860000	0.00313053	0.255355	0.0058334	-0.235622	2.17473
chr1	31880000	0.00347551	0.391302	0.00586746	-0.340821	1.92312
chr1	31900000	0.00359808	0.530245	0.00595656	-0.372889	1.87172
chr1	31920000	0.0040207	0.628817	0.00610201	-0.508502	1.6612
chr1	31940000	0.00443823	0.6398	0.00636013	-0.607334	1.53096
chr1	31960000	0.00454295	0.642629	0.00647806	-0.583579	1.5324
chr1	31980000	0.00457721	0.636721	0.00690259	-0.489457	1.65831
chr1	32000000	0.00437464	0.615612	0.00694976	-0.419589	1.77645
chr1	32020000	0.00431	0.621584	0.00707948	-0.402076	1.84439
chr1	32040000	0.00416462	0.609802	0.00742146	-0.314723	2.04234
chr1	32060000	0.00428453	0.599613	0.00781193	-0.299451	2.09702
chr1	32080000	0.0039778	0.638221	0.00795082	-0.228486	2.33656
chr1	32100000	0.00390934	0.717322	0.007884	-0.236277	2.35333
chr1	32120000	0.00348688	0.698084	0.00777131	-0.150641	2.65144
chr1	32140000	0.00298343	0.715518	0.00732319	-0.0577722	2.98073
chr1	32160000	0.00265801	0.723432	0.00700741	-0.00588032	3.23773
chr1	32180000	0.0023119	0.723903	0.00656585	0.0751053	3.54899
chr1	32200000	0.00210197	0.74146	0.00652916	0.129263	3.92632
chr1	32220000	0.00187034	0.727869	0.00621993	0.210917	4.27572
chr1	32240000	0.0017085	0.752037	0.00582685	0.280395	4.4479
chr1	32260000	0.00139506	0.793802	0.00517825	0.376394	4.93558
chr1	32280000	0.00125514	0.658285	0.00480613	0.454638	5.17119
chr1	32300000	0.00116754	0.416836	0.004662	0.57421	5.51933
chr1	32320000	0.00115995	0.370298	0.00456635	0.609014	5.47785
chr1	32340000	0.0011413	0.263398	0.00473669	0.612257	5.77864
chr1	32360000	0.00110264	0.247281	0.00431215	0.610158	5.44299
chr1	32380000	0.00110621	0.0958293	0.00436981	0.59593	5.48305
chr1	32400000	0.0011866	-0.0374448	0.00418113	0.608097	4.90226
chr1	32420000	0.00119678	-0.137459	0.00426236	0.571553	4.92043
chr1	32440000	0.00135987	-0.326239	0.00443532	0.673901	4.59472
chr1	32460000	0.00156646	-0.460685	0.00490309	0.718789	4.44674
chr1	32480000	0.0015368	-0.544977	0.00527784	0.718279	4.87847
chr1	32500000	0.00151612	-0.675097	0.00537742	0.736539	5.05554
chr1	32520000	0.00180683	-0.755748	0.00538921	0.847102	4.33903
chr1	32540000	0.00196008	-0.763484	0.00542459	0.890853	4.05821
chr1	32560000	0.00223289	-0.75333	0.00608497	0.914067	4.01285
chr1	32580000	0.002211	-0.748145	0.00591988	0.921234	3.94773
chr1	32600000	0.00212347	-0.747331	0.00548224	0.949608	3.82606
chr1	32620000	0.0021785	-0.742993	0.00531583	1.00089	3.64946
chr1	32640000	0.00215816	-0.760181	0.00523198	1.02165	3.63913
chr1	32660000	0.0021424	-0.589055	0.0053499	0.985949	3.72483
chr1	32680000	0.00232988	-0.361	0.00535907	1.01055	3.44601
chr1	32700000	0.00249597	-0.0909869	0.00516253	1.04703	3.11878
chr1	32720000	0.0023563	0.278369	0.00531321	0.926006	3.32756
chr1	32740000	0.00218605	0.433738	0.00532239	0.861942	3.55147
chr1	32760000	0.00189119	0.654954	0.00471441	0.795264	3.59211
chr1	32780000	0.00179399	0.739381	0.00468297	0.749458	3.72971
chr1	32800000	0.00173983	0.797496	0.00536038	0.707341	4.36763
chr1	32820000	0.0015878	1.02215	0.00560148	0.659237	4.95596
chr1	32840000	0.00130983	1.61557	0.00570761	0.554891	6.00073
chr1	32860000	0.00124013	1.57678	0.00569975	0.53719	6.30765
chr1	32880000	0.00117288	0.717101	0.00549272	0.489038	6.36718
chr1	32900000	0.00101086	-0.221515	0.00579016	0.408325	7.66491
chr1	32920000	0.0011162	-1.15956	0.00525556	0.32814	6.20039
chr1	32940000	0.00132603	-1.31522	0.00509177	0.291997	5.01971
chr1	32960000	0.0015777	-1.37707	0.00544293	0.315189	4.53119
chr1	32980000	0.00189601	-1.44395	0.00564603	0.328842	3.92197
chr1	33000000	0.00210568	-1.46656	0.005363	0.287999	3.32678
chr1	33020000	0.00223445	-1.47827	0.00509571	0.287217	2.97834
chr1	33040000	0.00238454	-1.49647	0.00498564	0.283131	2.72833
chr1	33060000	0.00246096	-1.61959	0.00451394	0.17358	2.3401
chr1	33080000	0.00253096	-1.66753	0.00458862	0.160336	2.30665
chr1	33100000	0.00245403	-1.67487	0.00452704	0.216228	2.37442
chr1	33120000	0.00225828	-1.68147	0.00477862	0.241508	2.73784
chr1	33140000	0.00218654	-1.68077	0.00498826	0.267653	2.96757
chr1	33160000	0.00206815	-1.67467	0.00474062	0.257713	2.97563
chr1	33180000	0.00194352	-1.63403	0.00452311	0.238112	3.00904
chr1	33200000	0.0019693	-1.59705	0.00418244	0.230277	2.74156
chr1	33220000	0.00205993	-1.54688	0.00400162	0.166711	2.47483
chr1	33240000	0.00211413	-1.49878	0.0036688	0.121508	2.18998
chr1	33260000	0.00206706	-1.44952	0.00362163	0.141423	2.22033
chr1	33280000	0.00202142	-1.40582	0.00320103	0.0828965	1.98215
chr1	33300000	0.00219632	-1.3601	0.00275815	-0.0258786	1.53561
chr1	33320000	0.00224759	-1.31181	0.00253278	-0.0734549	1.36371
chr1	33340000	0.00229622	-1.26159	0.00197853	-0.225473	1.0079
chr1	33360000	0.00238082	-1.24193	0.00183047	-0.249776	0.894366
chr1	33380000	0.00239642	-1.23302	0.00218032	-0.197175	1.0711
chr1	33400000	0.00230705	-1.22649	0.00270967	-0.0665727	1.4235
chr1	33420000	0.00242577	-1.21636	0.00260878	0.0104018	1.32543
chr1	33440000	0.00231311	-1.20953	0.0025852	0.054455	1.39051
chr1	33460000	0.00230465	-1.22499	0.00259568	0.0821373	1.40955
chr1	33480000	0.00215631	-1.21652	0.00270705	0.105317	1.5789
chr1	33500000	0.00210884	-1.20422	0.00294159	0.130491	1.76364
chr1	33520000	0.00195039	-1.1216	0.00354171	0.247508	2.3524
chr1	33540000	0.00200712	-1.08514	0.00405665	0.280866	2.63618
chr1	33560000	0.001976	-1.04712	0.00472096	0.328235	3.14625
chr1	33580000	0.00203983	-1.05381	0.00445498	0.409807	2.92343
chr1	33600000	0.00226659	-1.08541	0.00393479	0.430801	2.33345
chr1	33620000	0.0022869	-1.12472	0.00389941	0.426413	2.28994
chr1	33640000	0.00254909	-1.15818	0.00386142	0.42574	2.03412
chr1	33660000	0.00260662	-1.14428	0.00371597	0.456142	1.92582
chr1	33680000	0.00268204	-1.12614	0.00352074	0.507186	1.79114
chr1	33700000	0.00271773	-1.15529	0.00326392	0.512103	1.64026
chr1	33720000	0.00285817	-1.21417	0.00258127	0.480366	1.22586
chr1	33740000	0.00281089	-1.24794	0.00205584	0.486053	0.993882
chr1	33760000	0.00283777	-1.25903	0.00172565	0.377336	0.808784
chr1	33780000	0.00275385	-1.27633	0.00143083	0.253533	0.673951
chr1	33800000	0.00254229	-1.27946	0.001554	0.197447	0.783753
chr1	33820000	0.00241688	-1.27955	0.00192481	0.180281	1.0175
chr1	33840000	0.00228433	-1.26399	0.00247906	0.518344	1.48404
chr1	33860000	0.00227081	-1.28012	0.00297304	0.428096	1.75891
chr1	33880000	0.00229264	-1.32233	0.00338185	0.38716	1.96565
chr1	33900000	0.00220712	-1.33324	0.00341854	0.39807	2.06846
chr1	33920000	0.00215184	-1.35421	0.00359281	0.380063	2.22176
chr1	33940000	0.00226103	-1.40171	0.00372515	0.34741	2.17805
chr1	33960000	0.00229604	-1.44531	0.00346833	0.332609	1.99104
chr1	33980000	0.0023963	-1.46518	0.00383259	0.329716	2.10685
chr1	34000000	0.00242289	-1.47598	0.00438815	0.449065	2.4432
chr1	34020000	0.00230345	-1.47958	0.00455325	0.521463	2.7046
chr1	34040000	0.00224328	-1.46909	0.00430429	0.378953	2.55265
chr1	34060000	0.00258992	-1.05932	0.00445629	0.552991	2.36864
chr1	34080000	0.00298682	-0.661622	0.00432002	0.73174	2.05978
chr1	34100000	0.00299372	-0.528275	0.00433443	0.783281	2.08171
chr1	34120000	0.00292394	-0.562697	0.00455456	0.785851	2.2407
chr1	34140000	0.00268256	-0.546799	0.00451656	0.811135	2.43325
chr1	34160000	0.00249824	-0.520735	0.00476944	0.824661	2.76591
chr1	34180000	0.00233646	-0.582508	0.00474455	0.783343	2.9197
chr1	34200000	0.00220154	-0.563817	0.00402913	0.715475	2.59843
chr1	34220000	0.00225286	-0.798525	0.00387714	0.633139	2.4058
chr1	34240000	0.0021518	-0.918331	0.0040881	0.591194	2.63465
chr1	34260000	0.00162471	-1.50202	0.00409858	0.387437	3.36176
chr1	34280000	0.00118779	-2.08262	0.00442091	0.258637	4.83261
chr1	34300000	0.00133738	-1.98228	0.0046358	0.320667	4.55782
chr1	34320000	0.00146352	-1.75067	0.0046489	0.374795	4.22242
chr1	34340000	0.00166011	-1.45388	0.00522673	0.495856	4.28633
chr1	34360000	0.00211254	-1.11785	0.00558313	0.622837	3.68718
chr1	34380000	0.00212799	-0.866379	0.00529094	0.722077	3.53441
chr1	34400000	0.00234713	-0.716815	0.00573513	0.787202	3.51571
chr1	34420000	0.00261083	-0.360708	0.00600242	0.90858	3.38205
chr1	34440000	0.00310169	-0.00285213	0.00603911	1.01164	2.91752
chr1	34460000	0.00322931	0.190876	0.00599325	1.11673	2.83277
chr1	34480000	0.00319071	0.273479	0.00596312	1.11149	2.85001
chr1	34500000	0.00291046	0.320425	0.00581767	1.0496	3.01538
chr1	34520000	0.00269569	0.35832	0.00579016	1.02502	3.2262
chr1	34540000	0.00240343	0.423811	0.0054639	0.944343	3.3659
chr1	34560000	0.00198137	0.613477	0.00516122	0.827611	3.77594
chr1	34580000	0.00237774	0.977968	0.00552024	0.84688	3.37723
chr1	34600000	0.00267204	1.37985	0.0053499	0.892339	2.93671
chr1	34620000	0.00276616	1.84769	0.00532632	0.855366	2.80537
chr1	34640000	0.0025199	2.10205	0.00533418	0.787587	3.04596
chr1	34660000	0.00273894	2.11452	0.00521887	0.844503	2.7706
chr1	34680000	0.00293632	2.0764	0.00514157	0.923907	2.58302
chr1	34700000	0.00309216	1.75932	0.0054128	0.907122	2.57442
chr1	34720000	0.0033033	1.39801	0.00558837	0.83142	2.454
chr1	34740000	0.00345387	1.21389	0.00581505	0.830745	2.44192
chr1	34760000	0.00358787	1.10195	0.00602863	0.799843	2.42326
chr1	34780000	0.00328756	0.997688	0.00609676	0.737751	2.64391
chr1	34800000	0.00297227	0.891195	0.0062291	0.653923	2.94117
chr1	34820000	0.00254887	0.690254	0.0057063	0.604191	3.11232
chr1	34840000	0.00225375	0.519905	0.00510357	0.576088	3.13119
chr1	34860000	0.00188551	0.346886	0.00475634	0.482413	3.42529
chr1	34880000	0.00158059	0.136045	0.00444187	0.360427	3.72487
chr1	34900000	0.00137341	0.266514	0.00448642	0.313583	4.28908
chr1	34920000	0.00113239	0.698261	0.00460042	0.38054	5.40644
chr1	34940000	0.000976687	1.11933	0.00423354	0.356127	5.74033
chr1	34960000	0.000745616	1.53448	0.00381031	0.337296	6.74205
chr1	34980000	0.000497907	1.1573	0.00363998	0.281081	9.53569
chr1	35000000	0.000275243	0.00159475	0.00379721	0.298775	18.0598
chr1	35020000	0.000448684	-0.176665	0.00429381	0.371375	12.7121
chr1	35040000	0.00109734	0.140066	0.00490965	0.574841	6.18509
chr1	35060000	0.00136144	0.134214	0.00538397	0.610906	5.50478
chr1	35080000	0.00182403	0.226203	0.00556741	0.760052	4.36963
chr1	35100000	0.00211152	0.290973	0.00566961	0.842706	3.90295
chr1	35120000	0.0023561	0.298496	0.00557789	0.900458	3.47754
chr1	35140000	0.00315651	0.307974	0.00602208	1.07111	2.88891
chr1	35160000	0.00335916	0.249843	0.00636406	1.0778	2.87215
chr1	35180000	0.0035033	0.18478	0.00659992	1.03827	2.83624
chr1	35200000	0.00363828	0.12501	0.00665364	0.993588	2.73154
chr1	35220000	0.00352761	0.0401009	0.00655143	0.936137	2.74562
chr1	35240000	0.00301899	-0.114777	0.00644399	0.772706	3.0629
chr1	35260000	0.00293534	-0.256865	0.00645971	0.715276	3.1243
chr1	35280000	0.00260801	-0.512455	0.00637061	0.598181	3.39194
chr1	35300000	0.00245084	-0.810759	0.00611773	0.516378	3.41194
chr1	35320000	0.0024227	-1.15313	0.00558182	0.431972	3.09756
chr1	35340000	0.00175373	-1.70325	0.00498695	0.170215	3.62536
chr1	35360000	0.00164648	-1.86452	0.00485461	0.132316	3.72934
chr1	35380000	0.00155305	-1.95065	0.00458994	0.129229	3.73572
chr1	35400000	0.00151144	-2.06418	0.00404486	0.0694121	3.34018
chr1	35420000	0.00147549	-2.17129	0.00362163	0.00327775	3.02042
chr1	35440000	0.0014153	-2.27906	0.00366356	-0.0327812	3.16052
chr1	35460000	0.00132883	-2.43788	0.00343557	-0.272915	2.99172
chr1	35480000	0.00127813	-2.47618	0.00375266	-0.308159	3.36999
chr1	35500000	0.00123464	-2.47	0.00403699	-0.305642	3.75522
chr1	35520000	0.00109638	-2.46026	0.00435146	-0.308507	4.55518
chr1	35540000	0.00107873	-2.45261	0.0045349	-0.379073	4.74608
chr1	35560000	0.00109214	-2.45324	0.00442091	-0.499848	4.44007
chr1	35580000	0.00113539	-2.3722	0.00472096	-0.457731	4.60734
chr1	35600000	0.00119322	-2.23155	0.00507474	-0.407668	4.76917
chr1	35620000	0.00120166	-2.09249	0.00549272	-0.323776	5.22762
chr1	35640000	0.00110146	-2.05661	0.00495026	-0.353911	5.10391
chr1	35660000	0.000953912	-1.97002	0.00469869	-0.271829	5.70129
chr1	35680000	0.000884607	-1.8926	0.00417588	-0.297224	5.43203
chr1	35700000	0.000807297	-1.78437	0.00369763	-0.322934	5.23921
chr1	35720000	0.000761629	-1.72405	0.00379721	-0.170117	5.90538
chr1	35740000	0.000650459	-1.53073	0.00362949	-0.0598948	6.77268
chr1	35760000	0.000550948	-1.24865	0.00345654	0.0163291	7.742
chr1	35780000	0.000463453	-1.32533	0.00315779	0.0309572	8.43463
chr1	35800000	0.000289269	-1.49318	0.00299138	0.0647271	12.8943
chr1	35820000	0.000175018	-1.91766	0.00271229	0.022117	19.1478
chr1	35840000	0.000181439	-1.86395	0.00300449	0.0395685	20.5367
chr1	35860000	0.000175715	-1.8802	0.00339233	0.134344	24.4294
chr1	35880000	0.000156314	-1.89641	0.00364653	0.180929	29.8078
chr1	35900000	0.00014088	-1.94369	0.00367404	0.184587	33.3483
chr1	35920000	0.00013633	-1.51458	0.00345916	0.127654	32.0619
chr1	35940000	0.000396923	0.48322	0.00391121	0.180133	12.5887
chr1	35960000	0.000893926	1.62861	0.00406713	0.315949	5.97669
chr1	35980000	0.00135517	1.96557	0.00426105	0.408763	4.20798
chr1	36000000	0.00161202	2.02984	0.00459649	0.475293	3.86638
chr1	36020000	0.00176833	2.06126	0.00482317	0.498666	3.71537
chr1	36040000	0.00192819	2.14781	0.00514681	0.49082	3.6304
chr1	36060000	0.00235787	2.19095	0.0050944	0.368097	2.86815
chr1	36080000	0.00304499	2.20537	0.00532763	0.222759	2.25504
chr1	36100000	0.00339539	2.23803	0.00582291	0.237064	2.21685
chr1	36120000	0.00407879	2.31355	0.00612952	0.104968	1.88985
chr1	36140000	0.00425288	2.32256	0.00608628	0.00755699	1.76266
chr1	36160000	0.00399141	2.3143	0.00627889	-0.10426	1.89084
chr1	36180000	0.00372286	2.31805	0.00637586	-0.187759	2.02055
chr1	36200000	0.00361932	2.34243	0.00626841	-0.250782	2.01433
chr1	36220000	0.00363636	2.4114	0.00628021	-0.284562	1.99317
chr1	36240000	0.00365717	2.44653	0.00619111	-0.296376	1.9484
chr1	36260000	0.00351684	2.49488	0.00612821	-0.277679	2.01422
chr1	36280000	0.00333991	2.5851	0.00580195	-0.28126	2.00634
chr1	36300000	0.00338286	2.61852	0.00546914	-0.37636	1.82639
chr1	36320000	0.00294654	2.66083	0.00558706	-0.226764	2.21741
chr1	36340000	0.00276905	2.63385	0.00549927	-0.199421	2.3369
chr1	36360000	0.00258659	2.58975	0.00557396	-0.211856	2.5286
chr1	36380000	0.00238115	2.55877	0.00568796	-0.18999	2.81682
chr1	36400000	0.00222662	2.52867	0.00559361	-0.259713	2.91581
chr1	36420000	0.00203492	2.48381	0.00547176	-0.38273	3.03311
chr1	36440000	0.00183804	2.42907	0.0050826	-0.495935	3.03599
chr1	36460000	0.00154859	2.32297	0.00508129	-0.581852	3.52761
chr1	36480000	0.00104163	2.06275	0.00514157	-0.581542	5.30715
chr1	36500000	0.00064899	1.63546	0.00532763	-0.528718	8.94143
chr1	36520000	0.00037682	1.0307	0.00514026	-0.582731	14.6623
chr1	36540000	0.000114032	-0.864438	0.00492013	-0.619928	45.95
chr1	36560000	5.62554e-05	-2.0247	0.00476551	-0.701201	88.3865
chr1	36580000	6.26972e-05	-1.86846	0.00453228	-0.875458	72.0767
chr1	36600000	6.48991e-05	-1.81708	0.00463317	-0.843517	71.7873
chr1	36620000	6.66485e-05	-1.82243	0.00466069	-0.780179	71.4951
chr1	36640000	6.61098e-05	-1.91469	0.00473145	-0.804265	72.714
chr1	36660000	6.45744e-05	-1.83015	0.00458994	-0.702443	74.1392
chr1	36680000	6.51839e-05	-1.87976	0.00467772	-0.715657	74.5989
chr1	36700000	6.9056e-05	-1.83807	0.00440125	-0.85547	63.8861
chr1	36720000	6.76964e-05	-2.08137	0.00427416	-1.0442	60.1208
chr1	36740000	6.81418e-05	-2.09536	0.00455325	-0.992596	64.5447
chr1	36760000	0.000152651	-1.88076	0.0048271	-0.795474	32.2013
chr1	36780000	0.0001634	-1.77866	0.00496861	-0.654687	32.1025
chr1	36800000	0.00016783	-1.76883	0.00465807	-0.750878	28.5921
chr1	36820000	0.000172615	-1.73839	0.00444318	-0.820085	26.0436
chr1	36840000	0.000175126	-1.72939	0.00479041	-0.667211	28.7876
chr1	36860000	0.000181155	-1.68106	0.00481792	-0.703522	27.7328
chr1	36880000	0.000180013	-1.62022	0.00510619	-0.515822	30.9934
chr1	36900000	0.000176672	-1.60871	0.00512977	-0.428037	32.4024
chr1	36920000	0.000172903	-1.53424	0.00478517	-0.321457	31.6683
chr1	36940000	0.000167736	-1.41921	0.00441567	-0.314277	30.1731
chr1	36960000	8.222e-05	-1.12014	0.00383259	-0.409718	52.2451
chr1	36980000	6.64921e-05	-1.35337	0.00343819	-0.565959	55.8078
chr1	37000000	6.37938e-05	-1.57208	0.0033373	-0.528979	56.9753
chr1	37020000	6.97191e-05	-1.53953	0.00325999	-0.491751	51.388
chr1	37040000	7.35222e-05	-1.33619	0.00281974	-0.668636	40.3453
chr1	37060000	6.75988e-05	-1.49641	0.00262188	-0.702126	40.456
chr1	37080000	6.57322e-05	-1.57714	0.00212791	-1.11231	30.2349
chr1	37100000	6.92224e-05	-1.51675	0.00200343	-1.30666	25.5349
chr1	37120000	7.91298e-05	-1.41846	0.00209384	-1.37026	22.8989
chr1	37140000	8.68547e-05	-1.37471	0.00211742	-1.43813	20.6575
chr1	37160000	9.64998e-05	-1.27377	0.00216197	-1.53495	18.4075
chr1	37180000	0.000107853	-1.33802	0.00206632	-1.60392	15.3894
chr1	37200000	0.000104636	-1.33477	0.00237031	-1.31155	19.9582
chr1	37220000	9.23689e-05	-1.44494	0.00259961	-1.13604	26.1096
chr1	37240000	8.14099e-05	-1.60292	0.00288132	-0.908574	34.9752
chr1	37260000	9.11469e-05	-1.55202	0.00284332	-0.820744	31.555
chr1	37280000	9.5047e-05	-1.5593	0.00278305	-0.749092	30.1763
chr1	37300000	9.22784e-05	-1.61277	0.003032	-0.617442	35.012
chr1	37320000	8.46789e-05	-1.6951	0.00339364	-0.507043	43.8813
chr1	37340000	8.0629e-05	-1.91555	0.00386404	-0.434616	53.3962
chr1	37360000	7.01724e-05	-2.05503	0.00419161	-0.420431	66.7795
chr1	37380000	6.33879e-05	-2.05128	0.00482186	-0.294106	87.5964
chr1	37400000	6.28191e-05	-1.93705	0.00480613	-0.343057	87.1062
chr1	37420000	6.42946e-05	-1.84141	0.00503543	-0.306097	89.937
chr1	37440000	7.30049e-05	-1.83069	0.00515336	-0.289055	81.3811
chr1	37460000	7.22464e-05	-1.82418	0.00563947	-0.278762	90.2064
chr1	37480000	7.37587e-05	-1.86986	0.00592119	-0.372084	90.7804
chr1	37500000	7.46087e-05	-1.93464	0.00608759	-0.402998	91.5983
chr1	37520000	7.4285e-05	-1.97544	0.00612821	-0.3781	93.157
chr1	37540000	6.98032e-05	-1.87928	0.00612559	-0.334161	100.12
chr1	37560000	6.51471e-05	-1.95138	0.00621993	-0.245069	111.188
chr1	37580000	6.23312e-05	-2.02552	0.00607056	-0.326443	111.315
chr1	37600000	6.60752e-05	-2.01595	0.006178	-0.43826	104.088
chr1	37620000	6.90607e-05	-2.03377	0.0061269	-0.603926	94.8601
chr1	37640000	6.53936e-05	-2.07227	0.00625531	-0.635503	101.477
chr1	37660000	5.57536e-05	-2.21744	0.00640861	-0.603865	122.906
chr1	37680000	4.83164e-05	-2.3304	0.00655668	-0.544943	147.226
chr1	37700000	5.24228e-05	-2.22222	0.00663529	-0.517461	138.244
chr1	37720000	0.000240457	0.558169	0.00664315	-0.489843	30.3775
chr1	37740000	0.000554392	1.51381	0.00655406	-0.581131	12.7122
chr1	37760000	0.000781137	1.80499	0.0067257	-0.622788	9.16319
chr1	37780000	0.000918547	1.96857	0.00657109	-0.587537	7.68027
chr1	37800000	0.00127691	2.19391	0.00665888	-0.407439	5.84815
chr1	37820000	0.00181108	2.37229	0.00671522	-0.254279	4.30901
chr1	37840000	0.00262734	2.55314	0.00670605	-0.262406	2.96072
chr1	37860000	0.0028211	2.5834	0.00632738	-0.260289	2.60293
chr1	37880000	0.00310198	2.61677	0.00603125	-0.196867	2.2892
chr1	37900000	0.00340158	2.5389	0.00558313	-0.21878	1.92291
chr1	37920000	0.00357382	2.42087	0.00530535	-0.303559	1.70574
chr1	37940000	0.00342735	2.37343	0.00496075	-0.229309	1.69165
chr1	37960000	0.0033069	2.3173	0.00462138	-0.174712	1.6536
chr1	37980000	0.0034587	2.19226	0.00440256	-0.221274	1.49042
chr1	38000000	0.00337178	2.06322	0.00393741	-0.349791	1.32743
chr1	38020000	0.00293644	1.93037	0.00338447	-0.425668	1.28692
chr1	38040000	0.00233882	1.54751	0.00313945	-0.389474	1.51169
chr1	38060000	0.00226983	1.27906	0.00338971	-0.315786	1.71106
chr1	38080000	0.00223847	0.849834	0.00385486	-0.0676842	2.08665
chr1	38100000	0.0020922	0.566053	0.00424402	0.137731	2.56864
chr1	38120000	0.00188571	0.223563	0.00464366	0.279488	3.21102
chr1	38140000	0.00183049	0.0442032	0.00505116	0.370764	3.66507
chr1	38160000	0.00172908	-0.0297246	0.00544555	0.376843	4.18806
chr1	38180000	0.00143789	-0.223611	0.0056552	0.434024	5.28981
chr1	38200000	0.00116008	-0.488495	0.00586878	0.453219	6.83002
chr1	38220000	0.00106242	-0.620675	0.00651606	0.460028	8.29143
chr1	38240000	0.000841459	-0.905814	0.00680825	0.448621	10.9136
chr1	38260000	0.000719337	-0.962125	0.00686852	0.438075	12.8527
chr1	38280000	0.000472873	-1.09584	0.00629724	0.346118	17.6001
chr1	38300000	0.000310386	-1.21272	0.00608759	0.284116	25.5981
chr1	38320000	0.000155302	-1.38695	0.00585829	0.265199	49.0436
chr1	38340000	4.31166e-05	-2.24613	0.00594346	0.234265	178.086
chr1	38360000	3.62515e-05	-2.22944	0.00527653	0.210015	187.105
chr1	38380000	3.59208e-05	-2.24902	0.0051717	0.196604	184.564
chr1	38400000	4.1818e-05	-2.09989	0.00517694	0.190843	158.508
chr1	38420000	3.7399e-05	-2.16148	0.00533811	0.184649	182.519
chr1	38440000	4.06906e-05	-1.96654	0.00506819	0.183643	159.239
chr1	38460000	3.97659e-05	-1.73361	0.00474062	0.143413	151.137
chr1	38480000	3.59064e-05	-1.98832	0.0052346	0.198731	186.966
chr1	38500000	3.56561e-05	-1.94557	0.0053879	0.215434	194.463
chr1	38520000	3.62744e-05	-1.90382	0.00553072	0.220942	196.438
chr1	38540000	4.06471e-05	-2.02077	0.00537087	0.163857	168.235
chr1	38560000	4.68796e-05	-1.92208	0.00549403	0.131084	148.193
chr1	38580000	5.49253e-05	-1.75231	0.0052988	0.0905472	120.952
chr1	38600000	5.17489e-05	-1.71686	0.00517956	0.0685291	124.902
chr1	38620000	5.63599e-05	-1.63437	0.00457552	-0.0166792	99.4706
chr1	38640000	5.47624e-05	-1.76017	0.00456504	0.00872506	102.7
chr1	38660000	5.09252e-05	-1.80849	0.0047511	0.0194903	115.207
chr1	38680000	5.09914e-05	-1.75608	0.00448118	-0.0307217	107.348
chr1	38700000	5.13343e-05	-1.68717	0.00449166	-0.0276613	106.952
chr1	38720000	5.46556e-05	-1.71813	0.00414837	-0.137124	90.5675
chr1	38740000	4.98397e-05	-1.54743	0.00411037	-0.0991809	99.2404
chr1	38760000	6.29062e-05	-1.93359	0.00448642	-0.00410565	87.6221
chr1	38780000	5.7334e-05	-2.12148	0.00495944	-0.0637494	104.903
chr1	38800000	5.34625e-05	-2.14371	0.00491751	-0.056112	111.735
chr1	38820000	4.89969e-05	-2.19564	0.00507867	-0.0203516	126.899
chr1	38840000	4.84544e-05	-2.29075	0.00492275	-0.0670041	123.121
chr1	38860000	5.62838e-05	-2.22816	0.00447201	-0.117185	95.2299
chr1	38880000	5.55838e-05	-2.25557	0.00415099	-0.144917	88.9567
chr1	38900000	5.62055e-05	-2.29217	0.00362818	-0.249454	75.0995
chr1	38920000	6.03214e-05	-2.33868	0.00338447	-0.237341	65.4553
chr1	38940000	6.29524e-05	-2.37752	0.00298876	-0.328808	54.2322
chr1	38960000	4.62725e-05	-2.31902	0.00321675	-0.279592	80.3191
chr1	38980000	4.65238e-05	-2.27207	0.00322593	-0.113992	83.1645
chr1	39000000	4.63793e-05	-2.38186	0.00363736	-0.0261191	95.8949
chr1	39020000	4.35619e-05	-2.44177	0.00323248	-0.0344171	90.5688
chr1	39040000	3.86405e-05	-2.35654	0.00292194	0.00756896	93.1389
chr1	39060000	3.64195e-05	-2.31089	0.00294815	0.0599809	100.833
chr1	39080000	6.05126e-05	-1.62848	0.00314862	0.100286	65.3701
chr1	39100000	0.000106858	-0.805312	0.00358757	0.137108	42.5076
chr1	39120000	0.000139934	-0.281422	0.00409858	0.198173	37.5588
chr1	39140000	0.000148463	-0.118314	0.00472489	0.258529	41.3213
chr1	39160000	0.000200071	0.0444397	0.00415885	0.301603	27.2271
chr1	39180000	0.000235004	0.0445371	0.00397541	0.386547	22.5392
chr1	39200000	0.000265264	0.215204	0.00408285	0.498046	20.9637
chr1	39220000	0.000294096	0.25532	0.00448118	0.54596	20.9472
chr1	39240000	0.000303406	0.219335	0.00502888	0.567283	22.8799
chr1	39260000	0.000326311	0.240818	0.00566175	0.589444	24.0531
chr1	39280000	0.000350969	0.306456	0.00610594	0.606903	24.1982
chr1	39300000	0.000355331	0.186784	0.00624745	0.648959	24.6516
chr1	39320000	0.000342438	0.212111	0.00628283	0.644864	25.7046
chr1	39340000	0.000347023	0.252379	0.00604828	0.676651	24.5653
chr1	39360000	0.00031425	0.208952	0.00633	0.654268	28.2709
chr1	39380000	0.000309931	0.320775	0.00640075	0.640649	28.9105
chr1	39400000	0.000312932	0.315151	0.00616752	0.612977	27.4451
chr1	39420000	0.000302712	0.208558	0.00633	0.592207	29.0036
chr1	39440000	0.000318837	0.155863	0.00656061	0.574655	28.444
chr1	39460000	0.000315676	0.157208	0.00648854	0.560792	28.3376
chr1	39480000	0.000312421	0.0621686	0.00605484	0.565649	26.7441
chr1	39500000	0.000271019	0.0897401	0.00607842	0.553505	30.8773
chr1	39520000	0.000247037	-0.053033	0.00616228	0.571581	34.462
chr1	39540000	0.000239413	-0.162753	0.00607449	0.551265	34.9159
chr1	39560000	0.000235627	-0.204029	0.00586746	0.544617	34.2238
chr1	39580000	0.000212222	-0.310004	0.00610987	0.555632	39.6523
chr1	39600000	0.000193571	-0.540712	0.00629069	0.584832	45.0114
chr1	39620000	0.000187863	-0.544226	0.00633262	0.585739	46.6962
chr1	39640000	0.000175076	-0.784996	0.00616228	0.581579	48.7202
chr1	39660000	0.000160583	-0.932733	0.00611642	0.57324	52.6376
chr1	39680000	0.000124201	-1.25947	0.00637586	0.559996	70.7627
chr1	39700000	0.000118336	-1.3247	0.00645185	0.557888	75.1249
chr1	39720000	0.000117274	-1.35289	0.00634441	0.523062	74.0423
chr1	39740000	0.000113003	-1.34891	0.00657764	0.530463	79.7796
chr1	39760000	0.000109618	-1.41236	0.00704672	0.567257	88.7367
chr1	39780000	0.000106351	-1.53227	0.00648985	0.555016	84.0367
chr1	39800000	9.31155e-05	-1.70782	0.00637455	0.533302	93.8812
chr1	39820000	8.24731e-05	-1.79775	0.00647413	0.529435	107.571
chr1	39840000	7.1943e-05	-1.69237	0.0067637	0.525972	128.745
chr1	39860000	6.56212e-05	-1.89845	0.00704279	0.53366	147.191
chr1	39880000	6.06731e-05	-1.91395	0.00710962	0.536566	160.796
chr1	39900000	6.02895e-05	-2.00256	0.00723147	0.523836	164.186
chr1	39920000	5.9322e-05	-1.96987	0.00723671	0.541135	167.546
chr1	39940000	6.24115e-05	-1.84199	0.00741229	0.543581	163.193
[truncated: 40,971 more rows]

## Sheet: Figure 5b
Figure 5b Nucleotide diversity ratio between landrace and cultivar
Chromsome	Position	pi_Cultivar	tajima'D_Cultivar	pi_Landrace	tajima'D_Landrace	pi_LandracevsCultivar
chr1	0	1.82691e-05	-2.77493	9.12914e-05	-1.48	4.99704
chr1	20000	1.96659e-05	-2.76	8.45741e-05	-1.41706	4.30055
chr1	40000	2.55276e-05	-2.61878	8.40504e-05	-1.27403	3.29253
chr1	60000	2.76544e-05	-2.5919	8.99895e-05	-1.34222	3.25407
chr1	80000	2.78356e-05	-2.51126	8.64338e-05	-1.53651	3.10515
chr1	100000	2.91842e-05	-2.48137	8.06465e-05	-1.55748	2.76336
chr1	120000	2.91597e-05	-2.50767	7.34069e-05	-1.63658	2.51741
chr1	140000	2.98616e-05	-2.44246	7.18392e-05	-1.65829	2.40574
chr1	160000	3.18107e-05	-2.40354	7.08814e-05	-1.40144	2.22823
chr1	180000	3.23874e-05	-2.42338	7.08644e-05	-1.4478	2.18803
chr1	200000	3.32203e-05	-2.30972	6.97431e-05	-1.35598	2.09941
chr1	220000	3.39738e-05	-2.23426	7.27942e-05	-1.22201	2.14266
chr1	240000	3.14063e-05	-2.31137	7.31162e-05	-1.25778	2.32808
chr1	260000	3.23227e-05	-2.24652	7.25319e-05	-1.12982	2.24399
chr1	280000	3.15453e-05	-2.33303	8.47099e-05	-0.756335	2.68534
chr1	300000	3.3336e-05	-2.47606	9.92327e-05	-0.800361	2.97675
chr1	320000	3.53333e-05	-2.44648	9.8029e-05	-0.98008	2.77441
chr1	340000	3.52282e-05	-2.42431	9.24416e-05	-1.00444	2.62408
chr1	360000	3.34058e-05	-2.5249	9.05208e-05	-1.11975	2.70973
chr1	380000	3.47293e-05	-2.4838	8.91187e-05	-1.08338	2.56609
chr1	400000	3.34869e-05	-2.54879	9.14593e-05	-0.94855	2.7312
chr1	420000	3.21674e-05	-2.60114	9.13834e-05	-0.998189	2.84087
chr1	440000	3.18457e-05	-2.57028	8.76556e-05	-1.00008	2.75251
chr1	460000	2.95678e-05	-2.66897	7.75541e-05	-1.16688	2.62293
chr1	480000	3.33411e-05	-2.59884	7.70525e-05	-1.23599	2.31104
chr1	500000	3.36391e-05	-2.45664	6.93527e-05	-1.32422	2.06167
chr1	520000	3.39675e-05	-2.44864	7.48564e-05	-1.18251	2.20376
chr1	540000	3.1817e-05	-2.50682	7.69034e-05	-1.14483	2.41705
chr1	560000	3.12756e-05	-2.49655	8.13371e-05	-1.10784	2.60066
chr1	580000	2.92597e-05	-2.47267	9.06238e-05	-1.02676	3.09722
chr1	600000	3.06372e-05	-2.44914	8.5519e-05	-1.12994	2.79134
chr1	620000	3.19305e-05	-2.31318	8.47473e-05	-1.24782	2.65412
chr1	640000	2.83279e-05	-2.46399	8.06864e-05	-1.31659	2.8483
chr1	660000	3.22933e-05	-2.28473	8.62e-05	-1.31904	2.66929
chr1	680000	2.64963e-05	-2.37634	7.58991e-05	-1.58065	2.86451
chr1	700000	2.38112e-05	-2.46431	7.9784e-05	-1.47445	3.35069
chr1	720000	3.56436e-05	-2.20349	0.000107278	-1.41727	3.00976
chr1	740000	3.79511e-05	-2.14534	0.000108484	-1.4439	2.85853
chr1	760000	3.78607e-05	-2.02832	0.000111826	-1.38136	2.95361
chr1	780000	4.0118e-05	-2.04973	0.000109501	-1.5034	2.72947
chr1	800000	4.32249e-05	-2.00191	0.000116333	-1.46275	2.69134
chr1	820000	4.1773e-05	-2.07535	0.000120672	-1.43403	2.88875
chr1	840000	4.66285e-05	-1.95972	0.000138456	-1.34814	2.96934
chr1	860000	4.67438e-05	-1.96734	0.000139023	-1.31004	2.97414
chr1	880000	4.84427e-05	-2.04248	0.000137698	-1.34023	2.84248
chr1	900000	4.89179e-05	-2.03976	0.000131216	-1.33622	2.68237
chr1	920000	4.06115e-05	-2.12781	0.000103125	-1.44384	2.53931
chr1	940000	3.9623e-05	-2.15543	0.000105285	-1.44341	2.65716
chr1	960000	4.11612e-05	-2.15017	0.000111027	-1.46213	2.69737
chr1	980000	3.76872e-05	-2.20047	0.00010594	-1.36155	2.81103
chr1	1000000	3.32331e-05	-2.39424	9.81939e-05	-1.61761	2.9547
chr1	1020000	3.06696e-05	-2.49965	9.02619e-05	-1.64399	2.94304
chr1	1040000	2.52793e-05	-2.60901	7.24776e-05	-1.81582	2.86708
chr1	1060000	2.36373e-05	-2.69106	7.08407e-05	-1.90807	2.99699
chr1	1080000	2.30689e-05	-2.70509	7.07943e-05	-1.87675	3.06882
chr1	1100000	2.14753e-05	-2.79889	6.71567e-05	-2.1002	3.12716
chr1	1120000	1.62534e-05	-2.91651	7.19503e-05	-1.8684	4.42677
chr1	1140000	1.65683e-05	-2.90654	7.27274e-05	-1.80677	4.38955
chr1	1160000	2.18142e-05	-2.79483	6.21517e-05	-1.85275	2.84914
chr1	1180000	2.56988e-05	-2.7536	5.8681e-05	-1.92134	2.28341
chr1	1200000	2.63367e-05	-2.68513	5.49391e-05	-1.60429	2.08602
chr1	1220000	2.62096e-05	-2.67049	5.28756e-05	-1.6059	2.01741
chr1	1240000	3.95354e-05	-2.46012	6.63323e-05	-1.63811	1.6778
chr1	1260000	3.79385e-05	-2.45097	8.25779e-05	-1.3707	2.17663
chr1	1280000	4.29643e-05	-2.29476	9.08221e-05	-1.27453	2.1139
chr1	1300000	5.00136e-05	-1.97317	9.02798e-05	-1.08471	1.8051
chr1	1320000	5.19842e-05	-1.82207	7.94544e-05	-1.23142	1.52843
chr1	1340000	5.30517e-05	-1.72951	7.76555e-05	-1.16262	1.46377
chr1	1360000	4.83337e-05	-1.7629	7.59143e-05	-1.32912	1.57063
chr1	1380000	4.72058e-05	-1.77036	7.69546e-05	-1.37609	1.63019
chr1	1400000	4.5273e-05	-1.74642	7.52615e-05	-1.44328	1.66239
chr1	1420000	5.01702e-05	-1.5845	8.07922e-05	-1.39659	1.61036
chr1	1440000	3.70044e-05	-1.69856	6.97561e-05	-1.40311	1.88508
chr1	1460000	4.11966e-05	-1.66237	5.3958e-05	-1.70416	1.30977
chr1	1480000	6.76965e-05	-1.16647	9.66958e-05	-0.537669	1.42837
chr1	1500000	0.000101483	-0.751595	0.000168306	0.314383	1.65846
chr1	1520000	0.000144153	-0.40579	0.000252261	0.729096	1.74995
chr1	1540000	0.000172696	-0.249896	0.000312162	0.575771	1.80757
chr1	1560000	0.000190381	-0.229664	0.000343238	0.753045	1.8029
chr1	1580000	0.000208564	0.00374429	0.000386899	0.902023	1.85506
chr1	1600000	0.000246807	0.00237018	0.000460451	1.03886	1.86563
chr1	1620000	0.000286542	0.143746	0.000533953	1.18402	1.86344
chr1	1640000	0.000322139	0.181346	0.000594853	1.35459	1.84657
chr1	1660000	0.000338122	0.267537	0.000630554	1.48052	1.86487
chr1	1680000	0.000318724	0.242301	0.000592537	1.4546	1.85909
chr1	1700000	0.000303526	0.137485	0.000569692	1.43283	1.87691
chr1	1720000	0.000281755	-0.248994	0.000527961	1.42875	1.87383
chr1	1740000	0.000265205	-0.328463	0.000493255	1.72122	1.8599
chr1	1760000	0.000261076	-0.307978	0.000480936	1.73017	1.84213
chr1	1780000	0.000269922	-0.313454	0.000485535	1.67814	1.7988
chr1	1800000	0.000263687	-0.326545	0.000463827	1.70462	1.759
chr1	1820000	0.00025046	-0.343392	0.000442751	1.65214	1.76775
chr1	1840000	0.00024512	-0.326632	0.000443424	1.54435	1.80901
chr1	1860000	0.000310876	0.0795274	0.000446968	1.11221	1.43777
chr1	1880000	0.000353432	-0.414568	0.000538527	0.0468696	1.52371
chr1	1900000	0.000447623	-0.902383	0.000740797	-0.804488	1.65496
chr1	1920000	0.000570255	-1.12836	0.0010048	-1.19512	1.76202
chr1	1940000	0.00073324	-1.28244	0.00132414	-1.4093	1.80587
chr1	1960000	0.000887278	-1.37028	0.00164634	-1.50675	1.85549
chr1	1980000	0.000919366	-1.4138	0.0017063	-1.55976	1.85595
chr1	2000000	0.00103907	-1.34455	0.00181808	-1.65101	1.74972
chr1	2020000	0.0011522	-1.31206	0.00196926	-1.6828	1.70913
chr1	2040000	0.00134248	-1.09048	0.00196058	-1.6968	1.46041
chr1	2060000	0.00136515	-1.06939	0.00196393	-1.67759	1.43861
chr1	2080000	0.00154321	-0.828356	0.00191152	-1.62912	1.23867
chr1	2100000	0.00192558	-0.35953	0.00170887	-1.58031	0.887453
chr1	2120000	0.00195427	-0.0335603	0.00144711	-1.50156	0.740483
chr1	2140000	0.00186225	0.248798	0.00115215	-1.34821	0.618686
chr1	2160000	0.00175975	0.436725	0.000847837	-1.09416	0.481795
chr1	2180000	0.00174643	0.421602	0.000788281	-0.924517	0.451367
chr1	2200000	0.00165618	0.292123	0.000659092	-0.539817	0.39796
chr1	2220000	0.00156425	0.232579	0.000481695	0.158136	0.307939
chr1	2240000	0.00136605	0.00980639	0.000459421	0.0978905	0.336313
chr1	2260000	0.00134052	-0.124147	0.000671255	0.492321	0.500742
chr1	2280000	0.00121281	-0.361905	0.000926646	0.851738	0.764051
chr1	2300000	0.000812143	-0.958945	0.00117712	1.12186	1.4494
chr1	2320000	0.000686729	-1.22572	0.00128647	1.12853	1.87333
chr1	2340000	0.000753784	-1.04764	0.00150031	1.2957	1.99037
chr1	2360000	0.000807082	-0.712958	0.0016162	1.27644	2.00252
chr1	2380000	0.000759218	-0.655336	0.00174606	1.38198	2.29981
chr1	2400000	0.000701176	-0.587491	0.00199272	1.56573	2.84198
chr1	2420000	0.000651633	-0.524711	0.0021764	1.63688	3.33992
chr1	2440000	0.000634692	-0.734466	0.00244034	1.73241	3.84492
chr1	2460000	0.00055648	-1.0491	0.00274992	1.83567	4.94162
chr1	2480000	0.00045602	-1.2934	0.00279057	1.85291	6.11939
chr1	2500000	0.000359064	-1.60746	0.00289375	1.8706	8.05913
chr1	2520000	0.000312985	-1.78851	0.00322265	1.81442	10.2965
chr1	2540000	0.000163803	-2.38075	0.00308398	1.47552	18.8273
chr1	2560000	4.57777e-05	-3.03576	0.00302877	1.15645	66.1625
chr1	2580000	4.67206e-05	-3.0184	0.00290885	0.89569	62.2605
chr1	2600000	4.40929e-05	-3.00295	0.00266829	0.654793	60.5152
chr1	2620000	6.41869e-05	-2.87084	0.00257854	0.594335	40.1723
chr1	2640000	7.01474e-05	-2.79715	0.00236786	0.490606	33.7555
chr1	2660000	0.000110928	-2.43861	0.001977	0.277107	17.8224
chr1	2680000	0.000225789	-1.81232	0.00198874	0.351031	8.80798
chr1	2700000	0.000363154	-1.30755	0.00203417	0.424594	5.60138
chr1	2720000	0.00052881	-1.04072	0.00209374	0.622101	3.95933
chr1	2740000	0.000652116	-1.00582	0.00237872	1.12115	3.6477
chr1	2760000	0.000720456	-0.97486	0.0025005	1.6502	3.47072
chr1	2780000	0.000750016	-0.984243	0.00256431	1.98113	3.419
chr1	2800000	0.000776594	-0.9798	0.00261534	2.24207	3.36771
chr1	2820000	0.000836718	-0.949761	0.00279637	2.27111	3.34207
chr1	2840000	0.000954426	-0.864809	0.00309262	2.25869	3.2403
chr1	2860000	0.00102789	-0.783386	0.00323449	2.22551	3.14672
chr1	2880000	0.000970768	-0.95666	0.00325538	2.16245	3.35341
chr1	2900000	0.000884201	-1.16025	0.00321951	2.11236	3.64116
chr1	2920000	0.000725134	-1.28741	0.00296231	2.05267	4.08519
chr1	2940000	0.000611929	-1.37368	0.00298025	2.03185	4.87026
chr1	2960000	0.000548761	-1.45634	0.00295093	1.84067	5.37744
chr1	2980000	0.000521157	-1.55184	0.00305241	1.55804	5.85699
chr1	3000000	0.000500507	-1.62829	0.0032187	1.22809	6.43088
chr1	3020000	0.0004206	-1.75585	0.00308791	0.980171	7.34166
chr1	3040000	0.000341774	-1.98535	0.00292521	0.785073	8.55891
chr1	3060000	0.000262921	-2.24867	0.00280063	0.656676	10.652
chr1	3080000	0.00020575	-2.34993	0.0027446	0.55606	13.3395
chr1	3100000	0.000153344	-2.42854	0.00283094	0.465415	18.4614
chr1	3120000	0.000147024	-2.48821	0.00307152	0.450747	20.8913
chr1	3140000	0.000141109	-2.52815	0.00322329	0.386894	22.8426
chr1	3160000	0.000135703	-2.54492	0.00336209	0.45106	24.7753
chr1	3180000	0.000132456	-2.4893	0.00331646	0.57247	25.0382
chr1	3200000	0.000126599	-2.45167	0.00324489	0.771066	25.6312
chr1	3220000	0.000123555	-2.41154	0.00329641	0.90778	26.6798
chr1	3240000	7.77777e-05	-2.58379	0.00316979	0.966346	40.7544
chr1	3260000	4.25931e-05	-2.85964	0.00320112	1.0476	75.1557
chr1	3280000	5.58573e-05	-2.88141	0.0032528	1.18269	58.2342
chr1	3300000	6.64545e-05	-2.8828	0.00304705	1.28943	45.8516
chr1	3320000	7.53334e-05	-2.87099	0.00277566	1.40859	36.8451
chr1	3340000	8.2009e-05	-2.89787	0.00247017	1.60149	30.1208
chr1	3360000	9.24541e-05	-2.90472	0.00240017	1.76953	25.9607
chr1	3380000	0.000126996	-2.90755	0.00292059	1.9599	22.9974
chr1	3400000	0.000162282	-2.90677	0.0033943	2.07145	20.916
chr1	3420000	0.000181813	-2.9053	0.00352375	2.20519	19.3811
chr1	3440000	0.000206331	-2.90978	0.00395682	2.27112	19.1771
chr1	3460000	0.000233935	-2.91122	0.0043901	2.31049	18.7664
chr1	3480000	0.00024783	-2.91153	0.00465691	2.31912	18.7908
chr1	3500000	0.000254467	-2.89973	0.00463115	2.32671	18.1994
chr1	3520000	0.000322383	-2.77656	0.0046201	2.32794	14.3311
chr1	3540000	0.000377289	-2.65733	0.00451243	2.31974	11.9601
chr1	3560000	0.00046412	-2.49943	0.00449019	2.31842	9.67463
chr1	3580000	0.000796138	-1.9397	0.00469045	2.32301	5.89151
chr1	3600000	0.000884735	-1.65965	0.00436905	2.31467	4.93825
chr1	3620000	0.000970941	-1.51856	0.00441099	2.28776	4.54301
chr1	3640000	0.00110252	-1.22489	0.00433434	2.31609	3.93129
chr1	3660000	0.00120414	-0.888132	0.0041032	2.32659	3.40758
chr1	3680000	0.00117372	-0.519014	0.00347105	2.28987	2.9573
chr1	3700000	0.00115242	-0.327752	0.00320368	2.27957	2.77996
chr1	3720000	0.00107091	-0.30045	0.00295992	2.28382	2.76394
chr1	3740000	0.00102985	-0.454539	0.00300505	2.31126	2.91794
chr1	3760000	0.00100188	-0.723607	0.00330727	2.38265	3.30108
chr1	3780000	0.000671929	-1.19496	0.00268415	2.40164	3.99469
chr1	3800000	0.000658516	-1.15108	0.00257125	2.48053	3.90461
chr1	3820000	0.00079561	-0.704559	0.00264419	2.57864	3.32347
chr1	3840000	0.000766013	-0.592863	0.00245065	2.53944	3.19923
chr1	3860000	0.000723784	-0.463365	0.00220263	2.53022	3.04321
chr1	3880000	0.000862768	-0.228369	0.00242283	2.58012	2.80821
chr1	3900000	0.00113655	0.13067	0.00286422	2.5619	2.52011
chr1	3920000	0.00137927	0.366838	0.00325216	2.54981	2.35788
chr1	3940000	0.00153208	0.697254	0.00333071	2.53935	2.17398
chr1	3960000	0.00180137	1.37521	0.00335241	2.51796	1.86104
chr1	3980000	0.00186134	1.71431	0.00323068	2.53505	1.73567
chr1	4000000	0.00199828	1.82451	0.00341293	2.52688	1.70793
chr1	4020000	0.00202926	1.95849	0.00338213	2.50859	1.66668
chr1	4040000	0.00212336	2.03617	0.00349282	2.52512	1.64495
chr1	4060000	0.00219541	2.09977	0.00357868	2.53525	1.63007
chr1	4080000	0.00236314	2.15139	0.00384262	2.5295	1.62606
chr1	4100000	0.00246661	2.18092	0.00399315	2.5403	1.61888
chr1	4120000	0.00256856	2.19837	0.00417047	2.52503	1.62366
chr1	4140000	0.00242776	2.20121	0.00393925	2.53597	1.62258
chr1	4160000	0.00216675	2.18553	0.00350781	2.53068	1.61893
chr1	4180000	0.0021106	1.93277	0.00362674	2.51436	1.71835
chr1	4200000	0.00193497	1.70408	0.00334766	2.2317	1.73009
chr1	4220000	0.0016888	1.45559	0.00295041	1.95618	1.74705
chr1	4240000	0.00156541	0.924148	0.00289078	1.66428	1.84665
chr1	4260000	0.00144314	0.347273	0.00292384	1.42511	2.02604
chr1	4280000	0.00114718	-0.280718	0.00253961	0.89507	2.21378
chr1	4300000	0.000779429	-0.999275	0.0020113	0.352328	2.58047
chr1	4320000	0.000435705	-1.74798	0.00145238	-0.162018	3.33341
chr1	4340000	0.000396581	-1.87231	0.0013907	-0.258391	3.50672
chr1	4360000	0.000317534	-2.10201	0.00125953	-0.438899	3.96659
chr1	4380000	0.000276647	-2.16157	0.000988619	-0.859447	3.57357
chr1	4400000	0.000205768	-2.35394	0.00086201	-0.822875	4.18923
chr1	4420000	0.000178006	-2.42226	0.00082022	-0.661863	4.60781
chr1	4440000	7.77676e-05	-2.78915	0.000528006	-1.04701	6.78953
chr1	4460000	3.72786e-05	-2.91787	0.000231523	-2.00406	6.21062
chr1	4480000	3.00669e-05	-2.76077	0.000124267	-1.87726	4.13301
chr1	4500000	2.21845e-05	-2.6073	6.18547e-05	-1.56673	2.7882
chr1	4520000	2.31306e-05	-2.61618	6.48292e-05	-1.42988	2.80275
chr1	4540000	2.75601e-05	-2.53128	7.51225e-05	-1.06697	2.72577
chr1	4560000	2.63762e-05	-2.54462	7.65028e-05	-1.1113	2.90045
chr1	4580000	3.94318e-05	-2.19704	8.45743e-05	-1.25432	2.14482
chr1	4600000	4.43144e-05	-2.2123	0.000101095	-1.1987	2.28132
chr1	4620000	6.07855e-05	-2.1365	0.000181737	-0.235162	2.98981
chr1	4640000	7.54994e-05	-2.00705	0.000220344	0.136584	2.91848
chr1	4660000	8.59438e-05	-1.90443	0.000245716	0.251068	2.85903
chr1	4680000	8.25379e-05	-2.00914	0.000245031	0.0834894	2.9687
chr1	4700000	8.59772e-05	-1.96115	0.000251782	0.060813	2.92847
chr1	4720000	9.15795e-05	-1.91135	0.000251345	0.0818536	2.74456
chr1	4740000	8.70398e-05	-1.91288	0.000242232	0.031264	2.783
chr1	4760000	9.08146e-05	-1.94116	0.000247182	0.0641241	2.72182
chr1	4780000	8.37596e-05	-2.00772	0.000247023	0.2128	2.94919
chr1	4800000	8.61131e-05	-1.8815	0.00023846	0.238798	2.76914
chr1	4820000	7.12753e-05	-1.90554	0.000158594	-0.370885	2.22508
chr1	4840000	5.78514e-05	-2.0377	0.00011553	-1.00967	1.99701
chr1	4860000	5.16418e-05	-2.10362	0.000100393	-1.10657	1.94402
chr1	4880000	5.43112e-05	-2.05106	9.95026e-05	-0.92804	1.83208
chr1	4900000	5.83727e-05	-2.0102	9.29859e-05	-0.890366	1.59297
chr1	4920000	5.22331e-05	-2.082	8.7233e-05	-1.01662	1.67007
chr1	4940000	5.39611e-05	-2.06717	9.47582e-05	-0.871242	1.75605
chr1	4960000	5.36405e-05	-2.06626	8.96713e-05	-0.871438	1.67171
chr1	4980000	4.77119e-05	-2.16278	8.6615e-05	-1.08761	1.81538
chr1	5000000	3.97474e-05	-2.34251	8.41318e-05	-1.31301	2.11666
chr1	5020000	3.82381e-05	-2.35151	8.25709e-05	-1.28731	2.15939
chr1	5040000	3.71986e-05	-2.33511	8.38029e-05	-1.24036	2.25285
chr1	5060000	3.10405e-05	-2.43837	7.37401e-05	-1.37309	2.37561
chr1	5080000	2.78851e-05	-2.49015	6.66094e-05	-1.44654	2.38871
chr1	5100000	1.94326e-05	-2.68237	7.10252e-05	-1.57059	3.65496
chr1	5120000	2.13657e-05	-2.63722	7.56283e-05	-1.55191	3.53971
chr1	5140000	1.912e-05	-2.72324	7.1444e-05	-1.71139	3.7366
chr1	5160000	1.84617e-05	-2.67117	7.71031e-05	-1.64837	4.17637
chr1	5180000	1.80391e-05	-2.65985	7.695e-05	-1.50154	4.26574
chr1	5200000	2.55242e-05	-2.41682	7.92119e-05	-1.28651	3.1034
chr1	5220000	3.02766e-05	-2.32799	8.14066e-05	-1.33169	2.68876
chr1	5240000	3.00137e-05	-2.50412	7.25067e-05	-1.46817	2.41579
chr1	5260000	2.96123e-05	-2.53789	7.62104e-05	-1.48947	2.57361
chr1	5280000	2.69909e-05	-2.57577	7.4967e-05	-1.53749	2.77749
chr1	5300000	3.06063e-05	-2.56308	7.22485e-05	-1.52137	2.36057
chr1	5320000	2.99064e-05	-2.63196	0.000286922	-0.62678	9.594
chr1	5340000	3.46823e-05	-2.54263	0.000479265	-0.46731	13.8187
chr1	5360000	3.20568e-05	-2.62116	0.000531928	-0.442037	16.5933
chr1	5380000	3.48416e-05	-2.59868	0.000637198	-0.385136	18.2884
chr1	5400000	3.17348e-05	-2.70103	0.0011126	-0.306544	35.0592
chr1	5420000	0.000199042	-1.06882	0.00149928	0.119923	7.53249
chr1	5440000	0.000408575	-0.271151	0.00191977	0.485097	4.69869
chr1	5460000	0.000524705	-0.127955	0.00217416	0.656203	4.14359
chr1	5480000	0.00077225	0.0772956	0.00271675	0.93722	3.51797
chr1	5500000	0.000925532	0.147409	0.00308615	1.08491	3.33446
chr1	5520000	0.00108963	0.129597	0.00329278	1.34615	3.02193
chr1	5540000	0.00117165	0.0576239	0.00338132	1.56854	2.88594
chr1	5560000	0.00139904	0.0147986	0.00396586	1.77851	2.8347
chr1	5580000	0.00146792	-0.0395098	0.00421235	1.92501	2.8696
chr1	5600000	0.00146685	-0.160645	0.00413638	2.40219	2.8199
chr1	5620000	0.00132053	-0.537964	0.00420332	2.43747	3.18305
chr1	5640000	0.001133	-0.853777	0.00410096	2.383	3.61957
chr1	5660000	0.00105623	-1.11746	0.00429784	2.39894	4.06904
chr1	5680000	0.000856293	-1.36501	0.00393829	2.37099	4.59923
chr1	5700000	0.000772528	-1.49474	0.00379877	2.38276	4.91732
chr1	5720000	0.000661161	-1.83038	0.0040176	2.42548	6.07659
chr1	5740000	0.000601172	-1.98243	0.00403109	2.41962	6.70539
chr1	5760000	0.00040156	-2.33016	0.00362137	2.36904	9.01824
chr1	5780000	0.000354188	-2.4984	0.00370011	2.36866	10.4467
chr1	5800000	0.000373898	-2.47752	0.00358662	2.35286	9.59251
chr1	5820000	0.00038387	-2.42438	0.00341959	2.3626	8.90821
chr1	5840000	0.000412416	-2.33962	0.00334693	2.42523	8.11541
chr1	5860000	0.000434228	-2.20093	0.00305968	2.34877	7.04625
chr1	5880000	0.000413979	-2.21658	0.00321623	2.33667	7.76908
chr1	5900000	0.00035286	-2.33695	0.00331757	2.29527	9.40193
chr1	5920000	0.000300909	-2.2761	0.00290713	2.04146	9.66116
chr1	5940000	0.000290543	-2.25692	0.00296664	1.93272	10.2107
chr1	5960000	0.000320766	-2.07085	0.00290654	1.85479	9.06124
chr1	5980000	0.000320876	-1.76249	0.00264963	1.6681	8.2575
chr1	6000000	0.000328818	-1.44647	0.00259834	1.54804	7.90206
chr1	6020000	0.000325392	-1.06828	0.00247157	1.50104	7.59567
chr1	6040000	0.00030811	-0.728737	0.00245768	1.50803	7.97662
chr1	6060000	0.000267451	-0.767612	0.0027726	1.68838	10.3668
chr1	6080000	0.000254052	-0.828541	0.00290916	1.80261	11.451
chr1	6100000	0.000256115	-0.620601	0.00267327	1.76434	10.4378
chr1	6120000	0.000290352	-0.364386	0.00245173	1.82961	8.44398
chr1	6140000	0.000307492	0.448348	0.00211092	1.74753	6.86496
chr1	6160000	0.000268083	0.234749	0.00194151	1.72082	7.24217
chr1	6180000	0.00024282	0.0639749	0.00175843	1.81119	7.24168
chr1	6200000	0.000211367	-0.202675	0.00151673	1.8772	7.17581
chr1	6220000	0.000182484	-0.61633	0.00135802	1.81064	7.44186
chr1	6240000	0.000148427	-0.992884	0.00113209	1.64599	7.62725
chr1	6260000	0.000130835	-1.23036	0.000656832	1.01685	5.02032
chr1	6280000	0.000121607	-1.32283	0.000183409	-1.13233	1.50821
chr1	6300000	0.00010859	-1.53512	8.80772e-05	-2.25414	0.8111
chr1	6320000	7.31494e-05	-2.05364	8.15928e-05	-2.12235	1.11543
chr1	6340000	4.04587e-05	-2.55421	6.77184e-05	-1.85338	1.67376
chr1	6360000	2.59585e-05	-2.81234	6.8304e-05	-1.75762	2.63128
chr1	6380000	2.71567e-05	-2.8211	7.12395e-05	-1.71918	2.62327
chr1	6400000	2.78349e-05	-2.84257	7.10279e-05	-1.79959	2.55175
chr1	6420000	2.49765e-05	-2.87177	7.18083e-05	-1.80577	2.87503
chr1	6440000	2.6593e-05	-2.82306	6.22712e-05	-1.8478	2.34164
chr1	6460000	2.5145e-05	-2.84381	9.30402e-05	-1.11437	3.70015
chr1	6480000	2.3701e-05	-2.90046	9.5202e-05	-1.16253	4.0168
chr1	6500000	2.47565e-05	-2.89369	0.000100124	-1.30208	4.04436
chr1	6520000	2.51612e-05	-2.88918	0.000105218	-1.50555	4.18176
chr1	6540000	2.88046e-05	-2.86577	0.000118735	-1.70509	4.12208
chr1	6560000	3.03083e-05	-2.84261	0.000133572	-1.66132	4.4071
chr1	6580000	3.19576e-05	-2.83976	0.000159509	-1.74686	4.99128
chr1	6600000	3.39617e-05	-2.82135	0.000177928	-1.76115	5.23907
chr1	6620000	3.51796e-05	-2.82549	0.000188337	-1.80502	5.35359
chr1	6640000	3.99414e-05	-2.82983	0.000214124	-1.82609	5.36095
chr1	6660000	4.04965e-05	-2.85618	0.000213848	-1.97412	5.28066
chr1	6680000	4.08892e-05	-2.83806	0.000245149	-1.74112	5.99545
chr1	6700000	4.21163e-05	-2.83576	0.000271187	-1.55228	6.43899
chr1	6720000	4.34984e-05	-2.83349	0.000291117	-1.34696	6.69259
chr1	6740000	5.42872e-05	-2.73917	0.000412055	-0.885508	7.59027
chr1	6760000	6.59697e-05	-2.70958	0.000661934	-0.471539	10.0339
chr1	6780000	7.49756e-05	-2.69185	0.000813423	-0.260861	10.8492
chr1	6800000	0.000143269	-2.23518	0.00107925	0.275986	7.53302
chr1	6820000	0.000247335	-1.5964	0.00116145	0.319741	4.69584
chr1	6840000	0.000239909	-1.51069	0.00114253	0.397821	4.76234
chr1	6860000	0.000236926	-1.34529	0.00110014	0.469389	4.64341
chr1	6880000	0.000232823	-1.24626	0.00106289	0.465498	4.56522
chr1	6900000	0.000230014	-1.22343	0.00107961	0.315023	4.69368
chr1	6920000	0.000229758	-1.46323	0.00122858	-0.105299	5.34725
chr1	6940000	0.000222629	-1.69541	0.00125366	-0.402081	5.63117
chr1	6960000	0.00022479	-1.89125	0.00111986	-0.707282	4.98181
chr1	6980000	0.000234321	-2.03301	0.00103704	-1.09994	4.4257
chr1	7000000	0.000182243	-2.40853	0.000807052	-1.86098	4.42843
chr1	7020000	9.51927e-05	-2.8972	0.000762205	-2.15945	8.00697
chr1	7040000	0.000126602	-2.87577	0.000831225	-2.3566	6.56566
chr1	7060000	0.000151111	-2.86446	0.000909612	-2.4273	6.0195
chr1	7080000	0.000165546	-2.86433	0.00094908	-2.4996	5.73303
chr1	7100000	0.000181372	-2.85494	0.00095031	-2.58969	5.23956
chr1	7120000	0.000223063	-2.83456	0.000894243	-2.85832	4.00892
chr1	7140000	0.00026208	-2.81497	0.000847278	-3.06258	3.23289
chr1	7160000	0.000255806	-2.81197	0.000753462	-3.18742	2.94544
chr1	7180000	0.000259203	-2.81392	0.00072674	-3.26063	2.80375
chr1	7200000	0.000259056	-2.8168	0.000721698	-3.27716	2.78588
chr1	7220000	0.000275415	-2.81952	0.00077754	-3.27317	2.82315
chr1	7240000	0.000280328	-2.83038	0.00080819	-3.2767	2.88302
chr1	7260000	0.000272321	-2.84415	0.000737069	-3.29765	2.70662
chr1	7280000	0.000260915	-2.8463	0.000729752	-3.24828	2.79689
chr1	7300000	0.000263833	-2.85757	0.00069032	-3.24585	2.6165
chr1	7320000	0.000233048	-2.87394	0.000675607	-3.08605	2.899
chr1	7340000	0.000204072	-2.9158	0.000778782	-2.76035	3.81622
chr1	7360000	0.000204862	-2.93475	0.0009376	-2.5479	4.57673
chr1	7380000	0.000184548	-2.93858	0.00109787	-2.23363	5.94896
chr1	7400000	0.000165678	-2.94785	0.00118509	-1.99349	7.15299
chr1	7420000	0.00013171	-2.97439	0.00133032	-1.57867	10.1004
chr1	7440000	9.64791e-05	-3.00433	0.00144922	-1.1113	15.0211
chr1	7460000	8.06476e-05	-3.01278	0.0014646	-1.13896	18.1605
chr1	7480000	8.0421e-05	-3.00785	0.00144082	-1.16975	17.916
chr1	7500000	6.24082e-05	-3.01439	0.00143482	-1.13977	22.9908
chr1	7520000	4.80485e-05	-3.01262	0.00132774	-1.10918	27.6333
chr1	7540000	3.20427e-05	-2.96292	0.00111407	-1.05662	34.7683
chr1	7560000	2.01791e-05	-2.83144	0.000913708	-0.986819	45.2799
chr1	7580000	2.04315e-05	-2.80484	0.000685264	-1.0098	33.5396
chr1	7600000	2.07167e-05	-2.7982	0.000554603	-1.0994	26.7708
chr1	7620000	2.06166e-05	-2.73077	0.000309009	-1.41156	14.9884
chr1	7640000	2.02623e-05	-2.66929	8.86729e-05	-2.19834	4.37624
chr1	7660000	2.06323e-05	-2.64693	7.75636e-05	-1.89679	3.75934
chr1	7680000	2.18098e-05	-2.58658	7.84307e-05	-1.92779	3.59612
chr1	7700000	2.05498e-05	-2.63129	7.63318e-05	-1.93732	3.71447
chr1	7720000	2.75963e-05	-2.68241	0.000242926	-0.593338	8.80285
chr1	7740000	3.91982e-05	-2.92761	0.000704824	1.09252	17.981
chr1	7760000	5.15203e-05	-3.02354	0.00126216	1.65353	24.4983
chr1	7780000	5.37033e-05	-3.05342	0.00146266	1.72212	27.236
chr1	7800000	5.61866e-05	-3.04377	0.00155533	1.79916	27.6814
chr1	7820000	5.84067e-05	-3.05868	0.00195332	2.06068	33.4434
chr1	7840000	6.20952e-05	-3.06882	0.00245458	2.2262	39.5292
chr1	7860000	6.42035e-05	-3.07925	0.00279264	2.314	43.4966
chr1	7880000	6.62201e-05	-3.09804	0.00337925	2.43221	51.0306
chr1	7900000	7.18548e-05	-3.10349	0.00390489	2.49177	54.3441
chr1	7920000	6.89135e-05	-3.1167	0.00409132	2.59173	59.3689
chr1	7940000	5.54139e-05	-3.11805	0.00362343	2.60411	65.3885
chr1	7960000	4.53289e-05	-3.08369	0.0030662	2.60848	67.6435
chr1	7980000	3.96168e-05	-3.07919	0.00287027	2.63227	72.4509
chr1	8000000	3.8792e-05	-3.07716	0.00277672	2.57715	71.5798
chr1	8020000	3.83469e-05	-3.04051	0.0023771	2.52487	61.9894
chr1	8040000	3.85306e-05	-2.9893	0.00187772	2.39741	48.7334
chr1	8060000	3.98657e-05	-2.92456	0.0015326	2.26264	38.4442
chr1	8080000	3.55355e-05	-2.85237	0.00093915	1.90902	26.4285
chr1	8100000	3.26083e-05	-2.63912	0.000418513	0.995507	12.8345
chr1	8120000	3.24056e-05	-2.40193	6.47045e-05	-1.86223	1.99671
chr1	8140000	3.21578e-05	-2.37929	7.10182e-05	-1.83473	2.20843
chr1	8160000	2.9885e-05	-2.40512	7.54864e-05	-1.80958	2.5259
chr1	8180000	2.92406e-05	-2.43098	7.40132e-05	-1.79464	2.53117
chr1	8200000	2.9056e-05	-2.5345	7.17678e-05	-1.62202	2.46998
chr1	8220000	3.02504e-05	-2.52782	6.58584e-05	-1.73946	2.17711
chr1	8240000	2.75448e-05	-2.62509	6.28683e-05	-1.7429	2.2824
chr1	8260000	2.83392e-05	-2.62576	6.08147e-05	-1.74801	2.14596
chr1	8280000	3.02751e-05	-2.59098	6.59073e-05	-1.65596	2.17695
chr1	8300000	2.97344e-05	-2.59845	5.81328e-05	-1.73797	1.95507
chr1	8320000	2.73288e-05	-2.66705	5.55534e-05	-1.72196	2.03278
chr1	8340000	2.65827e-05	-2.66182	4.68996e-05	-1.76926	1.76429
chr1	8360000	2.71174e-05	-2.65398	4.34065e-05	-1.68878	1.60069
chr1	8380000	4.24845e-05	-2.37526	5.2168e-05	-1.64321	1.22793
chr1	8400000	4.43775e-05	-2.25524	5.15043e-05	-1.62499	1.1606
chr1	8420000	4.39875e-05	-2.28506	6.53488e-05	-1.45512	1.48562
chr1	8440000	5.22505e-05	-2.12127	7.26219e-05	-1.66649	1.38988
chr1	8460000	4.9206e-05	-2.15918	7.37066e-05	-1.66313	1.49792
chr1	8480000	4.83022e-05	-2.1798	7.42966e-05	-1.67821	1.53816
chr1	8500000	5.20203e-05	-2.10299	7.65792e-05	-1.7029	1.4721
chr1	8520000	5.9756e-05	-1.95431	8.66752e-05	-1.84286	1.45049
chr1	8540000	6.42832e-05	-1.94158	0.000106579	-1.68924	1.65797
chr1	8560000	6.81273e-05	-2.01085	0.000111651	-1.68587	1.63885
chr1	8580000	5.7585e-05	-2.14583	0.000100718	-1.68751	1.74904
chr1	8600000	5.65384e-05	-2.19894	0.000100201	-1.6744	1.77227
chr1	8620000	5.57212e-05	-2.27357	9.51029e-05	-1.73519	1.70676
chr1	8640000	4.94798e-05	-2.3245	9.505e-05	-1.46176	1.92099
chr1	8660000	4.94849e-05	-2.29527	0.000101933	-1.44738	2.05988
chr1	8680000	5.13475e-05	-2.17089	0.000104202	-1.38037	2.02935
chr1	8700000	4.60383e-05	-2.26627	0.000106605	-1.43638	2.31557
chr1	8720000	3.87963e-05	-2.44339	9.58742e-05	-1.29435	2.47122
chr1	8740000	3.56095e-05	-2.51769	8.01366e-05	-1.42125	2.25043
chr1	8760000	2.92524e-05	-2.57417	7.56473e-05	-1.3846	2.58602
chr1	8780000	2.83316e-05	-2.57518	7.76556e-05	-1.43365	2.74095
chr1	8800000	2.80072e-05	-2.60409	8.15158e-05	-1.36937	2.91053
chr1	8820000	3.0796e-05	-2.51435	7.92481e-05	-1.53301	2.57333
chr1	8840000	2.98969e-05	-2.60444	7.47874e-05	-1.7322	2.50151
chr1	8860000	3.07511e-05	-2.5649	7.07028e-05	-1.70218	2.2992
chr1	8880000	2.88378e-05	-2.60938	7.07683e-05	-1.91066	2.45401
chr1	8900000	3.73154e-05	-2.41839	6.66282e-05	-1.89493	1.78554
chr1	8920000	3.98294e-05	-2.33382	7.47631e-05	-1.92944	1.87708
chr1	8940000	4.49091e-05	-2.27106	7.83565e-05	-1.98706	1.74478
chr1	8960000	5.50805e-05	-2.08211	8.56441e-05	-1.95494	1.55489
chr1	8980000	5.23919e-05	-2.12579	8.40931e-05	-1.94779	1.60508
chr1	9000000	5.0247e-05	-2.07835	7.80825e-05	-2.07623	1.55397
chr1	9020000	5.14575e-05	-1.99495	7.27681e-05	-2.10995	1.41414
chr1	9040000	6.01349e-05	-1.75707	8.06991e-05	-1.96937	1.34197
chr1	9060000	7.12655e-05	-1.60011	8.41043e-05	-1.99996	1.18015
chr1	9080000	7.117e-05	-1.57898	7.63387e-05	-1.93709	1.07262
chr1	9100000	6.53962e-05	-1.71679	7.88135e-05	-1.97268	1.20517
chr1	9120000	6.71088e-05	-1.618	7.78759e-05	-1.88652	1.16044
chr1	9140000	6.65627e-05	-1.56995	7.84016e-05	-1.7747	1.17786
chr1	9160000	5.71113e-05	-1.75434	8.44752e-05	-1.9092	1.47913
chr1	9180000	6.33411e-05	-1.77637	0.000100146	-1.8325	1.58106
chr1	9200000	7.04119e-05	-1.76664	0.000121269	-1.8009	1.72228
chr1	9220000	6.73683e-05	-1.86822	0.000127916	-1.85916	1.89875
chr1	9240000	5.90981e-05	-2.06536	0.000194522	-1.10322	3.29151
chr1	9260000	4.7532e-05	-2.31699	0.000705473	0.775316	14.8421
chr1	9280000	5.19863e-05	-2.30429	0.0011801	1.16463	22.7002
chr1	9300000	5.33696e-05	-2.32742	0.00155548	1.37472	29.1453
chr1	9320000	5.39043e-05	-2.35845	0.00205787	1.52101	38.1763
chr1	9340000	5.84612e-05	-2.33865	0.00260696	1.6081	44.5931
chr1	9360000	6.24484e-05	-2.34758	0.0028981	1.67998	46.4079
chr1	9380000	6.50513e-05	-2.31647	0.00317282	1.72906	48.774
chr1	9400000	6.64058e-05	-2.33093	0.00343672	1.79934	51.7533
chr1	9420000	8.36332e-05	-2.14176	0.00398096	1.83418	47.6003
chr1	9440000	8.72881e-05	-2.06517	0.00422325	1.8334	48.3829
chr1	9460000	9.0586e-05	-2.00174	0.00414174	1.80995	45.7216
chr1	9480000	9.60616e-05	-1.91666	0.00386956	1.79636	40.282
chr1	9500000	0.000130973	-1.52097	0.00351427	1.73792	26.832
chr1	9520000	0.000176848	-1.03423	0.00302924	1.63995	17.129
chr1	9540000	0.000185986	-0.843824	0.00248002	1.55777	13.3344
chr1	9560000	0.000198874	-0.611406	0.00218335	1.46213	10.9785
chr1	9580000	0.000196783	-0.499146	0.00189229	1.39037	9.61611
chr1	9600000	0.000191202	-0.38994	0.00160764	1.30387	8.40807
chr1	9620000	0.000174116	-0.357579	0.00105497	1.07709	6.05897
chr1	9640000	0.000172164	-0.39061	0.000747894	0.686185	4.34408
chr1	9660000	0.000174014	-0.428299	0.00032308	-0.426958	1.85664
chr1	9680000	0.000164432	-0.673204	0.000122565	-1.87423	0.745383
chr1	9700000	0.00012828	-1.11196	0.000100856	-1.97728	0.786214
chr1	9720000	8.01705e-05	-1.78361	7.49014e-05	-1.98438	0.934276
chr1	9740000	6.54121e-05	-1.94277	6.78082e-05	-1.98485	1.03663
chr1	9760000	4.99328e-05	-2.18016	6.16861e-05	-1.70975	1.23538
chr1	9780000	5.08702e-05	-2.20231	6.9991e-05	-1.69158	1.37588
chr1	9800000	5.04887e-05	-2.22397	7.87475e-05	-1.72976	1.5597
chr1	9820000	4.94463e-05	-2.21909	8.32878e-05	-1.67582	1.68441
chr1	9840000	4.56722e-05	-2.22534	7.28104e-05	-1.69684	1.5942
chr1	9860000	4.39122e-05	-2.23702	6.75242e-05	-1.75033	1.53771
chr1	9880000	4.1882e-05	-2.13064	6.49892e-05	-1.77493	1.55172
chr1	9900000	3.97236e-05	-2.16196	6.92881e-05	-1.68033	1.74425
chr1	9920000	4.52926e-05	-2.04814	7.28803e-05	-1.69421	1.6091
chr1	9940000	4.42521e-05	-2.22896	7.9284e-05	-1.60619	1.79164
chr1	9960000	5.74449e-05	-2.07737	9.04084e-05	-1.50872	1.57383
chr1	9980000	5.50187e-05	-2.17048	9.01573e-05	-1.48244	1.63867
chr1	10000000	5.9875e-05	-2.12763	8.40332e-05	-1.47435	1.40348
chr1	10020000	6.56574e-05	-2.06428	8.9268e-05	-1.36709	1.3596
chr1	10040000	8.03659e-05	-1.96364	9.97356e-05	-1.1673	1.24102
chr1	10060000	9.23393e-05	-1.80719	0.000108044	-1.09048	1.17007
chr1	10080000	0.000102776	-1.75403	0.000123168	-1.10156	1.19841
chr1	10100000	0.000104966	-1.68553	0.000117375	-1.13077	1.11822
chr1	10120000	0.00010637	-1.61878	0.000121096	-1.15812	1.13844
chr1	10140000	0.000120043	-1.37539	0.000145973	-0.92347	1.21601
chr1	10160000	0.00014279	-1.61258	0.00024299	-1.0228	1.70173
chr1	10180000	0.000248236	-1.56535	0.000492137	-1.05255	1.98253
chr1	10200000	0.000351361	-1.5442	0.00073775	-1.06755	2.09969
chr1	10220000	0.000600799	-1.33484	0.00117697	-1.10531	1.95901
chr1	10240000	0.00084502	-1.21004	0.00160401	-1.09769	1.89819
chr1	10260000	0.000907392	-1.15001	0.0016864	-1.09743	1.85851
chr1	10280000	0.000998078	-1.05868	0.0017833	-1.0945	1.78673
chr1	10300000	0.0012339	-0.844273	0.00202949	-1.09387	1.64477
chr1	10320000	0.0013561	-0.774089	0.00217443	-1.09682	1.60344
chr1	10340000	0.00149086	-0.671147	0.00222616	-1.19808	1.49321
chr1	10360000	0.00155662	-0.600961	0.00217305	-1.25897	1.39601
chr1	10380000	0.00150495	-0.629265	0.00191954	-1.27461	1.27548
chr1	10400000	0.00146292	-0.69479	0.0016792	-1.29752	1.14784
chr1	10420000	0.00125912	-0.785535	0.0012389	-1.34971	0.983935
chr1	10440000	0.00107372	-0.956769	0.000805163	-1.49365	0.749878
chr1	10460000	0.00106734	-1.16018	0.000713089	-1.54776	0.668098
chr1	10480000	0.00102759	-1.34507	0.000607815	-1.62968	0.591498
chr1	10500000	0.000849719	-1.63939	0.000452496	-1.77124	0.532525
chr1	10520000	0.00071825	-1.799	0.000447023	-1.81602	0.622377
chr1	10540000	0.000568162	-2.03517	0.000840957	-0.511523	1.48014
chr1	10560000	0.000464735	-2.1735	0.00119313	0.192037	2.56734
chr1	10580000	0.000405596	-2.18638	0.00149023	0.327197	3.67417
chr1	10600000	0.000339359	-2.18873	0.00172772	0.433284	5.09112
chr1	10620000	0.000286174	-2.19479	0.00196273	0.53765	6.85853
chr1	10640000	0.000213201	-2.22767	0.00225566	0.640888	10.58
chr1	10660000	0.000140727	-2.27805	0.00274652	0.721886	19.5166
chr1	10680000	8.26683e-05	-2.37536	0.00331888	0.810249	40.1469
chr1	10700000	2.10132e-05	-2.82946	0.00346474	0.893667	164.884
chr1	10720000	1.97091e-05	-2.84196	0.00352539	1.07404	178.871
chr1	10740000	1.8471e-05	-2.86967	0.00331877	1.0764	179.674
chr1	10760000	2.21043e-05	-2.83767	0.00336961	1.07686	152.442
chr1	10780000	2.74674e-05	-2.76222	0.00337286	1.05323	122.795
chr1	10800000	0.000156897	-2.28115	0.00352401	0.659213	22.4606
chr1	10820000	0.000262935	-2.17943	0.00357936	0.369789	13.6131
chr1	10840000	0.000427836	-2.07777	0.0037579	0.0501428	8.7835
chr1	10860000	0.000517069	-2.04568	0.00352386	-0.176542	6.81506
chr1	10880000	0.000591752	-1.99704	0.00306035	-0.419945	5.17168
chr1	10900000	0.000726447	-1.90468	0.00296945	-0.525402	4.08763
chr1	10920000	0.000765857	-1.99919	0.00276638	-0.618083	3.61214
chr1	10940000	0.000774227	-2.04	0.00249881	-0.741832	3.22749
chr1	10960000	0.000785168	-2.11946	0.00204012	-1.0137	2.59832
chr1	10980000	0.000799571	-2.2105	0.00173917	-1.2152	2.17513
chr1	11000000	0.000689999	-2.32676	0.0013428	-1.22434	1.94609
chr1	11020000	0.00062609	-2.3734	0.00107335	-1.21953	1.71436
chr1	11040000	0.000683037	-2.21638	0.0005985	-1.3116	0.876234
chr1	11060000	0.000693019	-2.14682	0.000340036	-1.45414	0.490659
chr1	11080000	0.000617318	-2.18142	0.00022587	-1.50828	0.365889
chr1	11100000	0.000485941	-2.30703	8.18098e-05	-2.20868	0.168353
chr1	11120000	0.000448955	-2.23378	8.52338e-05	-2.1143	0.189849
chr1	11140000	0.000441545	-2.18055	8.688e-05	-2.13772	0.196764
chr1	11160000	0.000429738	-2.04128	8.1761e-05	-2.16468	0.190258
chr1	11180000	0.000425741	-2.00251	7.73982e-05	-2.14758	0.181796
chr1	11200000	0.000420723	-1.91741	8.01098e-05	-2.14103	0.19041
chr1	11220000	0.000407293	-2.16316	5.29521e-05	-2.32861	0.13001
chr1	11240000	0.000210367	-2.74186	5.22768e-05	-2.19424	0.248502
chr1	11260000	0.00013203	-3.00371	5.31111e-05	-2.04839	0.402266
chr1	11280000	0.000155313	-3.01894	5.54137e-05	-2.19875	0.356787
chr1	11300000	0.000174349	-3.00908	5.48435e-05	-2.18894	0.314562
chr1	11320000	0.000189276	-2.98792	7.57418e-05	-2.24445	0.400165
chr1	11340000	0.000218454	-2.94525	0.000121347	-2.3107	0.555481
chr1	11360000	0.000247264	-2.90956	0.000131099	-2.24953	0.530199
chr1	11380000	0.000253494	-2.86423	0.000130054	-2.24015	0.513046
chr1	11400000	0.000275035	-2.8011	0.000133078	-2.21568	0.483857
chr1	11420000	0.000261054	-2.72638	0.000132789	-2.1351	0.508665
chr1	11440000	0.000240766	-2.65065	0.000129436	-2.13549	0.537601
chr1	11460000	0.000220255	-2.55788	0.000134342	-2.1224	0.60994
chr1	11480000	0.000196511	-2.33049	0.000135849	-2.01884	0.691304
chr1	11500000	0.000177642	-2.16787	0.000135992	-2.01624	0.765544
chr1	11520000	0.000205744	-1.97945	0.00014085	-2.12561	0.684591
chr1	11540000	0.000361507	-1.37876	0.000210547	-2.29837	0.582416
chr1	11560000	0.000469114	-0.904437	0.000275361	-2.40296	0.58698
chr1	11580000	0.000612379	-0.471973	0.000364907	-2.44941	0.595884
chr1	11600000	0.000785882	-0.0616863	0.000484176	-2.48698	0.616092
chr1	11620000	0.00094284	0.0480096	0.000607471	-2.50977	0.644299
chr1	11640000	0.00110572	0.068259	0.000727747	-2.51751	0.658166
chr1	11660000	0.00124063	0.106961	0.000721598	-2.53069	0.581639
chr1	11680000	0.00133523	0.067753	0.00076988	-2.52457	0.57659
chr1	11700000	0.0013861	-0.107997	0.000895141	-2.45915	0.6458
chr1	11720000	0.00140911	-0.306938	0.00100093	-2.43224	0.710329
chr1	11740000	0.0012716	-0.51395	0.000993709	-2.3863	0.78146
chr1	11760000	0.00116281	-0.701124	0.000975861	-2.36628	0.839226
chr1	11780000	0.00104947	-0.860052	0.000909009	-2.34229	0.866164
chr1	11800000	0.000841491	-1.15503	0.000854381	-2.26081	1.01532
chr1	11820000	0.000670291	-1.36629	0.000737715	-2.1978	1.10059
chr1	11840000	0.000501862	-1.61354	0.000616031	-2.10848	1.22749
chr1	11860000	0.000368497	-1.94327	0.000619163	-2.09617	1.68024
chr1	11880000	0.000279373	-2.19465	0.000575591	-2.06161	2.06029
chr1	11900000	0.000234446	-2.28496	0.000449843	-2.09173	1.91875
chr1	11920000	0.000206525	-2.4411	0.000315539	-2.01347	1.52785
chr1	11940000	0.000178535	-2.56445	0.000210101	-1.95487	1.17681
chr1	11960000	0.000181343	-2.68206	0.000160569	-1.7941	0.885443
chr1	11980000	0.000157973	-2.82753	0.000144895	-1.59454	0.917215
chr1	12000000	0.00019352	-2.81533	7.83423e-05	-1.48875	0.404829
chr1	12020000	0.000202077	-2.81868	7.50367e-05	-1.40917	0.371327
chr1	12040000	0.000202073	-2.81665	7.78939e-05	-1.42445	0.385474
chr1	12060000	0.000200916	-2.80895	7.3577e-05	-1.37984	0.366208
chr1	12080000	0.000366304	-2.42312	7.25202e-05	-1.55206	0.197978
chr1	12100000	0.00058027	-1.97729	8.25044e-05	-1.79675	0.142183
chr1	12120000	0.000746337	-1.51959	9.04533e-05	-2.0875	0.121196
chr1	12140000	0.00089433	-1.13198	9.98715e-05	-2.20189	0.111672
chr1	12160000	0.000994936	-0.621667	9.61802e-05	-2.26805	0.09667
chr1	12180000	0.0011046	-0.111461	0.000100795	-2.45986	0.09125
chr1	12200000	0.00120938	0.750158	0.0001011	-2.56372	0.083597
chr1	12220000	0.00137756	1.2006	0.000108588	-2.57653	0.078827
chr1	12240000	0.00165254	1.33369	0.000112627	-2.66559	0.068154
chr1	12260000	0.00198572	1.45535	0.000120254	-2.70674	0.06056
chr1	12280000	0.002121	1.511	0.000115043	-2.73789	0.05424
chr1	12300000	0.00232766	1.50735	0.000114376	-2.82966	0.049138
chr1	12320000	0.00239196	1.50335	0.000111227	-2.78698	0.0465
chr1	12340000	0.00262458	1.49375	0.000110003	-2.90181	0.041913
chr1	12360000	0.0029285	1.50579	0.000112985	-2.92357	0.038581
chr1	12380000	0.00324588	1.49523	0.000122875	-2.84292	0.037856
chr1	12400000	0.00338508	1.5053	0.000120995	-2.82826	0.035744
chr1	12420000	0.00326671	1.24131	0.000249096	-2.50742	0.076253
chr1	12440000	0.00304828	0.986224	0.000383947	-2.32804	0.125955
chr1	12460000	0.00276876	0.715082	0.000496847	-2.26755	0.179448
chr1	12480000	0.00248078	0.546852	0.000541395	-2.23893	0.218236
chr1	12500000	0.00208572	0.265813	0.000670695	-1.95349	0.321565
chr1	12520000	0.00185931	-0.0560431	0.00097319	-1.34055	0.523415
chr1	12540000	0.00152773	-0.60045	0.00154323	-0.528295	1.01014
chr1	12560000	0.00112679	-1.14565	0.00186612	-0.211596	1.65615
chr1	12580000	0.000802764	-1.57426	0.00205046	-0.160515	2.55424
chr1	12600000	0.000790575	-1.52283	0.00213867	-0.355663	2.70521
chr1	12620000	0.000965262	-1.03746	0.00199873	-0.150891	2.07066
chr1	12640000	0.00112223	-0.597097	0.00187928	0.0509093	1.67459
chr1	12660000	0.0012269	-0.289088	0.00196284	0.366716	1.59983
chr1	12680000	0.00129386	-0.373061	0.00227031	0.657983	1.75469
chr1	12700000	0.00140143	-0.201813	0.00235395	0.691813	1.67968
chr1	12720000	0.00195971	0.644803	0.00225248	-0.0819549	1.14939
chr1	12740000	0.00249169	1.56968	0.00187819	-0.918671	0.753781
chr1	12760000	0.00291748	2.13723	0.00171874	-1.41537	0.589116
chr1	12780000	0.00298432	2.31968	0.00158171	-1.6032	0.530008
chr1	12800000	0.00285412	2.2376	0.00153919	-1.57147	0.539287
chr1	12820000	0.00283176	2.14574	0.00163054	-1.63754	0.575805
chr1	12840000	0.00264907	2.06909	0.00162653	-1.63573	0.614001
chr1	12860000	0.00259842	2.08302	0.00147965	-1.82897	0.569445
chr1	12880000	0.00277953	2.45227	0.0012543	-2.26715	0.451262
chr1	12900000	0.00282724	2.62152	0.00112259	-2.48866	0.397062
chr1	12920000	0.00241961	2.50333	0.000993976	-2.4499	0.4108
chr1	12940000	0.00218973	2.41252	0.000800441	-2.4334	0.365544
chr1	12960000	0.00211045	2.33278	0.000639783	-2.41934	0.30315
chr1	12980000	0.00194885	1.92874	0.000663531	-2.32063	0.340473
chr1	13000000	0.00186686	1.67596	0.000763487	-2.04517	0.40897
chr1	13020000	0.00188804	1.41808	0.00112901	-1.1875	0.597979
chr1	13040000	0.00200662	1.33219	0.0014038	-0.816537	0.699584
chr1	13060000	0.00209068	1.25583	0.0017224	-0.37407	0.823849
chr1	13080000	0.00190766	0.949626	0.00179269	-0.0464395	0.939733
chr1	13100000	0.00179241	0.375039	0.00201808	0.00195341	1.1259
chr1	13120000	0.00163865	-0.0246103	0.00210546	0.05876	1.28487
chr1	13140000	0.00133773	-0.697506	0.00239099	-0.0392247	1.78735
chr1	13160000	0.00103692	-1.33781	0.00270976	-0.148969	2.61329
chr1	13180000	0.00104704	-1.37521	0.002794	-0.143239	2.66847
chr1	13200000	0.00102935	-1.44913	0.00279354	-0.214626	2.71388
chr1	13220000	0.000867331	-1.75836	0.00259221	-0.508824	2.98872
chr1	13240000	0.000784301	-1.95874	0.00255505	-0.728598	3.25774
chr1	13260000	0.000633207	-2.18978	0.00234753	-0.892933	3.70736
chr1	13280000	0.000617459	-2.25765	0.00253799	-0.738323	4.11037
chr1	13300000	0.000625527	-2.24044	0.00268756	-0.510302	4.29647
chr1	13320000	0.000641676	-2.24499	0.00295874	-0.25519	4.61097
chr1	13340000	0.00060095	-2.30663	0.00319641	0.13087	5.31893
chr1	13360000	0.000540066	-2.40458	0.00344498	0.55309	6.3788
chr1	13380000	0.000509699	-2.42932	0.00346245	0.755008	6.79314
chr1	13400000	0.000503235	-2.46181	0.00367107	0.920662	7.29494
chr1	13420000	0.000456342	-2.50001	0.00364886	1.1452	7.99589
chr1	13440000	0.000432775	-2.54404	0.00368116	1.23598	8.50593
chr1	13460000	0.000438524	-2.58293	0.00378174	1.05637	8.62379
chr1	13480000	0.000441037	-2.63278	0.00381191	0.693558	8.64307
chr1	13500000	0.000421083	-2.68548	0.00370744	0.420556	8.80453
chr1	13520000	0.000435143	-2.70708	0.00366866	0.0598288	8.43094
chr1	13540000	0.000449362	-2.66238	0.00329961	-0.253829	7.34286
chr1	13560000	0.000533524	-2.50714	0.00296052	-0.563517	5.54898
chr1	13580000	0.000639657	-2.38221	0.00298741	-0.715853	4.67032
chr1	13600000	0.000644116	-2.40246	0.00277729	-1.05261	4.31179
chr1	13620000	0.000740521	-2.35242	0.0027614	-1.35872	3.729
chr1	13640000	0.000891186	-2.15737	0.00268488	-1.45296	3.01271
chr1	13660000	0.00102745	-1.88805	0.00258592	-1.38859	2.51682
chr1	13680000	0.00127158	-1.362	0.0024727	-1.21672	1.94459
chr1	13700000	0.00132837	-0.994039	0.00222499	-1.14517	1.67498
chr1	13720000	0.00153659	-0.251732	0.00208878	-0.910158	1.35936
chr1	13740000	0.00182733	0.340623	0.00224129	-0.65243	1.22653
chr1	13760000	0.00186654	0.657487	0.00213984	-0.578609	1.14642
chr1	13780000	0.00190699	0.972578	0.00214292	-0.327406	1.12372
chr1	13800000	0.00213371	1.61961	0.00233749	0.134132	1.0955
chr1	13820000	0.00225238	2.59506	0.00241372	0.861889	1.07163
chr1	13840000	0.00212409	2.96128	0.00230503	1.20613	1.08518
chr1	13860000	0.00194123	2.77732	0.00213701	1.15089	1.10085
chr1	13880000	0.00162565	2.44794	0.0018303	1.03914	1.12589
chr1	13900000	0.00150725	2.2362	0.00189663	0.684772	1.25834
chr1	13920000	0.00123112	1.68512	0.00186774	0.28358	1.5171
chr1	13940000	0.000896278	1.0465	0.00154542	0.0321677	1.72426
chr1	13960000	0.000754308	0.698739	0.0014199	-0.0929331	1.88239
chr1	13980000	0.000594836	0.371937	0.00119804	-0.36124	2.01407
chr1	14000000	0.000328798	-0.286059	0.000855824	-0.634311	2.60289
chr1	14020000	9.38977e-05	-1.94811	0.000566025	-1.02135	6.02811
chr1	14040000	4.03155e-05	-2.45439	0.000471912	-1.06797	11.7055
chr1	14060000	4.7369e-05	-2.29598	0.000477838	-1.07726	10.0876
chr1	14080000	5.36037e-05	-2.12191	0.000537874	-1.05359	10.0343
chr1	14100000	5.25256e-05	-2.15263	0.000503448	-1.02432	9.58483
chr1	14120000	5.29004e-05	-2.12218	0.000653966	-1.07179	12.3622
chr1	14140000	5.60236e-05	-2.12904	0.000796893	-1.03498	14.2242
chr1	14160000	5.30894e-05	-2.2227	0.000933409	-1.02376	17.5818
chr1	14180000	4.86774e-05	-2.31739	0.00105812	-1.0018	21.7373
chr1	14200000	5.69004e-05	-2.19192	0.00145351	-0.966726	25.5447
chr1	14220000	5.35665e-05	-2.11518	0.00162498	-0.948818	30.3357
chr1	14240000	4.42403e-05	-2.29947	0.00174917	-0.954289	39.5379
chr1	14260000	4.11593e-05	-2.34272	0.00173901	-0.95475	42.2507
chr1	14280000	4.2633e-05	-2.34156	0.00167941	-0.967938	39.3921
chr1	14300000	4.22933e-05	-2.28958	0.00153862	-0.96162	36.3797
chr1	14320000	4.07516e-05	-2.24557	0.00116759	-0.947864	28.6514
chr1	14340000	3.87857e-05	-2.35857	0.00107509	-0.986242	27.7187
chr1	14360000	4.14441e-05	-2.40332	0.000939145	-1.04316	22.6605
chr1	14380000	4.5121e-05	-2.33104	0.000850241	-1.03024	18.8436
chr1	14400000	4.50412e-05	-2.35067	0.000498456	-1.04217	11.0667
chr1	14420000	5.5523e-05	-2.3401	0.000397207	-0.859076	7.15393
chr1	14440000	5.99186e-05	-2.3563	0.000306112	-0.499852	5.1088
chr1	14460000	6.00776e-05	-2.37988	0.000329384	-0.365641	5.48263
chr1	14480000	6.16806e-05	-2.39273	0.000345542	-0.255794	5.60212
chr1	14500000	6.3622e-05	-2.36382	0.00033693	-0.270799	5.2958
chr1	14520000	6.10123e-05	-2.38233	0.00031997	-0.180336	5.24435
chr1	14540000	6.1608e-05	-2.34745	0.000269325	0.228655	4.37159
chr1	14560000	6.33381e-05	-2.26309	0.00025926	0.546177	4.09327
chr1	14580000	6.41525e-05	-2.30775	0.000227312	0.619722	3.5433
chr1	14600000	5.85367e-05	-2.35596	0.000190308	0.234894	3.25109
chr1	14620000	5.08577e-05	-2.39283	0.000127103	-0.217641	2.49918
chr1	14640000	4.65772e-05	-2.40232	8.76467e-05	-1.00042	1.88175
chr1	14660000	4.59491e-05	-2.40927	7.52222e-05	-1.31175	1.63708
chr1	14680000	3.85296e-05	-2.50622	6.14471e-05	-1.67671	1.5948
chr1	14700000	3.70158e-05	-2.62509	6.53716e-05	-1.63623	1.76605
chr1	14720000	3.93176e-05	-2.60251	6.91811e-05	-1.51848	1.75954
chr1	14740000	3.72563e-05	-2.59335	7.16368e-05	-1.54598	1.92281
chr1	14760000	3.29324e-05	-2.62853	7.46153e-05	-1.42613	2.26571
chr1	14780000	2.97261e-05	-2.66971	7.14597e-05	-1.46748	2.40394
chr1	14800000	3.05245e-05	-2.63618	6.60497e-05	-1.26952	2.16383
chr1	14820000	3.20029e-05	-2.60913	5.30436e-05	-1.42649	1.65746
chr1	14840000	3.20846e-05	-2.6074	5.5105e-05	-1.11288	1.71749
chr1	14860000	2.74014e-05	-2.67832	4.4814e-05	-1.32705	1.63547
chr1	14880000	2.51974e-05	-2.71096	4.19437e-05	-1.3728	1.66461
chr1	14900000	2.76679e-05	-2.61224	4.27811e-05	-1.60176	1.54624
chr1	14920000	2.99396e-05	-2.54673	5.26693e-05	-1.71976	1.75918
chr1	14940000	3.19338e-05	-2.52103	5.2656e-05	-1.81639	1.64891
chr1	14960000	3.57169e-05	-2.47811	5.86333e-05	-1.75924	1.64161
chr1	14980000	3.50939e-05	-2.46392	6.65282e-05	-1.78985	1.89572
chr1	15000000	3.19484e-05	-2.53167	7.69608e-05	-1.61687	2.40891
chr1	15020000	2.91056e-05	-2.52133	7.86913e-05	-1.62738	2.70364
chr1	15040000	3.19676e-05	-2.38452	8.46075e-05	-1.7291	2.64666
chr1	15060000	3.12547e-05	-2.35794	8.57725e-05	-1.723	2.7443
chr1	15080000	3.15111e-05	-2.39708	8.5336e-05	-1.70566	2.70812
chr1	15100000	3.13873e-05	-2.32065	8.88162e-05	-1.65792	2.82969
chr1	15120000	4.00665e-05	-2.16172	8.50524e-05	-1.58302	2.12278
chr1	15140000	4.71635e-05	-2.05649	8.71688e-05	-1.54666	1.84822
chr1	15160000	5.23173e-05	-1.94414	9.01386e-05	-1.48306	1.72292
chr1	15180000	5.51396e-05	-1.91345	8.41472e-05	-1.50742	1.52608
chr1	15200000	6.05523e-05	-1.8118	8.33988e-05	-1.53353	1.3773
chr1	15220000	6.03884e-05	-1.79466	8.4208e-05	-1.5053	1.39444
chr1	15240000	5.58744e-05	-1.9152	8.07555e-05	-1.55358	1.4453
chr1	15260000	6.10233e-05	-1.88023	8.76725e-05	-1.66256	1.4367
chr1	15280000	6.16126e-05	-1.78615	8.84661e-05	-1.69989	1.43585
chr1	15300000	6.70295e-05	-1.73194	9.01844e-05	-1.67726	1.34544
chr1	15320000	5.81438e-05	-2.00696	8.8651e-05	-1.81178	1.52469
chr1	15340000	5.58431e-05	-2.1468	8.55822e-05	-1.78966	1.53255
chr1	15360000	5.06445e-05	-2.28402	8.35665e-05	-1.8524	1.65006
chr1	15380000	4.68639e-05	-2.25484	8.02872e-05	-1.80718	1.7132
chr1	15400000	4.28737e-05	-2.31691	7.64496e-05	-1.80898	1.78313
chr1	15420000	4.07398e-05	-2.40698	7.62776e-05	-1.84705	1.87231
chr1	15440000	4.08909e-05	-2.44775	7.40498e-05	-1.79333	1.81091
chr1	15460000	3.75206e-05	-2.54534	6.9819e-05	-1.80936	1.86082
chr1	15480000	3.81185e-05	-2.64858	7.30201e-05	-1.83015	1.91561
chr1	15500000	3.09996e-05	-2.76502	6.61682e-05	-1.94669	2.13449
chr1	15520000	2.70343e-05	-2.78008	6.23756e-05	-1.91862	2.30727
chr1	15540000	2.11652e-05	-2.84503	6.06767e-05	-1.9138	2.86681
chr1	15560000	2.00474e-05	-2.84413	5.5964e-05	-2.17661	2.79158
chr1	15580000	2.20087e-05	-2.8598	5.92851e-05	-2.20561	2.69371
chr1	15600000	2.07346e-05	-2.9051	5.47746e-05	-2.31737	2.6417
chr1	15620000	2.45539e-05	-2.83022	5.89941e-05	-2.30394	2.40264
chr1	15640000	2.71866e-05	-2.76766	6.04756e-05	-2.30631	2.22446
chr1	15660000	2.74134e-05	-2.79988	5.68757e-05	-2.23622	2.07474
chr1	15680000	2.75322e-05	-2.72286	5.06984e-05	-2.2615	1.84143
chr1	15700000	3.16518e-05	-2.63383	5.38091e-05	-2.09283	1.70003
chr1	15720000	3.0674e-05	-2.64158	5.40558e-05	-2.08216	1.76227
chr1	15740000	3.0438e-05	-2.63802	5.43932e-05	-2.17388	1.78702
chr1	15760000	2.68001e-05	-2.67025	5.20919e-05	-2.09384	1.94372
chr1	15780000	2.77581e-05	-2.61509	5.6747e-05	-2.17801	2.04434
chr1	15800000	3.22047e-05	-2.47958	6.10459e-05	-2.13937	1.89556
chr1	15820000	3.03073e-05	-2.50878	5.77787e-05	-2.06916	1.90643
chr1	15840000	2.65158e-05	-2.60963	5.79407e-05	-2.02704	2.18514
chr1	15860000	2.571e-05	-2.48244	6.19728e-05	-2.10451	2.41045
chr1	15880000	2.9973e-05	-2.4394	8.00284e-05	-2.06909	2.67002
chr1	15900000	2.94123e-05	-2.47523	8.1005e-05	-2.13919	2.75412
chr1	15920000	3.65025e-05	-2.37349	8.56491e-05	-2.00611	2.34639
chr1	15940000	3.75852e-05	-2.36731	8.78846e-05	-2.04124	2.33828
chr1	15960000	3.91522e-05	-2.39466	8.5874e-05	-1.99966	2.19334
chr1	15980000	3.84307e-05	-2.33298	7.91676e-05	-1.98933	2.06001
chr1	16000000	3.33228e-05	-2.44567	8.02523e-05	-2.01011	2.40833
chr1	16020000	3.29113e-05	-2.51467	7.89934e-05	-2.09997	2.40019
chr1	16040000	3.29873e-05	-2.48444	7.94997e-05	-2.08486	2.41001
chr1	16060000	3.6912e-05	-2.43369	7.86829e-05	-2.03146	2.13163
chr1	16080000	3.21806e-05	-2.44218	6.68616e-05	-1.95429	2.0777
chr1	16100000	3.0472e-05	-2.50463	6.0023e-05	-1.94086	1.96978
chr1	16120000	2.51889e-05	-2.61137	5.49847e-05	-2.11463	2.18289
chr1	16140000	2.66379e-05	-2.57353	6.36477e-05	-1.90416	2.38937
chr1	16160000	2.67167e-05	-2.60986	6.40049e-05	-1.92591	2.39569
chr1	16180000	2.76313e-05	-2.61811	6.42165e-05	-1.76728	2.32405
chr1	16200000	2.83471e-05	-2.61104	6.50287e-05	-1.65084	2.29401
chr1	16220000	2.634e-05	-2.61922	6.63934e-05	-1.54855	2.52063
chr1	16240000	2.58064e-05	-2.61165	6.23213e-05	-1.63774	2.41495
chr1	16260000	2.29086e-05	-2.71352	5.86298e-05	-1.66937	2.55929
chr1	16280000	2.36812e-05	-2.68531	5.60198e-05	-1.65109	2.36559
chr1	16300000	2.09486e-05	-2.71262	5.49749e-05	-1.60247	2.62427
chr1	16320000	2.04277e-05	-2.74472	5.53161e-05	-1.73342	2.7079
chr1	16340000	1.87561e-05	-2.79186	4.13611e-05	-1.8151	2.20521
chr1	16360000	2.11699e-05	-2.68676	4.16112e-05	-1.73979	1.96558
chr1	16380000	1.88387e-05	-2.75041	3.92699e-05	-1.76635	2.08453
chr1	16400000	2.48013e-05	-2.60493	3.36826e-05	-1.89324	1.3581
chr1	16420000	2.60397e-05	-2.55992	3.32329e-05	-1.99002	1.27624
chr1	16440000	2.93734e-05	-2.54383	4.33782e-05	-1.69053	1.47679
chr1	16460000	2.9072e-05	-2.48439	4.37882e-05	-1.6024	1.5062
chr1	16480000	2.7281e-05	-2.54482	4.67909e-05	-1.60527	1.71514
chr1	16500000	2.66763e-05	-2.52366	4.81665e-05	-1.64261	1.80559
chr1	16520000	2.63805e-05	-2.43913	4.81712e-05	-1.46037	1.82602
chr1	16540000	2.78514e-05	-2.39382	4.95975e-05	-1.50136	1.78079
chr1	16560000	2.59428e-05	-2.49006	5.09876e-05	-1.48213	1.96538
chr1	16580000	2.70805e-05	-2.45645	5.84082e-05	-1.4278	2.15684
chr1	16600000	2.52289e-05	-2.50408	5.6823e-05	-1.50845	2.25229
chr1	16620000	2.6451e-05	-2.47505	6.05532e-05	-1.37445	2.28926
chr1	16640000	2.52116e-05	-2.49741	4.90785e-05	-1.53148	1.94666
chr1	16660000	2.44923e-05	-2.59017	4.90388e-05	-1.47214	2.00221
chr1	16680000	2.99893e-05	-2.49859	4.69092e-05	-1.65737	1.5642
chr1	16700000	3.36823e-05	-2.46774	5.19102e-05	-1.7085	1.54117
chr1	16720000	3.35963e-05	-2.4874	5.46999e-05	-1.66706	1.62816
chr1	16740000	3.58177e-05	-2.44112	5.64757e-05	-1.7245	1.57675
chr1	16760000	3.75378e-05	-2.41325	5.98067e-05	-1.79228	1.59324
chr1	16780000	3.93472e-05	-2.43142	5.96116e-05	-1.99437	1.51501
chr1	16800000	3.56857e-05	-2.50048	5.78371e-05	-2.03133	1.62073
chr1	16820000	9.79339e-05	-1.58814	7.606e-05	-2.23515	0.776646
chr1	16840000	0.000649312	0.569001	0.000349471	-2.48039	0.538217
chr1	16860000	0.000935862	0.808798	0.000498657	-2.50327	0.532832
chr1	16880000	0.000994458	0.188003	0.000639958	-2.50934	0.643525
chr1	16900000	0.0010349	-0.100552	0.000729336	-2.51506	0.70474
chr1	16920000	0.001102	-0.229106	0.000807848	-2.5239	0.733077
chr1	16940000	0.00125288	-0.345745	0.000958544	-2.53007	0.765073
chr1	16960000	0.00136017	-0.42711	0.00105968	-2.53499	0.779075
chr1	16980000	0.00153555	-0.457962	0.00122422	-2.53054	0.79725
chr1	17000000	0.00159243	-0.474827	0.00128168	-2.52776	0.804856
chr1	17020000	0.00152795	-0.525984	0.00126375	-2.52413	0.827089
chr1	17040000	0.000977687	-1.08672	0.000995246	-2.52061	1.01796
chr1	17060000	0.00069096	-1.48059	0.000851669	-2.50603	1.23259
chr1	17080000	0.000629528	-1.3295	0.000709376	-2.49786	1.12684
chr1	17100000	0.000587317	-1.20461	0.000614614	-2.49072	1.04648
chr1	17120000	0.00052751	-1.14088	0.00053427	-2.47758	1.01282
chr1	17140000	0.000373696	-1.20799	0.000387354	-2.43377	1.03655
chr1	17160000	0.00026625	-1.19512	0.000285888	-2.36263	1.07376
chr1	17180000	8.99353e-05	-1.69562	0.000117919	-2.08169	1.31116
chr1	17200000	3.56541e-05	-2.12155	6.1475e-05	-1.5842	1.7242
chr1	17220000	3.58222e-05	-2.18856	5.45041e-05	-1.72557	1.52152
chr1	17240000	3.69326e-05	-2.34893	9.04191e-05	-0.891896	2.44822
chr1	17260000	0.000102741	-2.36785	0.000631987	1.47435	6.15127
chr1	17280000	0.000106952	-2.52392	0.000786516	0.775664	7.35394
chr1	17300000	0.000113449	-2.69387	0.00100119	0.285557	8.82497
chr1	17320000	0.00011553	-2.77301	0.00112588	0.18491	9.74533
chr1	17340000	0.00012817	-2.8745	0.00155695	0.257633	12.1476
chr1	17360000	0.000134156	-2.93744	0.00187236	0.265465	13.9566
chr1	17380000	0.000140554	-2.97618	0.00208543	0.113511	14.8373
chr1	17400000	0.000141787	-2.99073	0.00230101	-0.00463444	16.2286
chr1	17420000	0.000142354	-2.98735	0.00251758	-0.0936368	17.6853
chr1	17440000	0.000138594	-2.98864	0.00270397	-0.0475037	19.5101
chr1	17460000	8.8419e-05	-3.09053	0.00259838	-0.245011	29.3872
chr1	17480000	0.00017494	-2.91745	0.00303772	-0.0301613	17.3643
chr1	17500000	0.000246243	-2.7831	0.00334254	0.163486	13.5742
chr1	17520000	0.000274999	-2.71961	0.00345688	0.298358	12.5705
chr1	17540000	0.00027477	-2.68114	0.003422	0.460304	12.4541
chr1	17560000	0.000293046	-2.61917	0.00349736	0.649078	11.9345
chr1	17580000	0.000303332	-2.55808	0.00355786	0.83538	11.7292
chr1	17600000	0.000299219	-2.54359	0.00357667	1.09047	11.9533
chr1	17620000	0.000299714	-2.54843	0.00361632	1.36519	12.0659
chr1	17640000	0.0002997	-2.55396	0.00357728	1.47134	11.9362
chr1	17660000	0.00028876	-2.53953	0.00333641	1.64603	11.5542
chr1	17680000	0.000204416	-2.6599	0.0030713	1.94071	15.0248
chr1	17700000	0.000139192	-2.81074	0.00292945	2.25701	21.0462
chr1	17720000	0.000108428	-2.91698	0.00295333	2.28499	27.2378
chr1	17740000	9.69307e-05	-2.88188	0.00281723	2.26452	29.0644
chr1	17760000	7.38026e-05	-2.8986	0.00271133	2.18889	36.7375
chr1	17780000	5.65835e-05	-2.92282	0.00267114	2.27655	47.2071
chr1	17800000	5.64808e-05	-2.90463	0.00257596	2.23731	45.6077
chr1	17820000	5.72732e-05	-2.89853	0.00267085	2.18085	46.6334
chr1	17840000	6.13142e-05	-2.87996	0.00297201	2.11525	48.4718
chr1	17860000	6.16387e-05	-2.89427	0.00321689	2.06913	52.1894
chr1	17880000	5.25592e-05	-2.85362	0.00311248	2.00842	59.2185
chr1	17900000	4.46954e-05	-2.72294	0.00309187	1.9509	69.1764
chr1	17920000	4.1694e-05	-2.55632	0.00307337	1.90742	73.7126
chr1	17940000	4.22485e-05	-2.70671	0.00312577	1.91419	73.9853
chr1	17960000	3.81554e-05	-2.76548	0.00284554	1.85705	74.5776
chr1	17980000	3.9896e-05	-2.74049	0.00266164	1.54336	66.7145
chr1	18000000	4.06049e-05	-2.74519	0.00257264	1.30316	63.3579
chr1	18020000	3.84459e-05	-2.75644	0.00227611	0.958687	59.2031
chr1	18040000	3.53092e-05	-2.79025	0.00183809	0.499691	52.0569
chr1	18060000	3.0317e-05	-2.81657	0.001557	0.0853028	51.3572
chr1	18080000	0.00012079	-1.78674	0.00138493	-0.0964164	11.4656
chr1	18100000	0.000114154	-1.80493	0.00102936	-0.55442	9.01724
chr1	18120000	0.000109577	-1.80826	0.000784244	-1.00454	7.15701
chr1	18140000	0.000108723	-1.40889	0.00046894	-1.85771	4.31316
chr1	18160000	0.000113599	-1.32399	0.000464666	-1.83404	4.0904
chr1	18180000	0.000112512	-1.28249	0.000420268	-1.66436	3.7353
chr1	18200000	0.000470164	0.957138	0.000499745	-1.86681	1.06292
chr1	18220000	0.000713849	1.59729	0.000539416	-1.91238	0.755645
chr1	18240000	0.00103126	2.11908	0.000590857	-1.98098	0.572946
chr1	18260000	0.00124358	2.37484	0.000497339	-2.35485	0.399926
chr1	18280000	0.00131072	2.55537	0.000498654	-2.50328	0.380443
chr1	18300000	0.00157156	2.71891	0.000592933	-2.48224	0.377289
chr1	18320000	0.00171806	2.44949	0.000666678	-2.50509	0.388042
chr1	18340000	0.00179869	2.342	0.000710473	-2.51484	0.394995
chr1	18360000	0.00181282	2.36158	0.00071497	-2.51204	0.394397
chr1	18380000	0.00197625	2.16114	0.000808435	-2.51196	0.409076
chr1	18400000	0.00169206	1.8174	0.000731607	-2.50877	0.432376
chr1	18420000	0.00156721	1.56106	0.000646033	-2.51453	0.412218
chr1	18440000	0.0012765	1.12173	0.000545695	-2.51455	0.427493
chr1	18460000	0.00106913	0.644289	0.000477705	-2.49032	0.446817
chr1	18480000	0.000915507	0.131519	0.00042464	-2.48942	0.463831
chr1	18500000	0.000663773	-0.611362	0.000403906	-2.30679	0.6085
chr1	18520000	0.000522228	-1.14231	0.000614462	-1.34474	1.17662
chr1	18540000	0.000443668	-1.58558	0.000928662	-0.269271	2.09314
chr1	18560000	0.000443064	-2.03003	0.00174857	0.82997	3.94654
chr1	18580000	0.000289496	-2.56884	0.00235367	1.79135	8.13024
chr1	18600000	0.000226887	-2.78649	0.00284804	2.25931	12.5526
chr1	18620000	0.000130591	-3.0965	0.00406893	2.47654	31.1579
chr1	18640000	0.000126585	-3.15539	0.00531052	2.58405	41.9522
chr1	18660000	0.000139301	-3.15683	0.00604919	2.61738	43.4254
chr1	18680000	0.000143375	-3.16116	0.00656093	2.64852	45.7606
chr1	18700000	0.000148031	-3.15862	0.00670666	2.68752	45.3057
chr1	18720000	0.000167016	-3.1343	0.00644107	2.76665	38.5657
chr1	18740000	0.000193743	-3.10355	0.00609583	2.69923	31.4635
chr1	18760000	0.000209915	-3.06865	0.00527734	2.61597	25.1404
chr1	18780000	0.000235381	-3.01104	0.00457432	2.5671	19.4337
chr1	18800000	0.000295829	-2.9125	0.00403682	2.46719	13.6458
chr1	18820000	0.000357173	-2.74483	0.00282805	2.09653	7.91788
chr1	18840000	0.000424322	-2.51108	0.00160269	1.40547	3.77707
chr1	18860000	0.000461277	-2.34008	0.000869857	0.432344	1.88576
chr1	18880000	0.000522198	-2.12704	0.000373721	-1.29263	0.715669
chr1	18900000	0.000806351	-1.54378	0.000288557	-2.50718	0.357856
chr1	18920000	0.00121531	-0.827588	0.000608676	-1.87629	0.500842
chr1	18940000	0.0017517	-0.0159305	0.00103913	-1.49132	0.593214
chr1	18960000	0.0020069	0.512482	0.00125208	-1.36389	0.623885
chr1	18980000	0.00229096	0.872289	0.00149671	-1.28902	0.653311
chr1	19000000	0.00262135	1.25306	0.00180841	-1.1915	0.689876
chr1	19020000	0.00268144	1.55098	0.00186983	-1.1728	0.697325
chr1	19040000	0.0026546	1.92106	0.00187829	-1.166	0.70756
chr1	19060000	0.00259877	2.17719	0.00186667	-1.14465	0.718292
chr1	19080000	0.00272035	2.35173	0.00192479	-1.2168	0.707552
chr1	19100000	0.00284521	2.34761	0.00196539	-1.29781	0.690772
chr1	19120000	0.00273112	2.3312	0.0017624	-1.50589	0.645305
chr1	19140000	0.00248983	2.30018	0.00145523	-1.7828	0.58447
chr1	19160000	0.00228795	2.29859	0.00126582	-1.92898	0.553253
chr1	19180000	0.0023634	2.29109	0.00118431	-2.17439	0.501103
chr1	19200000	0.00219489	2.29371	0.000995362	-2.41925	0.45349
chr1	19220000	0.00205265	2.24409	0.00119422	-2.08165	0.581793
chr1	19240000	0.00199002	2.17812	0.00169753	-1.51475	0.85302
chr1	19260000	0.00199783	1.98905	0.00237082	-1.02495	1.1867
chr1	19280000	0.00180821	1.91705	0.00279383	-0.646063	1.54508
chr1	19300000	0.00138784	1.72518	0.00294962	-0.268388	2.12534
chr1	19320000	0.00107428	1.48996	0.0030413	-0.0132198	2.831
chr1	19340000	0.000748432	1.12146	0.0029063	0.266263	3.88319
chr1	19360000	0.000662817	0.89262	0.00287604	0.347725	4.33912
chr1	19380000	0.000264909	-0.322261	0.00271594	0.82334	10.2524
chr1	19400000	3.27612e-05	-2.6441	0.00258447	1.16851	78.8881
chr1	19420000	3.08165e-05	-2.63857	0.00230324	1.14288	74.7407
chr1	19440000	3.33102e-05	-2.59056	0.0017774	1.02476	53.3592
chr1	19460000	2.63022e-05	-2.55281	0.0011072	0.795168	42.0952
chr1	19480000	2.83293e-05	-2.63071	0.000616043	0.240776	21.7458
chr1	19500000	3.27917e-05	-2.51745	0.000293019	-0.368781	8.93577
chr1	19520000	2.81122e-05	-2.58595	9.36965e-05	-1.17425	3.33295
chr1	19540000	2.73671e-05	-2.64821	0.000307672	0.803431	11.2424
chr1	19560000	2.49499e-05	-2.67292	0.000527268	1.51529	21.1331
chr1	19580000	2.91837e-05	-2.86635	0.000750436	1.53943	25.7142
chr1	19600000	3.34165e-05	-2.99938	0.001035	1.52918	30.9727
chr1	19620000	3.95656e-05	-3.05716	0.0013482	1.42721	34.075
chr1	19640000	6.441e-05	-2.98793	0.00169605	1.50321	26.3321
chr1	19660000	0.000146787	-2.76011	0.00228627	1.65055	15.5754
chr1	19680000	0.000209094	-2.64193	0.00273364	1.74253	13.0737
chr1	19700000	0.00027306	-2.56507	0.0031297	1.73837	11.4616
chr1	19720000	0.000385079	-2.42462	0.00359892	1.67391	9.34593
chr1	19740000	0.000504232	-2.28112	0.00380707	1.58646	7.55023
chr1	19760000	0.000677432	-2.03187	0.00399261	1.52034	5.89374
chr1	19780000	0.000675643	-1.98184	0.00409803	1.58059	6.06538
chr1	19800000	0.000674013	-1.88169	0.00403375	1.61184	5.98468
chr1	19820000	0.0006705	-1.77715	0.00431268	1.62685	6.43203
chr1	19840000	0.000641042	-1.66995	0.00406394	1.63179	6.33959
chr1	19860000	0.000562038	-1.54998	0.00348381	1.55542	6.19854
chr1	19880000	0.000500927	-1.42201	0.00303777	1.48303	6.0643
chr1	19900000	0.000434136	-1.28801	0.00263973	1.46011	6.08043
chr1	19920000	0.000327592	-1.04841	0.00214967	1.50766	6.56203
chr1	19940000	0.000207557	-0.811569	0.0017298	1.54828	8.33413
chr1	19960000	4.31698e-05	-2.27615	0.00133678	1.50626	30.9656
chr1	19980000	4.2867e-05	-2.13181	0.00100743	1.27372	23.5013
chr1	20000000	4.10828e-05	-2.08484	0.00079237	1.06342	19.2871
chr1	20020000	4.2166e-05	-1.84915	0.000213033	0.189328	5.05225
chr1	20040000	4.25904e-05	-1.87613	0.00011222	-0.756549	2.63487
chr1	20060000	4.07163e-05	-1.91044	0.000105423	-0.8542	2.58921
chr1	20080000	3.5954e-05	-2.00458	0.000103459	-0.877879	2.87755
chr1	20100000	3.28108e-05	-1.91962	0.000103904	-0.948294	3.16678
chr1	20120000	2.64623e-05	-2.19677	0.00010131	-1.07604	3.82846
chr1	20140000	3.22687e-05	-2.10709	9.82542e-05	-1.0984	3.04487
chr1	20160000	2.30893e-05	-2.31621	8.3551e-05	-0.967005	3.61861
chr1	20180000	2.34907e-05	-2.36569	8.01273e-05	-1.05882	3.41101
chr1	20200000	3.01228e-05	-2.21569	8.15064e-05	-0.894893	2.7058
chr1	20220000	2.68442e-05	-2.24236	7.35087e-05	-1.13892	2.73835
chr1	20240000	2.83893e-05	-2.18554	7.80832e-05	-1.14466	2.75044
chr1	20260000	2.87691e-05	-2.22955	7.85842e-05	-1.17259	2.73155
chr1	20280000	3.52294e-05	-2.14569	7.9551e-05	-1.4831	2.25808
chr1	20300000	3.87155e-05	-2.08114	7.96183e-05	-1.55731	2.0565
chr1	20320000	4.19604e-05	-2.05974	7.33971e-05	-1.55824	1.7492
chr1	20340000	3.92803e-05	-2.13639	7.51034e-05	-1.68496	1.91199
chr1	20360000	4.81586e-05	-1.97106	7.59129e-05	-1.72672	1.57631
chr1	20380000	4.6632e-05	-2.02215	7.24066e-05	-1.81838	1.55272
chr1	20400000	4.36794e-05	-2.09153	6.62144e-05	-1.91071	1.51592
chr1	20420000	5.029e-05	-2.05118	6.6219e-05	-1.94478	1.31674
chr1	20440000	5.05493e-05	-2.01752	5.99118e-05	-2.08614	1.18521
chr1	20460000	5.22487e-05	-2.01264	6.03373e-05	-2.16603	1.15481
chr1	20480000	4.99627e-05	-2.06793	5.71086e-05	-2.06148	1.14302
chr1	20500000	4.86818e-05	-2.08166	5.20966e-05	-2.13082	1.07014
chr1	20520000	5.13028e-05	-1.99879	5.11971e-05	-2.2058	0.997941
chr1	20540000	5.22366e-05	-2.00378	5.13172e-05	-2.12838	0.982399
chr1	20560000	4.38219e-05	-2.21646	5.02874e-05	-2.17429	1.14754
chr1	20580000	4.66041e-05	-2.21121	5.86398e-05	-1.96114	1.25825
chr1	20600000	4.05487e-05	-2.36928	6.14028e-05	-2.06138	1.5143
chr1	20620000	3.6559e-05	-2.41136	6.83823e-05	-1.89783	1.87046
chr1	20640000	3.51104e-05	-2.45767	7.65823e-05	-1.77135	2.18118
chr1	20660000	3.27031e-05	-2.48539	7.36722e-05	-1.66442	2.25276
chr1	20680000	2.88119e-05	-2.50425	7.00611e-05	-1.64965	2.43167
chr1	20700000	2.73066e-05	-2.53187	7.0448e-05	-1.71203	2.57989
chr1	20720000	2.47244e-05	-2.59556	7.29877e-05	-1.72681	2.95205
chr1	20740000	2.39173e-05	-2.58204	7.27089e-05	-1.73717	3.04001
chr1	20760000	2.72303e-05	-2.59175	8.45636e-05	-1.56478	3.1055
chr1	20780000	2.48933e-05	-2.65024	9.51226e-05	-1.58815	3.82122
chr1	20800000	2.59679e-05	-2.5966	0.000105949	-1.54334	4.08
chr1	20820000	2.63803e-05	-2.58025	0.000107773	-1.60513	4.08536
chr1	20840000	2.66003e-05	-2.633	0.000108289	-1.56407	4.07095
chr1	20860000	2.79809e-05	-2.6568	0.000112085	-1.49065	4.00577
chr1	20880000	2.85086e-05	-2.69893	0.000108275	-1.47921	3.79799
chr1	20900000	3.29415e-05	-2.68195	0.00010808	-1.42515	3.28096
chr1	20920000	3.62489e-05	-2.60839	0.000104879	-1.39258	2.89329
chr1	20940000	4.38631e-05	-2.48259	0.000114727	-1.3014	2.61556
chr1	20960000	4.43515e-05	-2.37079	0.000102444	-1.43229	2.30982
chr1	20980000	5.84214e-05	-2.10831	8.35866e-05	-1.56295	1.43075
chr1	21000000	6.33269e-05	-2.05328	6.96211e-05	-1.54358	1.09939
chr1	21020000	6.37213e-05	-2.10062	5.87152e-05	-1.46633	0.921437
chr1	21040000	6.85051e-05	-2.07156	5.02759e-05	-1.63698	0.7339
chr1	21060000	6.63599e-05	-2.0302	4.56727e-05	-1.83771	0.688258
chr1	21080000	6.62645e-05	-1.9415	4.91912e-05	-1.80018	0.742346
chr1	21100000	6.21581e-05	-1.82471	4.85395e-05	-1.78423	0.780904
chr1	21120000	6.32615e-05	-1.81899	5.56162e-05	-1.9367	0.879147
chr1	21140000	5.38346e-05	-1.98356	4.62092e-05	-2.17345	0.858355
chr1	21160000	5.18276e-05	-2.00454	4.79288e-05	-2.13067	0.924775
chr1	21180000	4.22694e-05	-2.21537	5.26139e-05	-2.07056	1.24473
chr1	21200000	3.80105e-05	-2.27653	5.39595e-05	-2.08633	1.41959
chr1	21220000	3.62765e-05	-2.2986	5.70098e-05	-2.10054	1.57154
chr1	21240000	3.32775e-05	-2.31642	6.25931e-05	-1.98118	1.88094
chr1	21260000	3.47344e-05	-2.32432	6.61368e-05	-2.04536	1.90407
chr1	21280000	3.58527e-05	-2.34032	6.57268e-05	-2.12086	1.83325
chr1	21300000	3.51603e-05	-2.41316	7.34186e-05	-2.06141	2.08811
chr1	21320000	2.78297e-05	-2.57675	6.83789e-05	-1.89795	2.45705
chr1	21340000	2.72277e-05	-2.62282	6.45251e-05	-1.86935	2.36983
chr1	21360000	2.66375e-05	-2.65596	6.04113e-05	-1.88675	2.26791
chr1	21380000	2.12968e-05	-2.76929	5.53416e-05	-1.90831	2.59858
chr1	21400000	2.19148e-05	-2.81978	5.3353e-05	-1.95788	2.43456
chr1	21420000	2.0265e-05	-2.82951	4.95687e-05	-1.92358	2.44603
chr1	21440000	2.08346e-05	-2.80632	4.94364e-05	-1.93019	2.37281
chr1	21460000	2.29848e-05	-2.73735	5.20092e-05	-1.80158	2.26276
chr1	21480000	2.20599e-05	-2.75913	5.79982e-05	-1.788	2.62912
chr1	21500000	2.4104e-05	-2.68421	5.04121e-05	-1.88142	2.09144
chr1	21520000	2.3604e-05	-2.65789	4.69994e-05	-1.96281	1.99117
chr1	21540000	2.40283e-05	-2.62556	4.99492e-05	-1.90456	2.07876
chr1	21560000	2.35283e-05	-2.67479	5.20127e-05	-1.9366	2.21064
chr1	21580000	2.35251e-05	-2.59921	5.86109e-05	-1.76025	2.49142
chr1	21600000	2.01101e-05	-2.54055	6.07808e-05	-1.70642	3.02241
chr1	21620000	2.1346e-05	-2.50599	6.25016e-05	-1.75853	2.92803
chr1	21640000	1.82843e-05	-2.54884	5.66683e-05	-1.88979	3.09928
chr1	21660000	1.47668e-05	-2.6094	4.96967e-05	-1.91719	3.36544
chr1	21680000	1.94932e-05	-2.44711	4.39855e-05	-1.98126	2.25645
chr1	21700000	1.86734e-05	-2.49863	4.40361e-05	-1.97849	2.35823
chr1	21720000	2.59777e-05	-2.35662	5.3994e-05	-1.84244	2.07848
chr1	21740000	2.61405e-05	-2.36057	5.17711e-05	-1.81348	1.9805
chr1	21760000	2.80621e-05	-2.23227	5.49299e-05	-1.79796	1.95744
chr1	21780000	3.05259e-05	-2.29309	5.18237e-05	-1.90217	1.69769
chr1	21800000	3.2586e-05	-2.31112	5.29936e-05	-1.75237	1.62627
chr1	21820000	3.83988e-05	-2.21638	5.34754e-05	-1.82236	1.39263
chr1	21840000	3.90519e-05	-2.21598	5.64773e-05	-1.77	1.44621
chr1	21860000	4.54392e-05	-2.10985	5.79749e-05	-1.83153	1.27588
chr1	21880000	4.07235e-05	-2.20568	6.12265e-05	-1.77202	1.50347
chr1	21900000	3.93103e-05	-2.31854	5.91389e-05	-1.77963	1.50441
chr1	21920000	3.22944e-05	-2.42581	5.42868e-05	-1.87242	1.681
chr1	21940000	3.34904e-05	-2.42857	5.59287e-05	-2.00116	1.66999
chr1	21960000	3.73235e-05	-2.37363	5.90639e-05	-2.01672	1.58248
chr1	21980000	3.88916e-05	-2.36919	6.10954e-05	-2.03981	1.57091
chr1	22000000	3.79088e-05	-2.40468	5.89186e-05	-2.18877	1.55422
chr1	22020000	3.319e-05	-2.47361	5.84203e-05	-2.17657	1.76018
chr1	22040000	3.30995e-05	-2.46978	6.01406e-05	-2.14219	1.81696
chr1	22060000	3.15761e-05	-2.54572	6.39294e-05	-2.06317	2.02462
chr1	22080000	3.17797e-05	-2.51345	6.28868e-05	-1.96968	1.97884
chr1	22100000	3.42658e-05	-2.37432	6.6659e-05	-1.92823	1.94535
chr1	22120000	3.66154e-05	-2.34265	6.08918e-05	-1.97833	1.66301
chr1	22140000	3.66106e-05	-2.28968	5.93431e-05	-2.00533	1.62093
chr1	22160000	3.13376e-05	-2.4508	4.97687e-05	-2.00146	1.58815
chr1	22180000	2.96049e-05	-2.53232	5.09756e-05	-2.02722	1.72186
chr1	22200000	2.93704e-05	-2.566	4.90973e-05	-2.0339	1.67166
chr1	22220000	2.74677e-05	-2.63653	5.38757e-05	-2.0527	1.96142
chr1	22240000	2.89527e-05	-2.63047	5.32276e-05	-2.15372	1.83843
chr1	22260000	2.71912e-05	-2.65683	4.9471e-05	-2.17417	1.81937
chr1	22280000	2.68921e-05	-2.6854	4.85847e-05	-2.31879	1.80665
chr1	22300000	2.49142e-05	-2.741	4.69035e-05	-2.39151	1.8826
chr1	22320000	2.73565e-05	-2.71907	4.78701e-05	-2.38202	1.74986
chr1	22340000	2.78869e-05	-2.73012	6.20028e-05	-2.19502	2.22336
chr1	22360000	2.91434e-05	-2.65295	7.16108e-05	-2.22456	2.45719
chr1	22380000	2.80185e-05	-2.5987	6.45231e-05	-2.24748	2.30288
chr1	22400000	2.89248e-05	-2.58724	6.50522e-05	-2.20187	2.24901
chr1	22420000	3.08607e-05	-2.48247	5.8121e-05	-2.2494	1.88334
chr1	22440000	3.09884e-05	-2.42582	5.43455e-05	-2.20926	1.75373
chr1	22460000	2.82753e-05	-2.47245	5.67949e-05	-2.20816	2.00864
chr1	22480000	3.03546e-05	-2.39169	5.83591e-05	-2.21009	1.92258
chr1	22500000	3.1129e-05	-2.36157	5.6546e-05	-2.15319	1.8165
chr1	22520000	2.63846e-05	-2.42287	6.39921e-05	-2.06084	2.42536
chr1	22540000	2.39841e-05	-2.45864	5.54788e-05	-2.05779	2.31315
chr1	22560000	2.1163e-05	-2.55107	4.77986e-05	-1.87362	2.25859
chr1	22580000	2.04851e-05	-2.62704	5.32194e-05	-1.87925	2.59796
chr1	22600000	1.8822e-05	-2.59262	5.37759e-05	-1.8963	2.85708
chr1	22620000	1.64975e-05	-2.69786	6.17918e-05	-1.66134	3.74552
chr1	22640000	1.80838e-05	-2.69469	5.99457e-05	-1.69981	3.31488
chr1	22660000	1.70241e-05	-2.71622	5.69142e-05	-1.70366	3.34316
chr1	22680000	3.49947e-05	-2.30125	8.59173e-05	-1.28852	2.45515
chr1	22700000	0.000139876	-0.791856	0.000114889	-1.57952	0.821366
chr1	22720000	0.000255124	0.153635	0.000109262	-1.5927	0.428269
chr1	22740000	0.000255617	0.133916	0.000115252	-1.59604	0.450878
chr1	22760000	0.000255785	0.123118	0.000128353	-1.7094	0.501801
chr1	22780000	0.000255172	0.141043	0.000152108	-1.84209	0.5961
chr1	22800000	0.000255177	0.101991	0.000176272	-1.87188	0.690785
chr1	22820000	0.000256299	0.104113	0.000182551	-1.9394	0.712259
chr1	22840000	0.000253216	0.0252712	0.000206615	-1.95369	0.815963
chr1	22860000	0.000253594	-0.0664538	0.000219791	-1.94629	0.866704
chr1	22880000	0.000233098	-0.193841	0.000198999	-2.11015	0.853715
chr1	22900000	0.000127556	-1.03595	0.000185273	-2.04664	1.45249
chr1	22920000	1.28547e-05	-2.96814	0.000212263	-2.03403	16.5125
chr1	22940000	1.21593e-05	-2.98988	0.000211367	-2.06446	17.3833
chr1	22960000	1.17423e-05	-2.99487	0.000210663	-2.03243	17.9406
chr1	22980000	1.16557e-05	-2.9994	0.000201862	-1.89943	17.3187
chr1	23000000	1.18235e-05	-3.00025	0.000193028	-1.85756	16.3258
chr1	23020000	1.20637e-05	-3.01088	0.000192229	-1.8429	15.9345
chr1	23040000	1.26236e-05	-2.9936	0.000181195	-1.81261	14.3536
chr1	23060000	1.76498e-05	-2.8597	0.000178102	-1.81651	10.0909
chr1	23080000	1.8748e-05	-2.89568	0.000179134	-1.82924	9.55482
chr1	23100000	1.80247e-05	-2.89148	0.000169608	-1.84605	9.40978
chr1	23120000	1.72439e-05	-2.89123	0.000151193	-1.85802	8.76795
chr1	23140000	1.98029e-05	-2.81229	0.000148389	-1.89089	7.49329
chr1	23160000	1.98378e-05	-2.78484	0.000135466	-1.92704	6.8287
chr1	23180000	2.00291e-05	-2.75058	0.000131441	-1.9349	6.56252
chr1	23200000	1.94419e-05	-2.72421	0.000124311	-2.00515	6.39397
chr1	23220000	1.74022e-05	-2.74235	0.000114334	-2.0308	6.57009
chr1	23240000	2.00018e-05	-2.63561	0.000110019	-2.10519	5.50049
chr1	23260000	1.87539e-05	-2.74328	0.000119792	-2.04355	6.38754
chr1	23280000	1.76123e-05	-2.64105	0.00011488	-2.00026	6.52272
chr1	23300000	1.72851e-05	-2.65884	0.000128679	-1.97125	7.44449
chr1	23320000	1.8277e-05	-2.64563	0.000140053	-1.84034	7.66281
chr1	23340000	1.59163e-05	-2.72298	0.000144761	-1.71435	9.09512
chr1	23360000	1.89511e-05	-2.66196	0.000155278	-1.71878	8.19361
chr1	23380000	2.15025e-05	-2.65616	0.000158237	-1.66596	7.35898
chr1	23400000	2.29141e-05	-2.67077	0.000174382	-1.45406	7.61026
chr1	23420000	2.4163e-05	-2.66363	0.000177251	-1.45983	7.33565
chr1	23440000	2.45897e-05	-2.66755	0.000179379	-1.32826	7.2949
chr1	23460000	2.1539e-05	-2.67669	0.000178733	-1.27992	8.29811
chr1	23480000	2.14162e-05	-2.69029	0.000182785	-1.30768	8.53488
chr1	23500000	2.3808e-05	-2.64218	0.000176043	-1.28778	7.39428
chr1	23520000	2.47561e-05	-2.61173	0.000174984	-1.24477	7.06833
chr1	23540000	2.41763e-05	-2.59296	0.000164468	-1.24958	6.80287
chr1	23560000	2.06854e-05	-2.6394	0.000152192	-1.16959	7.35746
chr1	23580000	1.88423e-05	-2.62711	0.000142292	-1.36098	7.5517
chr1	23600000	1.74318e-05	-2.61161	0.000120708	-1.61173	6.92458
chr1	23620000	1.58072e-05	-2.58453	0.000116714	-1.63487	7.38356
chr1	23640000	1.64178e-05	-2.52263	0.000116213	-1.74131	7.07851
chr1	23660000	1.64464e-05	-2.45817	9.8419e-05	-1.87794	5.98424
chr1	23680000	1.8044e-05	-2.39826	0.000104054	-1.92063	5.76667
chr1	23700000	1.54057e-05	-2.45982	0.000106114	-1.97887	6.88793
chr1	23720000	1.6093e-05	-2.38871	0.000100567	-2.06907	6.24914
chr1	23740000	1.74134e-05	-2.52949	0.000115385	-2.16681	6.62618
chr1	23760000	2.11242e-05	-2.52953	0.000146079	-2.08066	6.91527
chr1	23780000	2.34162e-05	-2.53752	0.000162175	-2.06923	6.92574
chr1	23800000	2.55533e-05	-2.5485	0.000182124	-2.01893	7.12722
chr1	23820000	2.69317e-05	-2.53575	0.000190738	-2.02046	7.08228
chr1	23840000	2.59111e-05	-2.5753	0.000192887	-1.99247	7.4442
chr1	23860000	3.09823e-05	-2.52134	0.000208201	-1.98868	6.72
chr1	23880000	2.97169e-05	-2.53529	0.000205873	-1.94061	6.92781
chr1	23900000	3.08287e-05	-2.54723	0.000215025	-1.83824	6.97481
chr1	23920000	3.46424e-05	-2.46275	0.000216902	-1.83816	6.26118
chr1	23940000	3.60335e-05	-2.3783	0.000230852	-1.67876	6.4066
chr1	23960000	5.05886e-05	-2.07873	0.000228366	-1.62258	4.51418
chr1	23980000	4.90726e-05	-2.03587	0.000211356	-1.54968	4.307
chr1	24000000	4.82729e-05	-2.0741	0.000206898	-1.5977	4.28601
chr1	24020000	4.86093e-05	-2.23715	0.000266822	-1.26596	5.48912
chr1	24040000	4.55223e-05	-2.32253	0.000501215	-0.593649	11.0103
chr1	24060000	4.05649e-05	-2.48472	0.000596001	-0.995394	14.6925
chr1	24080000	4.09026e-05	-2.51563	0.000691773	-1.11635	16.9127
chr1	24100000	4.14455e-05	-2.5007	0.000699019	-1.12149	16.866
chr1	24120000	3.60644e-05	-2.61189	0.000688774	-1.11946	19.0984
chr1	24140000	3.4897e-05	-2.62623	0.000661028	-1.14022	18.9422
chr1	24160000	2.25707e-05	-2.82504	0.000642894	-1.1427	28.4836
chr1	24180000	2.4047e-05	-2.8285	0.000739306	-1.11039	30.7442
chr1	24200000	2.45908e-05	-2.84599	0.00110385	-1.06599	44.8885
chr1	24220000	2.44615e-05	-2.80536	0.00146383	-1.07964	59.8421
chr1	24240000	2.62651e-05	-2.77919	0.00173737	-1.20097	66.1475
chr1	24260000	2.79596e-05	-2.86371	0.0017811	-1.03313	63.7025
chr1	24280000	3.66536e-05	-3.0232	0.00194774	-0.965891	53.1391
chr1	24300000	4.9885e-05	-3.03771	0.00215058	-0.962057	43.1107
chr1	24320000	8.04175e-05	-2.94923	0.00233406	-0.954308	29.0243
chr1	24340000	0.000102842	-2.92663	0.0025159	-0.948235	24.4638
chr1	24360000	0.000105278	-2.94013	0.00256099	-0.956502	24.3259
chr1	24380000	0.000119073	-2.92284	0.00257449	-0.960167	21.621
chr1	24400000	0.000138282	-2.89638	0.00233296	-0.932999	16.871
chr1	24420000	0.000167428	-2.84888	0.00192404	-0.929112	11.4918
chr1	24440000	0.000176306	-2.83276	0.00141214	-0.897994	8.00958
chr1	24460000	0.00017681	-2.80431	0.00127529	-0.96677	7.21274
chr1	24480000	0.000172803	-2.70553	0.00100081	-0.983424	5.7916
chr1	24500000	0.000158076	-2.63305	0.000792195	-1.07661	5.01149
chr1	24520000	0.000126867	-2.64442	0.000837798	-1.694	6.60377
chr1	24540000	0.000105094	-2.60723	0.000931627	-2.09365	8.86467
chr1	24560000	9.86429e-05	-2.59862	0.00117198	-2.234	11.881
chr1	24580000	8.58659e-05	-2.57575	0.00131689	-2.36265	15.3366
chr1	24600000	6.68793e-05	-2.53539	0.00123578	-2.4705	18.4777
chr1	24620000	3.8312e-05	-2.66206	0.00139959	-2.32492	36.5315
chr1	24640000	4.64823e-05	-2.66277	0.00150943	-2.2187	32.4733
chr1	24660000	7.28573e-05	-2.68057	0.00182917	-1.91742	25.1062
chr1	24680000	7.76652e-05	-2.68975	0.00192479	-1.83943	24.7831
chr1	24700000	8.20713e-05	-2.70653	0.00190657	-1.84533	23.2307
chr1	24720000	8.68081e-05	-2.7199	0.00167329	-1.71792	19.2758
chr1	24740000	0.000104408	-2.75465	0.00141701	-1.55598	13.5719
chr1	24760000	0.000119154	-2.75324	0.00113763	-1.20644	9.54754
chr1	24780000	0.000133489	-2.78021	0.000892597	-0.591435	6.68665
chr1	24800000	0.00016292	-2.75535	0.000842126	-0.451851	5.16894
chr1	24820000	0.000188961	-2.74312	0.00078905	-0.960673	4.17573
chr1	24840000	0.000179992	-2.8027	0.000813433	-1.45035	4.51927
chr1	24860000	0.00017936	-2.80077	0.000655111	-1.9896	3.65249
chr1	24880000	0.000208486	-2.78827	0.000828533	-1.8665	3.97404
chr1	24900000	0.000242188	-2.76765	0.0010821	-1.60919	4.46802
chr1	24920000	0.000284744	-2.72116	0.00124651	-1.5973	4.37767
chr1	24940000	0.000313523	-2.67264	0.00136026	-1.61132	4.33863
chr1	24960000	0.000378079	-2.62107	0.00158799	-1.6939	4.20016
chr1	24980000	0.000424819	-2.57116	0.00175881	-1.72964	4.14013
chr1	25000000	0.000478806	-2.5372	0.00198861	-1.78475	4.15327
chr1	25020000	0.000506971	-2.51439	0.00206171	-1.73865	4.06671
chr1	25040000	0.000527655	-2.479	0.00204268	-1.69079	3.87125
chr1	25060000	0.000500748	-2.46447	0.00187202	-1.75952	3.73844
chr1	25080000	0.000467184	-2.44427	0.00160858	-1.88575	3.44314
chr1	25100000	0.000430011	-2.41792	0.00135366	-2.0484	3.14798
chr1	25120000	0.000384512	-2.426	0.00119025	-2.09848	3.09549
chr1	25140000	0.000337993	-2.42601	0.00105276	-2.07794	3.11472
chr1	25160000	0.000263524	-2.43601	0.000815995	-2.02723	3.09647
chr1	25180000	0.000198688	-2.45784	0.000632889	-1.96871	3.18535
chr1	25200000	0.000119084	-2.49769	0.000399943	-1.74999	3.35849
chr1	25220000	6.3646e-05	-2.57606	0.000198346	-1.95635	3.11639
chr1	25240000	3.40871e-05	-2.60528	8.26597e-05	-2.20752	2.42495
chr1	25260000	3.53188e-05	-2.64872	7.64847e-05	-2.31293	2.16555
chr1	25280000	2.96772e-05	-2.69407	6.6363e-05	-2.45534	2.23616
chr1	25300000	2.96158e-05	-2.68772	6.37948e-05	-2.3986	2.15408
chr1	25320000	3.23155e-05	-2.64499	7.55741e-05	-2.40097	2.33863
chr1	25340000	3.27635e-05	-2.69912	7.59699e-05	-2.3274	2.31874
chr1	25360000	2.94249e-05	-2.72429	7.42985e-05	-2.49384	2.52502
chr1	25380000	3.19259e-05	-2.6721	7.29867e-05	-2.3903	2.28613
chr1	25400000	2.84594e-05	-2.73622	6.94634e-05	-2.36185	2.44079
chr1	25420000	3.08989e-05	-2.66947	6.87494e-05	-2.10351	2.22498
chr1	25440000	3.01299e-05	-2.72106	6.38817e-05	-2.18602	2.12021
chr1	25460000	2.76582e-05	-2.74515	6.23076e-05	-2.24161	2.25277
chr1	25480000	2.84113e-05	-2.75056	6.68182e-05	-2.19694	2.35182
chr1	25500000	3.06029e-05	-2.75116	7.24376e-05	-2.14724	2.36702
chr1	25520000	2.94142e-05	-2.75417	6.52902e-05	-2.01264	2.21968
chr1	25540000	2.98832e-05	-2.7189	7.02108e-05	-2.02404	2.34951
chr1	25560000	3.61411e-05	-2.6222	6.96327e-05	-1.9188	1.92669
chr1	25580000	3.5824e-05	-2.61248	7.34963e-05	-1.81312	2.05159
chr1	25600000	3.59303e-05	-2.54991	8.51871e-05	-1.57848	2.3709
chr1	25620000	3.3189e-05	-2.61069	8.52265e-05	-1.67729	2.56791
chr1	25640000	3.54275e-05	-2.56938	8.33747e-05	-1.53437	2.35339
chr1	25660000	3.85307e-05	-2.47075	9.09673e-05	-1.45579	2.3609
chr1	25680000	4.38339e-05	-2.42999	0.000105737	-1.33504	2.41222
chr1	25700000	4.46929e-05	-2.36946	0.000103609	-1.2984	2.31825
chr1	25720000	4.09837e-05	-2.40171	9.47337e-05	-1.2949	2.31149
chr1	25740000	3.96686e-05	-2.41295	8.93369e-05	-1.28705	2.25208
chr1	25760000	3.6236e-05	-2.49371	8.97217e-05	-1.23301	2.47604
chr1	25780000	3.57165e-05	-2.51025	8.43439e-05	-1.30513	2.36148
chr1	25800000	3.88185e-05	-2.50034	7.27093e-05	-1.50282	1.87306
chr1	25820000	4.19459e-05	-2.42603	7.94057e-05	-1.44875	1.89305
chr1	25840000	5.11964e-05	-2.19535	9.00407e-05	-1.45108	1.75873
chr1	25860000	5.56627e-05	-2.1222	8.51068e-05	-1.43644	1.52897
chr1	25880000	5.28678e-05	-1.96953	7.63306e-05	-1.44341	1.4438
chr1	25900000	4.99869e-05	-1.98381	7.41061e-05	-1.48913	1.48251
chr1	25920000	5.33142e-05	-1.95851	7.97818e-05	-1.5884	1.49645
chr1	25940000	6.12657e-05	-1.81537	8.96952e-05	-1.63026	1.46403
chr1	25960000	5.56433e-05	-1.72063	8.73022e-05	-1.57638	1.56896
chr1	25980000	5.46322e-05	-1.85342	8.41409e-05	-1.61371	1.54013
chr1	26000000	5.18999e-05	-1.89244	8.43141e-05	-1.57328	1.62455
chr1	26020000	5.26972e-05	-1.88223	7.47737e-05	-1.54495	1.41893
chr1	26040000	4.12512e-05	-2.11961	6.42446e-05	-1.59741	1.5574
chr1	26060000	3.66703e-05	-2.30383	6.39203e-05	-1.56644	1.74311
chr1	26080000	3.6604e-05	-2.3501	6.81122e-05	-1.76513	1.86079
chr1	26100000	4.02682e-05	-2.38784	7.37891e-05	-1.76834	1.83244
chr1	26120000	4.00316e-05	-2.38093	7.50719e-05	-1.61177	1.87532
chr1	26140000	3.3136e-05	-2.47492	6.59257e-05	-1.5236	1.98955
chr1	26160000	3.36853e-05	-2.53939	6.648e-05	-1.5448	1.97356
chr1	26180000	3.61029e-05	-2.52222	6.96281e-05	-1.54329	1.9286
chr1	26200000	3.32182e-05	-2.55962	6.32082e-05	-1.59819	1.90282
chr1	26220000	3.38175e-05	-2.57532	6.83051e-05	-1.55527	2.01982
chr1	26240000	3.69361e-05	-2.5096	7.02628e-05	-1.55974	1.90228
chr1	26260000	3.34537e-05	-2.51308	6.72802e-05	-1.59831	2.01114
chr1	26280000	3.07499e-05	-2.59481	5.74522e-05	-1.63021	1.86837
chr1	26300000	2.7917e-05	-2.67958	5.0468e-05	-1.51169	1.80779
chr1	26320000	2.52882e-05	-2.75148	4.638e-05	-1.6296	1.83406
chr1	26340000	2.68437e-05	-2.73342	4.77666e-05	-1.66537	1.77943
chr1	26360000	2.60914e-05	-2.69909	5.39439e-05	-1.7531	2.0675
chr1	26380000	2.73714e-05	-2.61435	5.08222e-05	-1.81373	1.85676
chr1	26400000	3.25991e-05	-2.48197	5.92349e-05	-1.81739	1.81707
chr1	26420000	2.88115e-05	-2.53485	5.92944e-05	-1.8952	2.05801
chr1	26440000	2.54651e-05	-2.63593	5.77478e-05	-2.10483	2.26772
chr1	26460000	3.18659e-05	-2.58916	6.10832e-05	-2.16886	1.91688
chr1	26480000	3.72287e-05	-2.52797	5.93636e-05	-2.14013	1.59457
chr1	26500000	4.21124e-05	-2.34047	7.22449e-05	-2.01423	1.71552
chr1	26520000	4.56613e-05	-2.29434	7.76067e-05	-1.98279	1.69962
chr1	26540000	5.01236e-05	-2.23166	9.88822e-05	-1.81612	1.97277
chr1	26560000	5.78164e-05	-2.18056	9.69774e-05	-1.76412	1.67733
chr1	26580000	6.83895e-05	-2.11113	0.00011721	-1.59805	1.71385
chr1	26600000	7.38911e-05	-2.15054	0.000131416	-1.57683	1.77851
chr1	26620000	8.03542e-05	-2.10943	0.000140559	-1.55741	1.74924
chr1	26640000	9.44404e-05	-2.02672	0.000165619	-1.39821	1.75369
chr1	26660000	0.000102582	-1.92648	0.000178514	-1.30399	1.7402
chr1	26680000	0.000111793	-1.83057	0.000193661	-1.25687	1.73233
chr1	26700000	0.000114355	-1.82496	0.000190982	-1.2828	1.67009
chr1	26720000	0.000121658	-1.82987	0.000193768	-1.34748	1.59273
chr1	26740000	0.000124159	-1.84579	0.000182613	-1.49443	1.4708
chr1	26760000	0.000138284	-1.81131	0.000199952	-1.6813	1.44595
chr1	26780000	0.000139575	-1.84349	0.000198707	-1.81849	1.42366
chr1	26800000	0.000137842	-1.86634	0.000186524	-1.88364	1.35318
chr1	26820000	0.000136076	-1.88941	0.000179586	-1.98101	1.31974
chr1	26840000	0.000134854	-1.84888	0.000161893	-2.04759	1.2005
chr1	26860000	0.000153021	-1.78013	0.000148494	-2.15018	0.970412
chr1	26880000	0.000158772	-1.75807	0.000136141	-2.23167	0.857461
chr1	26900000	0.000173539	-1.76586	0.000129841	-2.25753	0.748194
chr1	26920000	0.000189141	-1.62054	0.000133468	-2.27609	0.705653
chr1	26940000	0.000209353	-1.4894	0.00014203	-2.27707	0.678425
chr1	26960000	0.00021271	-1.3922	0.000128104	-2.2324	0.602249
chr1	26980000	0.000207389	-1.32162	0.0001182	-2.25343	0.569943
chr1	27000000	0.000208867	-1.34	0.000126458	-2.24743	0.605446
chr1	27020000	0.000209838	-1.37296	0.000129809	-2.23055	0.618617
chr1	27040000	0.000210117	-1.40593	0.000139803	-2.2875	0.665357
chr1	27060000	0.00020587	-1.36327	0.000161099	-2.27352	0.782526
chr1	27080000	0.000214745	-1.23313	0.000178425	-2.27282	0.830872
chr1	27100000	0.000195343	-1.15935	0.00017337	-2.30705	0.887516
chr1	27120000	0.000185034	-1.22084	0.000173617	-2.30392	0.938297
chr1	27140000	0.000166759	-1.29807	0.000160106	-2.2544	0.960101
chr1	27160000	0.000160203	-1.3011	0.000170953	-2.2259	1.0671
chr1	27180000	0.000156392	-1.36314	0.00017852	-2.13618	1.14149
chr1	27200000	0.000167318	-1.29825	0.000189827	-2.13015	1.13453
chr1	27220000	0.000172379	-1.17827	0.00018775	-2.11407	1.08917
chr1	27240000	0.000162937	-1.14216	0.000174634	-2.06256	1.07179
chr1	27260000	0.00013811	-1.26315	0.000192002	-1.77993	1.39021
chr1	27280000	0.000110116	-1.50179	0.000235012	-1.38705	2.13422
chr1	27300000	0.000110602	-1.55161	0.000273753	-1.20979	2.47513
chr1	27320000	9.83298e-05	-1.69487	0.000306993	-0.929913	3.12207
chr1	27340000	9.02609e-05	-1.72238	0.000319172	-0.847578	3.5361
chr1	27360000	0.000141154	-0.949359	0.000344513	-0.588307	2.44068
chr1	27380000	0.000237205	0.281675	0.000402479	-0.487631	1.69676
chr1	27400000	0.000285575	1.24678	0.000427663	-0.159928	1.49755
chr1	27420000	0.000310618	1.62406	0.000444195	-0.0392645	1.43004
chr1	27440000	0.000381161	1.86783	0.000461599	-0.279997	1.21103
chr1	27460000	0.000422742	2.14232	0.000436118	-0.381656	1.03164
chr1	27480000	0.000499634	2.3382	0.000407799	-0.700402	0.816195
chr1	27500000	0.000566409	2.60667	0.000396606	-0.956005	0.700212
chr1	27520000	0.000597707	2.97146	0.000395448	-1.01029	0.661607
chr1	27540000	0.000651363	2.75	0.00040775	-1.11174	0.625996
chr1	27560000	0.000624638	2.29509	0.000379043	-1.27598	0.606819
chr1	27580000	0.000581796	1.92225	0.000321845	-1.54316	0.553191
chr1	27600000	0.000538753	1.37878	0.000298717	-1.82614	0.55446
chr1	27620000	0.000516918	0.849965	0.000309117	-1.99446	0.598
chr1	27640000	0.000452858	0.156839	0.0003377	-1.99169	0.745708
chr1	27660000	0.000417447	-0.269079	0.000349191	-2.04783	0.836492
chr1	27680000	0.000347142	-0.862946	0.000346809	-2.08279	0.999041
chr1	27700000	0.000297449	-1.20048	0.000356712	-1.93056	1.19923
chr1	27720000	0.000283952	-1.38467	0.000329831	-2.09498	1.16157
chr1	27740000	0.000240924	-1.61417	0.000316212	-2.15873	1.3125
chr1	27760000	0.000213066	-1.75614	0.000319551	-2.17057	1.49978
chr1	27780000	0.00016725	-2.05887	0.000327186	-2.09575	1.95627
chr1	27800000	0.000163342	-2.07227	0.000340999	-1.98686	2.08764
chr1	27820000	0.000167162	-1.95127	0.000337718	-1.87404	2.0203
chr1	27840000	0.000197036	-1.61509	0.000336361	-1.69978	1.7071
chr1	27860000	0.000206881	-1.54242	0.000358798	-1.44907	1.73432
chr1	27880000	0.000228213	-1.28759	0.000352716	-1.33997	1.54556
chr1	27900000	0.000248192	-1.25063	0.000360095	-1.59495	1.45087
chr1	27920000	0.000263979	-1.1792	0.000371331	-1.63445	1.40667
chr1	27940000	0.000254587	-1.24635	0.000368977	-1.51435	1.44932
chr1	27960000	0.000243605	-1.30361	0.000366977	-1.40697	1.50644
chr1	27980000	0.000230878	-1.30977	0.000341236	-1.43365	1.47799
chr1	28000000	0.000210855	-1.33716	0.000307741	-1.45644	1.4595
chr1	28020000	0.000193744	-1.43827	0.000279483	-1.48487	1.44254
chr1	28040000	0.000156265	-1.61963	0.000230727	-1.59277	1.47651
chr1	28060000	0.000139123	-1.58545	0.000184342	-1.82177	1.32504
chr1	28080000	0.00011118	-1.68336	0.000161884	-1.81952	1.45605
chr1	28100000	6.99817e-05	-1.95366	0.000120733	-1.51165	1.72521
chr1	28120000	3.48292e-05	-2.53453	9.30415e-05	-0.935818	2.67136
chr1	28140000	5.12433e-05	-2.25987	0.000101489	-1.1096	1.98054
chr1	28160000	0.000103157	-1.37078	0.000115715	-1.30504	1.12173
chr1	28180000	0.000139996	-1.0123	0.000145515	-1.02344	1.03942
chr1	28200000	0.000181431	-0.539163	0.000171798	-0.71435	0.946903
chr1	28220000	0.000246945	0.00422419	0.000234129	-0.148291	0.948103
chr1	28240000	0.000316514	0.480433	0.000312372	0.280854	0.986913
chr1	28260000	0.000436311	1.13874	0.000435624	0.717905	0.998426
chr1	28280000	0.000498385	1.33367	0.000491851	0.93729	0.986889
chr1	28300000	0.000621398	1.81267	0.000555712	0.583458	0.894293
chr1	28320000	0.000770322	2.519	0.000627596	0.356241	0.814719
chr1	28340000	0.000873365	2.96846	0.000662694	0.266815	0.758782
chr1	28360000	0.000926957	3.19773	0.000690633	0.207359	0.745054
chr1	28380000	0.000978854	3.40479	0.000714647	0.107307	0.730085
chr1	28400000	0.000960615	3.02252	0.000723604	-0.0463898	0.753271
chr1	28420000	0.000907634	2.85444	0.0006838	-0.237343	0.753388
chr1	28440000	0.000850489	2.63482	0.00062878	-0.430552	0.739316
chr1	28460000	0.000750636	2.0819	0.000554013	-0.816415	0.738058
chr1	28480000	0.000708952	1.75002	0.000536545	-1.0308	0.756814
chr1	28500000	0.000603763	1.19463	0.000499033	-1.02966	0.826538
chr1	28520000	0.000459473	0.542821	0.000435365	-1.06217	0.947531
chr1	28540000	0.000337803	-0.0756939	0.000377448	-1.08499	1.11736
chr1	28560000	0.000229574	-0.957672	0.000321648	-1.17961	1.40107
chr1	28580000	0.000139469	-1.73377	0.00028143	-1.30618	2.01787
chr1	28600000	0.000117212	-1.83754	0.000241382	-1.33205	2.05936
chr1	28620000	0.000107695	-1.83998	0.000228787	-1.27464	2.1244
chr1	28640000	9.6228e-05	-1.95965	0.00021272	-1.42517	2.21058
chr1	28660000	7.978e-05	-1.9862	0.000544176	0.234879	6.82095
chr1	28680000	6.10376e-05	-2.13169	0.00081067	0.887709	13.2815
chr1	28700000	4.61835e-05	-2.28301	0.00100905	1.1804	21.8486
chr1	28720000	5.8669e-05	-1.99542	0.00137225	1.3707	23.3897
chr1	28740000	7.86984e-05	-1.74338	0.00166106	1.37143	21.1066
chr1	28760000	9.88925e-05	-1.32334	0.0021062	1.51514	21.2979
chr1	28780000	0.000106458	-1.20848	0.00237883	1.56904	22.3453
chr1	28800000	0.000105334	-1.36131	0.00262874	1.44929	24.9564
chr1	28820000	0.000109797	-1.3997	0.00349193	1.09848	31.8036
chr1	28840000	0.00011598	-1.40573	0.0041367	0.979243	35.6674
chr1	28860000	0.000129274	-1.35276	0.00395196	0.867745	30.5704
chr1	28880000	0.000164611	-1.20008	0.00389175	0.737911	23.6421
chr1	28900000	0.000194048	-1.06757	0.00387618	0.646205	19.9754
chr1	28920000	0.00017488	-1.27013	0.00364236	0.547944	20.8277
chr1	28940000	0.00016014	-1.3917	0.00354625	0.474384	22.1447
chr1	28960000	0.000178266	-1.21637	0.00343181	0.336528	19.2511
chr1	28980000	0.000209547	-0.972347	0.00357056	0.266456	17.0394
chr1	29000000	0.000231103	-0.654242	0.0034767	0.238131	15.044
chr1	29020000	0.000231802	-0.654859	0.00273149	-0.0406238	11.7837
chr1	29040000	0.000239887	-0.623127	0.00230409	-0.299303	9.60491
chr1	29060000	0.000220594	-0.626295	0.00213928	-0.348802	9.69783
chr1	29080000	0.000183662	-0.738965	0.00189447	-0.39216	10.315
chr1	29100000	0.000153181	-0.86455	0.00169294	-0.462279	11.0519
chr1	29120000	0.000156263	-0.892055	0.00158425	-0.533469	10.1383
chr1	29140000	0.000150916	-0.932981	0.00139289	-0.622734	9.22955
chr1	29160000	0.000115295	-1.38083	0.00106387	-0.859284	9.22738
chr1	29180000	7.59423e-05	-1.83123	0.000644478	-1.37654	8.48642
chr1	29200000	5.3527e-05	-2.20086	0.000492673	-1.65451	9.2042
chr1	29220000	4.50451e-05	-2.27483	0.000364987	-1.2295	8.10271
chr1	29240000	3.4442e-05	-2.33996	0.000144113	-0.968702	4.18422
chr1	29260000	3.87368e-05	-2.24125	0.000114474	-1.18007	2.95518
chr1	29280000	3.71302e-05	-2.20709	0.000106869	-1.23396	2.87822
chr1	29300000	3.33022e-05	-2.19591	9.60224e-05	-1.21367	2.88337
chr1	29320000	3.19416e-05	-2.16518	7.0899e-05	-1.49069	2.21965
chr1	29340000	3.29204e-05	-2.0189	7.2707e-05	-1.46	2.20857
chr1	29360000	3.49072e-05	-1.90098	7.37912e-05	-1.69698	2.11392
chr1	29380000	4.19996e-05	-1.79707	7.59304e-05	-1.69082	1.80788
chr1	29400000	4.01407e-05	-1.78561	6.77939e-05	-1.73963	1.68891
chr1	29420000	4.06388e-05	-1.91298	6.56775e-05	-1.70681	1.61613
chr1	29440000	3.46379e-05	-2.09806	6.92146e-05	-1.68325	1.99823
chr1	29460000	3.19335e-05	-2.2292	6.47461e-05	-1.66289	2.02753
chr1	29480000	3.46001e-05	-2.16541	6.72196e-05	-1.64298	1.94276
chr1	29500000	3.52681e-05	-2.24223	6.73265e-05	-1.63856	1.90899
chr1	29520000	3.47119e-05	-2.21209	6.44445e-05	-1.49607	1.85656
chr1	29540000	3.52521e-05	-2.22442	7.62836e-05	-1.48664	2.16395
chr1	29560000	3.30689e-05	-2.3305	8.61714e-05	-1.39884	2.60581
chr1	29580000	2.77759e-05	-2.49317	8.55283e-05	-1.56699	3.07923
chr1	29600000	2.71683e-05	-2.50338	8.73606e-05	-1.64053	3.21553
chr1	29620000	2.8718e-05	-2.453	9.13685e-05	-1.67139	3.18157
chr1	29640000	3.09268e-05	-2.42038	9.35321e-05	-1.78021	3.0243
chr1	29660000	3.1047e-05	-2.50223	9.77816e-05	-1.84561	3.14947
chr1	29680000	2.86008e-05	-2.56854	0.000102701	-1.99699	3.59084
chr1	29700000	3.29384e-05	-2.5085	0.000116955	-1.99355	3.55072
chr1	29720000	3.37908e-05	-2.49982	0.000122804	-2.08607	3.63423
chr1	29740000	2.99625e-05	-2.57814	0.000105772	-2.23139	3.53016
chr1	29760000	3.0855e-05	-2.58272	9.50259e-05	-2.29455	3.07976
chr1	29780000	2.96124e-05	-2.56014	9.64421e-05	-2.28	3.25681
chr1	29800000	3.38502e-05	-2.52016	0.000103801	-2.2045	3.06648
chr1	29820000	3.24535e-05	-2.50302	0.000102187	-2.16785	3.14873
chr1	29840000	3.37052e-05	-2.45503	0.00010247	-2.16147	3.04017
chr1	29860000	3.44729e-05	-2.33141	0.000101027	-2.11825	2.93061
chr1	29880000	3.66949e-05	-2.28743	0.000102962	-2.0118	2.8059
chr1	29900000	3.43742e-05	-2.25014	8.77947e-05	-2.06732	2.55409
chr1	29920000	3.3328e-05	-2.33129	7.70765e-05	-2.05442	2.31266
chr1	29940000	3.40051e-05	-2.35923	8.31459e-05	-1.92194	2.4451
chr1	29960000	3.3627e-05	-2.36932	8.47543e-05	-1.92806	2.52042
chr1	29980000	3.54426e-05	-2.43168	8.70349e-05	-1.91428	2.45566
chr1	30000000	3.52921e-05	-2.45342	7.95655e-05	-2.00428	2.25448
chr1	30020000	3.69493e-05	-2.51431	7.68813e-05	-2.08694	2.08073
chr1	30040000	3.32729e-05	-2.63797	7.0002e-05	-2.17256	2.10388
chr1	30060000	3.47531e-05	-2.64059	7.10436e-05	-2.16542	2.04424
chr1	30080000	3.43156e-05	-2.64884	6.30905e-05	-2.18516	1.83854
chr1	30100000	3.35327e-05	-2.70846	6.12255e-05	-2.10085	1.82584
chr1	30120000	0.000142958	-1.63928	0.000193457	-1.31626	1.35325
chr1	30140000	0.00020874	-1.78829	0.000192386	-1.36994	0.921656
chr1	30160000	0.000334174	-1.88219	0.000187996	-1.44126	0.562568
chr1	30180000	0.000373884	-1.84334	0.000179564	-1.4568	0.480267
chr1	30200000	0.000510569	-1.52479	0.000286431	-1.42135	0.561003
chr1	30220000	0.000637498	-1.27013	0.00047956	-0.823712	0.752253
chr1	30240000	0.000720995	-1.12134	0.000601769	-0.588522	0.834638
chr1	30260000	0.000820738	-1.01452	0.00076108	-0.407755	0.927312
chr1	30280000	0.000879644	-1.04671	0.000888603	-0.51057	1.01019
chr1	30300000	0.00113675	-0.637788	0.00105859	-0.609733	0.931245
chr1	30320000	0.00116675	-0.617118	0.00116523	-0.349156	0.9987
chr1	30340000	0.00115885	-0.479379	0.00129936	-0.337845	1.12124
chr1	30360000	0.00113828	0.135996	0.00138696	-0.431679	1.21846
chr1	30380000	0.00122032	0.309461	0.00146444	-0.620041	1.20004
chr1	30400000	0.00120495	0.0416749	0.00148863	-0.87116	1.23543
chr1	30420000	0.00124534	-0.232089	0.00147705	-1.32441	1.18606
chr1	30440000	0.00124525	-0.319349	0.00142713	-1.51488	1.14606
chr1	30460000	0.00125912	-0.350863	0.00136773	-1.74703	1.08626
chr1	30480000	0.00131401	-0.277088	0.00133976	-1.87004	1.0196
chr1	30500000	0.00128476	-0.604591	0.00135794	-2.05477	1.05696
chr1	30520000	0.00125575	-0.668412	0.00121194	-2.32991	0.965115
chr1	30540000	0.0012163	-0.659576	0.00110412	-2.46061	0.90777
chr1	30560000	0.00112505	-1.04919	0.00114325	-2.51742	1.01618
chr1	30580000	0.00102785	-1.45979	0.00128224	-2.5214	1.2475
chr1	30600000	0.000919435	-1.65858	0.00128271	-2.51515	1.39511
chr1	30620000	0.000950254	-1.45192	0.00117931	-2.51085	1.24104
chr1	30640000	0.000987741	-1.33356	0.00120344	-2.42922	1.21837
chr1	30660000	0.000981836	-1.25299	0.00118367	-2.35101	1.20557
chr1	30680000	0.0010809	-1.02085	0.0012395	-2.21977	1.14674
chr1	30700000	0.00116011	-0.680026	0.00128613	-1.98728	1.10862
chr1	30720000	0.00131333	-0.343599	0.00139762	-1.81317	1.06418
chr1	30740000	0.00137013	-0.340452	0.00153261	-1.69971	1.11859
chr1	30760000	0.00141876	0.050926	0.00149935	-1.5108	1.0568
chr1	30780000	0.00167894	1.24518	0.00153968	-0.973498	0.917055
chr1	30800000	0.00180777	2.21857	0.00152816	-0.592252	0.84533
chr1	30820000	0.00186568	2.46705	0.00167351	-0.194087	0.896994
chr1	30840000	0.00200719	2.76536	0.00180005	0.0114223	0.896799
chr1	30860000	0.00244951	3.25694	0.00218126	0.297226	0.890487
chr1	30880000	0.00253331	3.54013	0.00227862	0.489744	0.899465
chr1	30900000	0.0024832	3.82759	0.00227269	0.751436	0.915227
chr1	30920000	0.00250399	4.10978	0.00232136	0.993875	0.927063
chr1	30940000	0.0028133	4.69209	0.00248677	1.18935	0.883936
chr1	30960000	0.00304083	4.9915	0.00265256	1.28316	0.872313
chr1	30980000	0.00317247	5.05776	0.0027677	1.27088	0.87241
chr1	31000000	0.00330083	5.02171	0.00287846	1.25487	0.872041
chr1	31020000	0.00324753	5.02229	0.00284328	1.2773	0.875519
chr1	31040000	0.00314228	4.97154	0.00277706	1.27785	0.883774
chr1	31060000	0.00273578	4.75391	0.00245322	1.29346	0.896718
chr1	31080000	0.00244326	4.60097	0.00221571	1.28512	0.906866
chr1	31100000	0.002188	4.50188	0.00200847	1.24602	0.917949
chr1	31120000	0.00190733	4.30405	0.00178602	1.20725	0.936394
chr1	31140000	0.00153006	4.12432	0.00145895	1.18905	0.953527
chr1	31160000	0.00124152	3.7576	0.00120292	1.06858	0.968904
chr1	31180000	0.000824936	3.08403	0.000828908	1.00942	1.00482
chr1	31200000	0.000553342	2.11892	0.000598773	0.892232	1.0821
chr1	31220000	0.000352719	1.0784	0.000412509	0.5035	1.16951
chr1	31240000	0.000197744	-0.315896	0.000282485	0.0677559	1.42854
chr1	31260000	5.49107e-05	-2.23656	0.000192107	-0.652808	3.49853
chr1	31280000	5.34062e-05	-2.33716	0.000222521	-0.493389	4.16658
chr1	31300000	5.86367e-05	-2.30655	0.000231272	-0.309893	3.94415
chr1	31320000	6.96661e-05	-2.16444	0.000250904	-0.0670531	3.60152
chr1	31340000	6.72927e-05	-2.22411	0.000256698	-0.126592	3.81465
chr1	31360000	0.000101267	-2.19547	0.000477881	0.548408	4.71903
chr1	31380000	0.000122681	-2.26935	0.000672919	0.823748	5.48509
chr1	31400000	0.000145024	-2.30142	0.000890938	1.04881	6.14338
chr1	31420000	0.000160032	-2.40139	0.00109165	1.09572	6.82147
chr1	31440000	0.000175706	-2.45142	0.00129575	1.21312	7.3745
chr1	31460000	0.000193446	-2.46104	0.00148724	1.41306	7.68812
chr1	31480000	0.000208256	-2.47287	0.0016672	1.62068	8.00553
chr1	31500000	0.000440853	-1.71378	0.0019007	1.45567	4.31141
chr1	31520000	0.000804169	-0.808507	0.00215554	1.24816	2.68045
chr1	31540000	0.00115082	-0.233662	0.00246388	1.11412	2.14098
chr1	31560000	0.00138583	0.164913	0.00257794	0.97294	1.86021
chr1	31580000	0.00152756	0.436701	0.00258371	0.865303	1.69139
chr1	31600000	0.00174472	0.773583	0.00266193	0.749296	1.52571
chr1	31620000	0.00186944	1.10132	0.00263782	0.697844	1.41102
chr1	31640000	0.00200549	1.44502	0.00259704	0.599285	1.29497
chr1	31660000	0.00214662	1.72221	0.00255092	0.456783	1.18834
chr1	31680000	0.00235695	1.93129	0.00255539	0.201996	1.0842
chr1	31700000	0.0023384	1.71557	0.00252565	0.03237	1.08008
chr1	31720000	0.00197665	1.12517	0.00238063	-0.0381876	1.20437
chr1	31740000	0.00162652	0.818165	0.00222832	-0.046647	1.36999
chr1	31760000	0.00136324	0.6748	0.00217142	-0.0420351	1.59284
chr1	31780000	0.00120139	0.574536	0.00241122	0.055677	2.00703
chr1	31800000	0.000964168	0.340252	0.00258481	0.142309	2.68087
chr1	31820000	0.000828869	0.118293	0.00278553	0.177385	3.36064
chr1	31840000	0.000676626	-0.132048	0.00305802	0.225189	4.51951
chr1	31860000	0.000515486	-0.465776	0.00313053	0.255355	6.07297
chr1	31880000	0.000292533	-1.23159	0.00347551	0.391302	11.8808
chr1	31900000	7.54513e-05	-2.52027	0.00359808	0.530245	47.6874
chr1	31920000	6.33649e-05	-2.4035	0.0040207	0.628817	63.4531
chr1	31940000	6.33275e-05	-2.38843	0.00443823	0.6398	70.0837
chr1	31960000	5.57261e-05	-2.51318	0.00454295	0.642629	81.5229
chr1	31980000	5.75718e-05	-2.55169	0.00457721	0.636721	79.5044
chr1	32000000	5.49512e-05	-2.56584	0.00437464	0.615612	79.6097
chr1	32020000	4.67574e-05	-2.64197	0.00431	0.621584	92.1779
chr1	32040000	4.86546e-05	-2.61472	0.00416462	0.609802	85.5955
chr1	32060000	4.93447e-05	-2.66629	0.00428453	0.599613	86.8285
chr1	32080000	4.74198e-05	-2.86486	0.0039778	0.638221	83.8848
chr1	32100000	4.93583e-05	-2.95496	0.00390934	0.717322	79.2032
chr1	32120000	5.45662e-05	-2.97321	0.00348688	0.698084	63.9019
chr1	32140000	5.35231e-05	-3.00093	0.00298343	0.715518	55.741
chr1	32160000	5.23767e-05	-3.01639	0.00265801	0.723432	50.748
chr1	32180000	5.1892e-05	-3.04258	0.0023119	0.723903	44.5521
chr1	32200000	5.218e-05	-3.05607	0.00210197	0.74146	40.283
chr1	32220000	5.38198e-05	-3.06563	0.00187034	0.727869	34.7519
chr1	32240000	5.74283e-05	-3.08097	0.0017085	0.752037	29.7501
chr1	32260000	5.80625e-05	-3.08061	0.00139506	0.793802	24.0269
chr1	32280000	6.1638e-05	-3.04261	0.00125514	0.658285	20.3631
chr1	32300000	6.68369e-05	-3.01284	0.00116754	0.416836	17.4685
chr1	32320000	6.5049e-05	-3.02183	0.00115995	0.370298	17.832
chr1	32340000	7.0118e-05	-3.00146	0.0011413	0.263398	16.2768
chr1	32360000	6.8966e-05	-2.99485	0.00110264	0.247281	15.9882
chr1	32380000	7.51667e-05	-2.98589	0.00110621	0.0958293	14.7167
chr1	32400000	8.37434e-05	-2.9779	0.0011866	-0.0374448	14.1695
chr1	32420000	9.66054e-05	-2.94167	0.00119678	-0.137459	12.3883
chr1	32440000	0.000170713	-2.74016	0.00135987	-0.326239	7.96583
chr1	32460000	0.000238644	-2.63295	0.00156646	-0.460685	6.56397
chr1	32480000	0.000255609	-2.58612	0.0015368	-0.544977	6.01233
chr1	32500000	0.000282492	-2.52689	0.00151612	-0.675097	5.36693
chr1	32520000	0.000358919	-2.4718	0.00180683	-0.755748	5.03409
chr1	32540000	0.000395391	-2.45433	0.00196008	-0.763484	4.95733
chr1	32560000	0.000458466	-2.43705	0.00223289	-0.75333	4.87035
chr1	32580000	0.000468528	-2.39726	0.002211	-0.748145	4.71903
chr1	32600000	0.000468094	-2.36142	0.00212347	-0.747331	4.53641
chr1	32620000	0.000482839	-2.34391	0.0021785	-0.742993	4.51186
chr1	32640000	0.0004537	-2.39958	0.00215816	-0.760181	4.75679
chr1	32660000	0.000419304	-2.42708	0.0021424	-0.589055	5.10942
chr1	32680000	0.00043034	-2.42974	0.00232988	-0.361	5.41404
chr1	32700000	0.000415435	-2.46521	0.00249597	-0.0909869	6.00809
chr1	32720000	0.000347023	-2.50885	0.0023563	0.278369	6.79003
chr1	32740000	0.000311798	-2.50807	0.00218605	0.433738	7.0111
chr1	32760000	0.000255103	-2.5203	0.00189119	0.654954	7.41345
chr1	32780000	0.000240742	-2.50795	0.00179399	0.739381	7.45192
chr1	32800000	0.000237109	-2.49343	0.00173983	0.797496	7.33767
chr1	32820000	0.00020649	-2.51335	0.0015878	1.02215	7.68948
chr1	32840000	0.000156691	-2.5096	0.00130983	1.61557	8.35933
chr1	32860000	0.000152246	-2.39979	0.00124013	1.57678	8.1456
chr1	32880000	0.000139416	-2.25535	0.00117288	0.717101	8.41283
chr1	32900000	0.000131273	-1.94436	0.00101086	-0.221515	7.70049
chr1	32920000	0.000121782	-1.36527	0.0011162	-1.15956	9.16549
chr1	32940000	0.000116786	-1.40146	0.00132603	-1.31522	11.3544
chr1	32960000	0.000111537	-1.56063	0.0015777	-1.37707	14.1451
chr1	32980000	0.000108905	-1.78118	0.00189601	-1.44395	17.4098
chr1	33000000	0.000107624	-1.84096	0.00210568	-1.46656	19.5653
chr1	33020000	0.000110964	-1.84159	0.00223445	-1.47827	20.1367
chr1	33040000	0.000109892	-1.76728	0.00238454	-1.49647	21.6989
chr1	33060000	8.18299e-05	-1.93921	0.00246096	-1.61959	30.0741
chr1	33080000	6.041e-05	-2.28153	0.00253096	-1.66753	41.8964
chr1	33100000	4.62188e-05	-2.42915	0.00245403	-1.67487	53.096
chr1	33120000	4.01604e-05	-2.5638	0.00225828	-1.68147	56.2314
chr1	33140000	3.75023e-05	-2.58462	0.00218654	-1.68077	58.3042
chr1	33160000	4.1275e-05	-2.49935	0.00206815	-1.67467	50.1067
chr1	33180000	4.017e-05	-2.436	0.00194352	-1.63403	48.3824
chr1	33200000	3.57503e-05	-2.47736	0.0019693	-1.59705	55.0849
chr1	33220000	3.55401e-05	-2.48209	0.00205993	-1.54688	57.9606
chr1	33240000	3.46947e-05	-2.50651	0.00211413	-1.49878	60.9354
chr1	33260000	3.19007e-05	-2.57885	0.00206706	-1.44952	64.7967
chr1	33280000	3.44694e-05	-2.56158	0.00202142	-1.40582	58.6439
chr1	33300000	3.78509e-05	-2.56534	0.00219632	-1.3601	58.0255
chr1	33320000	3.76882e-05	-2.52809	0.00224759	-1.31181	59.6365
chr1	33340000	3.83779e-05	-2.53744	0.00229622	-1.26159	59.8319
chr1	33360000	3.38291e-05	-2.59318	0.00238082	-1.24193	70.3778
chr1	33380000	3.17919e-05	-2.65547	0.00239642	-1.23302	75.3782
chr1	33400000	3.10835e-05	-2.69216	0.00230705	-1.22649	74.2212
chr1	33420000	3.13282e-05	-2.71879	0.00242577	-1.21636	77.431
chr1	33440000	3.16566e-05	-2.73226	0.00231311	-1.20953	73.0687
chr1	33460000	3.48327e-05	-2.7018	0.00230465	-1.22499	66.1635
chr1	33480000	2.93028e-05	-2.73008	0.00215631	-1.21652	73.5871
chr1	33500000	2.40082e-05	-2.78206	0.00210884	-1.20422	87.8382
chr1	33520000	2.54897e-05	-2.78809	0.00195039	-1.1216	76.517
chr1	33540000	2.47831e-05	-2.80517	0.00200712	-1.08514	80.9874
chr1	33560000	2.62862e-05	-2.81481	0.001976	-1.04712	75.1726
chr1	33580000	2.65518e-05	-2.81276	0.00203983	-1.05381	76.8243
chr1	33600000	3.02551e-05	-2.75126	0.00226659	-1.08541	74.9159
chr1	33620000	3.18659e-05	-2.68434	0.0022869	-1.12472	71.7665
chr1	33640000	3.13314e-05	-2.67241	0.00254909	-1.15818	81.3589
chr1	33660000	2.66858e-05	-2.69825	0.00260662	-1.14428	97.678
chr1	33680000	3.49449e-05	-2.59662	0.00268204	-1.12614	76.7503
chr1	33700000	3.50247e-05	-2.59503	0.00271773	-1.15529	77.5945
chr1	33720000	3.17791e-05	-2.59573	0.00285817	-1.21417	89.9386
chr1	33740000	3.32799e-05	-2.52245	0.00281089	-1.24794	84.4621
chr1	33760000	3.36108e-05	-2.50398	0.00283777	-1.25903	84.4305
chr1	33780000	3.20736e-05	-2.45147	0.00275385	-1.27633	85.8602
chr1	33800000	2.86679e-05	-2.44723	0.00254229	-1.27946	88.6808
chr1	33820000	2.70647e-05	-2.55055	0.00241688	-1.27955	89.3
chr1	33840000	2.86119e-05	-2.58434	0.00228433	-1.26399	79.8384
chr1	33860000	2.86076e-05	-2.64724	0.00227081	-1.28012	79.3776
chr1	33880000	2.28563e-05	-2.7824	0.00229264	-1.32233	100.307
chr1	33900000	2.43921e-05	-2.74865	0.00220712	-1.33324	90.4848
chr1	33920000	2.57208e-05	-2.74231	0.00215184	-1.35421	83.6615
chr1	33940000	2.40035e-05	-2.78556	0.00226103	-1.40171	94.1959
chr1	33960000	2.17531e-05	-2.80664	0.00229604	-1.44531	105.55
chr1	33980000	4.52521e-05	-2.47065	0.0023963	-1.46518	52.9545
chr1	34000000	0.000248247	-0.912535	0.00242289	-1.47598	9.76001
chr1	34020000	0.0003876	-0.190385	0.00230345	-1.47958	5.94284
chr1	34040000	0.000468696	0.255817	0.00224328	-1.46909	4.78622
chr1	34060000	0.000493999	-0.73292	0.00258992	-1.05932	5.24276
chr1	34080000	0.000529466	-1.27618	0.00298682	-0.661622	5.64119
chr1	34100000	0.000541451	-1.41607	0.00299372	-0.528275	5.52907
chr1	34120000	0.000575404	-1.56955	0.00292394	-0.562697	5.08154
chr1	34140000	0.000648026	-1.58784	0.00268256	-0.546799	4.13958
chr1	34160000	0.000704704	-1.57562	0.00249824	-0.520735	3.5451
chr1	34180000	0.000789394	-1.58196	0.00233646	-0.582508	2.95982
chr1	34200000	0.000622668	-1.86441	0.00220154	-0.563817	3.53566
chr1	34220000	0.000604437	-2.03589	0.00225286	-0.798525	3.72721
chr1	34240000	0.00058219	-2.1441	0.0021518	-0.918331	3.69604
chr1	34260000	0.000612559	-1.99219	0.00162471	-1.50202	2.65233
chr1	34280000	0.000705706	-1.63862	0.00118779	-2.08262	1.68312
chr1	34300000	0.000778808	-1.60249	0.00133738	-1.98228	1.71721
chr1	34320000	0.000800696	-1.54627	0.00146352	-1.75067	1.82781
chr1	34340000	0.000770726	-1.65292	0.00166011	-1.45388	2.15396
chr1	34360000	0.000779908	-1.8367	0.00211254	-1.11785	2.70871
chr1	34380000	0.000688577	-1.91346	0.00212799	-0.866379	3.09042
chr1	34400000	0.00068929	-1.99743	0.00234713	-0.716815	3.40514
chr1	34420000	0.00061549	-2.1645	0.00261083	-0.360708	4.24187
chr1	34440000	0.000565739	-2.34604	0.00310169	-0.00285213	5.48255
chr1	34460000	0.000531844	-2.35599	0.00322931	0.190876	6.07191
chr1	34480000	0.00051439	-2.35772	0.00319071	0.273479	6.2029
chr1	34500000	0.000470048	-2.3365	0.00291046	0.320425	6.19184
chr1	34520000	0.00044349	-2.30858	0.00269569	0.35832	6.07834
chr1	34540000	0.000409561	-2.24676	0.00240343	0.423811	5.8683
chr1	34560000	0.000446428	-1.83394	0.00198137	0.613477	4.43827
chr1	34580000	0.000530809	-1.76464	0.00237774	0.977968	4.47946
chr1	34600000	0.000593302	-1.65284	0.00267204	1.37985	4.50368
chr1	34620000	0.000637356	-1.43382	0.00276616	1.84769	4.34006
chr1	34640000	0.000669341	-1.06131	0.0025199	2.10205	3.76474
chr1	34660000	0.000679623	-1.37953	0.00273894	2.11452	4.03009
chr1	34680000	0.000603166	-1.72529	0.00293632	2.0764	4.86818
chr1	34700000	0.000598707	-1.89943	0.00309216	1.75932	5.16472
chr1	34720000	0.000615176	-2.03185	0.0033033	1.39801	5.36969
chr1	34740000	0.000635902	-2.08685	0.00345387	1.21389	5.43145
chr1	34760000	0.000555613	-2.29647	0.00358787	1.10195	6.4575
chr1	34780000	0.000464306	-2.40976	0.00328756	0.997688	7.0806
chr1	34800000	0.000366102	-2.51705	0.00297227	0.891195	8.11869
chr1	34820000	0.000275097	-2.62712	0.00254887	0.690254	9.26533
chr1	34840000	0.000233407	-2.66711	0.00225375	0.519905	9.65587
chr1	34860000	0.000200111	-2.64663	0.00188551	0.346886	9.42233
chr1	34880000	0.000163446	-2.67421	0.00158059	0.136045	9.67036
chr1	34900000	0.000126613	-2.71047	0.00137341	0.266514	10.8474
chr1	34920000	8.19781e-05	-2.75807	0.00113239	0.698261	13.8133
chr1	34940000	5.64705e-05	-2.7886	0.000976687	1.11933	17.2955
chr1	34960000	3.46907e-05	-2.77763	0.000745616	1.53448	21.4933
chr1	34980000	2.95039e-05	-2.47939	0.000497907	1.1573	16.876
chr1	35000000	2.98912e-05	-2.15501	0.000275243	0.00159475	9.20816
chr1	35020000	2.70187e-05	-2.403	0.000448684	-0.176665	16.6064
chr1	35040000	3.36356e-05	-2.43145	0.00109734	0.140066	32.6244
chr1	35060000	3.7186e-05	-2.46199	0.00136144	0.134214	36.6116
chr1	35080000	4.24171e-05	-2.42707	0.00182403	0.226203	43.0024
chr1	35100000	4.32999e-05	-2.46033	0.00211152	0.290973	48.765
chr1	35120000	4.36444e-05	-2.48665	0.0023561	0.298496	53.984
chr1	35140000	3.98137e-05	-2.54938	0.00315651	0.307974	79.2822
chr1	35160000	3.97958e-05	-2.60157	0.00335916	0.249843	84.41
chr1	35180000	3.5771e-05	-2.69527	0.0035033	0.18478	97.9369
chr1	35200000	3.72299e-05	-2.70186	0.00363828	0.12501	97.7247
chr1	35220000	3.90694e-05	-2.65268	0.00352761	0.0401009	90.2909
chr1	35240000	3.10048e-05	-2.72477	0.00301899	-0.114777	97.3717
chr1	35260000	3.29393e-05	-2.69248	0.00293534	-0.256865	89.1135
chr1	35280000	3.57038e-05	-2.95157	0.00260801	-0.512455	73.0456
chr1	35300000	5.21294e-05	-2.97949	0.00245084	-0.810759	47.0146
chr1	35320000	0.000144585	-2.71962	0.0024227	-1.15313	16.7562
chr1	35340000	0.000207319	-2.62551	0.00175373	-1.70325	8.45909
chr1	35360000	0.000255871	-2.56725	0.00164648	-1.86452	6.43482
chr1	35380000	0.000287142	-2.51807	0.00155305	-1.95065	5.40864
chr1	35400000	0.00036115	-2.41811	0.00151144	-2.06418	4.18508
chr1	35420000	0.000433951	-2.34661	0.00147549	-2.17129	3.40013
chr1	35440000	0.000519393	-2.25199	0.0014153	-2.27906	2.72492
chr1	35460000	0.000684351	-2.05821	0.00132883	-2.43788	1.94174
chr1	35480000	0.000775014	-1.86259	0.00127813	-2.47618	1.64917
chr1	35500000	0.000866312	-1.63308	0.00123464	-2.47	1.42517
chr1	35520000	0.000863779	-1.42538	0.00109638	-2.46026	1.26928
chr1	35540000	0.000935971	-1.21697	0.00107873	-2.45261	1.15252
chr1	35560000	0.00101765	-1.02853	0.00109214	-2.45324	1.0732
chr1	35580000	0.00113309	-0.793559	0.00113539	-2.3722	1.00203
chr1	35600000	0.0011177	-0.789532	0.00119322	-2.23155	1.06756
chr1	35620000	0.00108813	-0.743713	0.00120166	-2.09249	1.10433
chr1	35640000	0.00101689	-0.6644	0.00110146	-2.05661	1.08316
chr1	35660000	0.00085506	-0.659192	0.000953912	-1.97002	1.11561
chr1	35680000	0.000764149	-0.653864	0.000884607	-1.8926	1.15764
chr1	35700000	0.000658722	-0.660136	0.000807297	-1.78437	1.22555
chr1	35720000	0.000588781	-0.697761	0.000761629	-1.72405	1.29357
chr1	35740000	0.000456948	-0.748262	0.000650459	-1.53073	1.42349
chr1	35760000	0.000328393	-0.899006	0.000550948	-1.24865	1.67771
chr1	35780000	0.000181886	-1.71122	0.000463453	-1.32533	2.54804
chr1	35800000	0.000121526	-1.67616	0.000289269	-1.49318	2.3803
chr1	35820000	8.21397e-05	-1.55691	0.000175018	-1.91766	2.13073
chr1	35840000	7.1293e-05	-1.76679	0.000181439	-1.86395	2.54498
chr1	35860000	6.8473e-05	-1.87119	0.000175715	-1.8802	2.56619
chr1	35880000	6.75144e-05	-1.85631	0.000156314	-1.89641	2.31528
chr1	35900000	6.48818e-05	-1.88598	0.00014088	-1.94369	2.17134
chr1	35920000	5.92268e-05	-1.81257	0.00013633	-1.51458	2.30184
chr1	35940000	0.000260773	0.299649	0.000396923	0.48322	1.5221
chr1	35960000	0.000637947	1.66084	0.000893926	1.62861	1.40125
chr1	35980000	0.00102706	2.33144	0.00135517	1.96557	1.31947
chr1	36000000	0.00124788	2.60044	0.00161202	2.02984	1.29181
chr1	36020000	0.00140626	2.79337	0.00176833	2.06126	1.25747
chr1	36040000	0.00154619	2.8821	0.00192819	2.14781	1.24706
chr1	36060000	0.00154088	2.89573	0.00235787	2.19095	1.53021
chr1	36080000	0.00154058	2.67694	0.00304499	2.20537	1.97652
chr1	36100000	0.0015398	2.60259	0.00339539	2.23803	2.20508
chr1	36120000	0.00152428	2.60664	0.00407879	2.31355	2.67589
chr1	36140000	0.00132748	2.53498	0.00425288	2.32256	3.20372
chr1	36160000	0.00095253	2.17439	0.00399141	2.3143	4.19033
chr1	36180000	0.000562887	1.32783	0.00372286	2.31805	6.61387
chr1	36200000	0.000342779	0.338919	0.00361932	2.34243	10.5588
chr1	36220000	0.000182975	-0.972257	0.00363636	2.4114	19.8736
chr1	36240000	4.23106e-05	-2.59503	0.00365717	2.44653	86.4362
chr1	36260000	4.3485e-05	-2.57901	0.00351684	2.49488	80.8747
chr1	36280000	4.74406e-05	-2.4538	0.00333991	2.5851	70.402
chr1	36300000	5.48399e-05	-2.34208	0.00338286	2.61852	61.686
chr1	36320000	5.77718e-05	-2.28554	0.00294654	2.66083	51.0032
chr1	36340000	5.1143e-05	-2.39734	0.00276905	2.63385	54.1433
chr1	36360000	4.70728e-05	-2.48652	0.00258659	2.58975	54.9489
chr1	36380000	4.71013e-05	-2.46875	0.00238115	2.55877	50.5538
chr1	36400000	4.57697e-05	-2.48361	0.00222662	2.52867	48.6483
chr1	36420000	4.19838e-05	-2.49961	0.00203492	2.48381	48.4691
chr1	36440000	4.28203e-05	-2.48374	0.00183804	2.42907	42.9245
chr1	36460000	4.37468e-05	-2.47089	0.00154859	2.32297	35.3991
chr1	36480000	3.36368e-05	-2.60584	0.00104163	2.06275	30.967
chr1	36500000	2.61375e-05	-2.74085	0.00064899	1.63546	24.8298
chr1	36520000	2.22724e-05	-2.83118	0.00037682	1.0307	16.9187
chr1	36540000	2.56142e-05	-2.77255	0.000114032	-0.864438	4.45193
chr1	36560000	3.37031e-05	-2.59134	5.62554e-05	-2.0247	1.66914
chr1	36580000	3.89727e-05	-2.46667	6.26972e-05	-1.86846	1.60874
chr1	36600000	4.15381e-05	-2.38386	6.48991e-05	-1.81708	1.5624
chr1	36620000	4.86417e-05	-2.3239	6.66485e-05	-1.82243	1.37019
chr1	36640000	4.60889e-05	-2.3523	6.61098e-05	-1.91469	1.4344
chr1	36660000	4.44067e-05	-2.36388	6.45744e-05	-1.83015	1.45416
chr1	36680000	4.94878e-05	-2.31288	6.51839e-05	-1.87976	1.31717
chr1	36700000	5.53752e-05	-2.17668	6.9056e-05	-1.83807	1.24706
chr1	36720000	5.68858e-05	-2.11836	6.76964e-05	-2.08137	1.19004
chr1	36740000	5.24924e-05	-2.15335	6.81418e-05	-2.09536	1.29813
chr1	36760000	0.000130843	-0.977603	0.000152651	-1.88076	1.16668
chr1	36780000	0.000195028	-0.331513	0.0001634	-1.77866	0.837826
chr1	36800000	0.000197246	-0.348798	0.00016783	-1.76883	0.850867
chr1	36820000	0.000192287	-0.184586	0.000172615	-1.73839	0.897696
chr1	36840000	0.00019264	-0.164427	0.000175126	-1.72939	0.909082
chr1	36860000	0.000194234	-0.181675	0.000181155	-1.68106	0.932663
chr1	36880000	0.000195164	-0.0786306	0.000180013	-1.62022	0.922365
chr1	36900000	0.000189152	-0.0877677	0.000176672	-1.60871	0.934022
chr1	36920000	0.000186619	-0.0365765	0.000172903	-1.53424	0.9265
chr1	36940000	0.000185504	0.0432396	0.000167736	-1.41921	0.904218
chr1	36960000	0.000100272	-0.834108	8.222e-05	-1.12014	0.819974
chr1	36980000	3.64166e-05	-2.15076	6.64921e-05	-1.35337	1.82587
chr1	37000000	3.46773e-05	-2.14169	6.37938e-05	-1.57208	1.83964
chr1	37020000	3.56761e-05	-2.14233	6.97191e-05	-1.53953	1.95423
chr1	37040000	3.97854e-05	-2.03757	7.35222e-05	-1.33619	1.84797
chr1	37060000	4.19751e-05	-1.93429	6.75988e-05	-1.49641	1.61045
chr1	37080000	4.3711e-05	-1.84007	6.57322e-05	-1.57714	1.50379
chr1	37100000	4.6451e-05	-1.76619	6.92224e-05	-1.51675	1.49022
chr1	37120000	4.94312e-05	-1.83389	7.91298e-05	-1.41846	1.60081
chr1	37140000	5.38793e-05	-1.92481	8.68547e-05	-1.37471	1.61202
chr1	37160000	5.52021e-05	-1.93157	9.64998e-05	-1.27377	1.74812
chr1	37180000	5.53743e-05	-1.84513	0.000107853	-1.33802	1.94772
chr1	37200000	5.60668e-05	-1.92993	0.000104636	-1.33477	1.86627
chr1	37220000	5.36628e-05	-1.97843	9.23689e-05	-1.44494	1.72128
chr1	37240000	5.2951e-05	-1.91786	8.14099e-05	-1.60292	1.53746
chr1	37260000	5.35965e-05	-1.97067	9.11469e-05	-1.55202	1.70061
chr1	37280000	4.80847e-05	-2.06983	9.5047e-05	-1.5593	1.97666
chr1	37300000	4.97663e-05	-2.04609	9.22784e-05	-1.61277	1.85423
chr1	37320000	5.32918e-05	-1.89874	8.46789e-05	-1.6951	1.58897
chr1	37340000	5.02722e-05	-1.92498	8.0629e-05	-1.91555	1.60385
chr1	37360000	4.96338e-05	-2.00264	7.01724e-05	-2.05503	1.4138
chr1	37380000	4.49881e-05	-2.14733	6.33879e-05	-2.05128	1.40899
chr1	37400000	4.26532e-05	-2.15529	6.28191e-05	-1.93705	1.47279
chr1	37420000	5.34296e-05	-2.47505	6.42946e-05	-1.84141	1.20335
chr1	37440000	5.47194e-05	-2.61998	7.30049e-05	-1.83069	1.33417
chr1	37460000	5.07847e-05	-2.66778	7.22464e-05	-1.82418	1.4226
chr1	37480000	5.79072e-05	-2.58202	7.37587e-05	-1.86986	1.27374
chr1	37500000	5.49825e-05	-2.61661	7.46087e-05	-1.93464	1.35695
chr1	37520000	5.09532e-05	-2.6803	7.4285e-05	-1.97544	1.45791
chr1	37540000	4.97696e-05	-2.68566	6.98032e-05	-1.87928	1.40253
chr1	37560000	4.67469e-05	-2.70543	6.51471e-05	-1.95138	1.39361
chr1	37580000	4.91732e-05	-2.65815	6.23312e-05	-2.02552	1.26759
chr1	37600000	4.66555e-05	-2.67647	6.60752e-05	-2.01595	1.41624
chr1	37620000	3.8792e-05	-2.45987	6.90607e-05	-2.03377	1.78028
chr1	37640000	3.2299e-05	-2.31946	6.53936e-05	-2.07227	2.02463
chr1	37660000	3.14873e-05	-2.29101	5.57536e-05	-2.21744	1.77067
chr1	37680000	2.42146e-05	-2.56092	4.83164e-05	-2.3304	1.99534
chr1	37700000	2.47013e-05	-2.55339	5.24228e-05	-2.22222	2.12227
chr1	37720000	5.156e-05	-2.31241	0.000240457	0.558169	4.66363
chr1	37740000	0.000120875	-2.00617	0.000554392	1.51381	4.58651
chr1	37760000	0.00016787	-1.93883	0.000781137	1.80499	4.65321
chr1	37780000	0.000193341	-1.90274	0.000918547	1.96857	4.75092
chr1	37800000	0.000263606	-1.84033	0.00127691	2.19391	4.844
chr1	37820000	0.000374742	-1.73178	0.00181108	2.37229	4.83287
chr1	37840000	0.000567829	-1.57453	0.00262734	2.55314	4.62699
chr1	37860000	0.000611532	-1.54827	0.0028211	2.5834	4.61317
chr1	37880000	0.000682505	-1.49934	0.00310198	2.61677	4.54499
chr1	37900000	0.00088785	-1.1588	0.00340158	2.5389	3.83126
chr1	37920000	0.00110834	-0.774682	0.00357382	2.42087	3.2245
chr1	37940000	0.00115251	-0.551422	0.00342735	2.37343	2.9738
chr1	37960000	0.00118541	-0.372095	0.0033069	2.3173	2.78966
chr1	37980000	0.00136862	-0.10656	0.0034587	2.19226	2.52715
chr1	38000000	0.0015028	0.240873	0.00337178	2.06322	2.24367
chr1	38020000	0.00146261	0.571228	0.00293644	1.93037	2.00767
chr1	38040000	0.00144975	1.23255	0.00233882	1.54751	1.61326
chr1	38060000	0.00159947	1.56778	0.00226983	1.27906	1.41911
chr1	38080000	0.00192071	2.20907	0.00223847	0.849834	1.16544
chr1	38100000	0.00196113	2.32622	0.0020922	0.566053	1.06683
chr1	38120000	0.0019288	2.44272	0.00188571	0.223563	0.977657
chr1	38140000	0.00196266	2.52486	0.00183049	0.0442032	0.932658
chr1	38160000	0.00188483	2.52681	0.00172908	-0.0297246	0.917368
chr1	38180000	0.00167203	2.55484	0.00143789	-0.223611	0.859971
chr1	38200000	0.00146989	2.58111	0.00116008	-0.488495	0.789226
chr1	38220000	0.00139661	2.5434	0.00106242	-0.620675	0.760719
chr1	38240000	0.00121851	2.52271	0.000841459	-0.905814	0.690565
chr1	38260000	0.00102596	2.3429	0.000719337	-0.962125	0.701135
chr1	38280000	0.000631338	1.59825	0.000472873	-1.09584	0.749003
chr1	38300000	0.000382802	0.893407	0.000310386	-1.21272	0.810825
chr1	38320000	0.000167717	-0.558168	0.000155302	-1.38695	0.925978
chr1	38340000	2.21036e-05	-2.72006	4.31166e-05	-2.24613	1.95066
chr1	38360000	2.40468e-05	-2.64119	3.62515e-05	-2.22944	1.50754
chr1	38380000	2.72529e-05	-2.54557	3.59208e-05	-2.24902	1.31806
chr1	38400000	2.77514e-05	-2.55036	4.1818e-05	-2.09989	1.50688
chr1	38420000	2.7558e-05	-2.56688	3.7399e-05	-2.16148	1.3571
chr1	38440000	2.80177e-05	-2.47272	4.06906e-05	-1.96654	1.45232
chr1	38460000	2.9215e-05	-2.40909	3.97659e-05	-1.73361	1.36115
chr1	38480000	0.000112247	-1.51732	3.59064e-05	-1.98832	0.319886
chr1	38500000	0.00018981	-1.18717	3.56561e-05	-1.94557	0.187852
chr1	38520000	0.000273262	-0.926176	3.62744e-05	-1.90382	0.132746
chr1	38540000	0.00028395	-0.88657	4.06471e-05	-2.02077	0.143149
chr1	38560000	0.000283246	-0.921894	4.68796e-05	-1.92208	0.165508
chr1	38580000	0.000280079	-0.937396	5.49253e-05	-1.75231	0.196106
chr1	38600000	0.000283677	-0.912418	5.17489e-05	-1.71686	0.182422
chr1	38620000	0.000292951	-0.857003	5.63599e-05	-1.63437	0.192387
chr1	38640000	0.000293039	-0.974238	5.47624e-05	-1.76017	0.186878
chr1	38660000	0.000291235	-0.983452	5.09252e-05	-1.80849	0.17486
chr1	38680000	0.000212861	-1.14934	5.09914e-05	-1.75608	0.239552
chr1	38700000	0.000136175	-1.44969	5.13343e-05	-1.68717	0.376973
chr1	38720000	5.1266e-05	-2.22099	5.46556e-05	-1.71813	1.06612
chr1	38740000	3.85039e-05	-2.37826	4.98397e-05	-1.54743	1.29441
chr1	38760000	3.50937e-05	-2.49758	6.29062e-05	-1.93359	1.79252
chr1	38780000	3.63708e-05	-2.51151	5.7334e-05	-2.12148	1.57638
chr1	38800000	2.9931e-05	-2.58396	5.34625e-05	-2.14371	1.78619
chr1	38820000	2.0583e-05	-2.78633	4.89969e-05	-2.19564	2.38045
chr1	38840000	1.79519e-05	-2.78778	4.84544e-05	-2.29075	2.69912
chr1	38860000	1.7779e-05	-2.77934	5.62838e-05	-2.22816	3.16574
chr1	38880000	1.5163e-05	-2.80849	5.55838e-05	-2.25557	3.66574
chr1	38900000	1.61136e-05	-2.73376	5.62055e-05	-2.29217	3.48808
chr1	38920000	1.76755e-05	-2.63198	6.03214e-05	-2.33868	3.41272
chr1	38940000	2.1252e-05	-2.57686	6.29524e-05	-2.37752	2.96218
chr1	38960000	2.38389e-05	-2.47952	4.62725e-05	-2.31902	1.94105
chr1	38980000	2.31417e-05	-2.50196	4.65238e-05	-2.27207	2.01039
chr1	39000000	2.44338e-05	-2.5546	4.63793e-05	-2.38186	1.89817
chr1	39020000	2.17434e-05	-2.54695	4.35619e-05	-2.44177	2.00345
chr1	39040000	2.02869e-05	-2.50117	3.86405e-05	-2.35654	1.90471
chr1	39060000	1.95944e-05	-2.55058	3.64195e-05	-2.31089	1.85867
chr1	39080000	2.06693e-05	-2.58152	6.05126e-05	-1.62848	2.92766
chr1	39100000	2.25461e-05	-2.72241	0.000106858	-0.805312	4.73952
chr1	39120000	3.32667e-05	-2.60476	0.000139934	-0.281422	4.20643
chr1	39140000	3.63201e-05	-2.56481	0.000148463	-0.118314	4.08762
chr1	39160000	4.22457e-05	-2.53411	0.000200071	0.0444397	4.73589
chr1	39180000	4.84192e-05	-2.51638	0.000235004	0.0445371	4.85354
chr1	39200000	5.117e-05	-2.53899	0.000265264	0.215204	5.18397
chr1	39220000	5.59166e-05	-2.55878	0.000294096	0.25532	5.25955
chr1	39240000	5.79342e-05	-2.58444	0.000303406	0.219335	5.23708
chr1	39260000	6.29162e-05	-2.61644	0.000326311	0.240818	5.18643
chr1	39280000	6.96046e-05	-2.60101	0.000350969	0.306456	5.04233
chr1	39300000	7.35254e-05	-2.57835	0.000355331	0.186784	4.83276
chr1	39320000	6.37371e-05	-2.66026	0.000342438	0.212111	5.37266
chr1	39340000	5.73255e-05	-2.71607	0.000347023	0.252379	6.05354
chr1	39360000	5.36695e-05	-2.71856	0.00031425	0.208952	5.85528
chr1	39380000	5.24488e-05	-2.7181	0.000309931	0.320775	5.90922
chr1	39400000	4.92432e-05	-2.74107	0.000312932	0.315151	6.35483
chr1	39420000	4.88924e-05	-2.75723	0.000302712	0.208558	6.1914
chr1	39440000	5.33726e-05	-2.71784	0.000318837	0.155863	5.9738
chr1	39460000	4.88947e-05	-2.70845	0.000315676	0.157208	6.45624
chr1	39480000	4.63607e-05	-2.72453	0.000312421	0.0621686	6.73891
chr1	39500000	4.00286e-05	-2.74108	0.000271019	0.0897401	6.77063
chr1	39520000	3.92642e-05	-2.71028	0.000247037	-0.053033	6.29166
chr1	39540000	4.36931e-05	-2.63015	0.000239413	-0.162753	5.47942
chr1	39560000	4.26888e-05	-2.66098	0.000235627	-0.204029	5.51966
chr1	39580000	4.00844e-05	-2.67729	0.000212222	-0.310004	5.29438
chr1	39600000	4.16481e-05	-2.63997	0.000193571	-0.540712	4.64778
chr1	39620000	3.93018e-05	-2.61392	0.000187863	-0.544226	4.78001
chr1	39640000	3.35982e-05	-2.66605	0.000175076	-0.784996	5.21089
chr1	39660000	3.32204e-05	-2.64688	0.000160583	-0.932733	4.83388
chr1	39680000	2.73483e-05	-2.69597	0.000124201	-1.25947	4.54146
chr1	39700000	2.78709e-05	-2.69276	0.000118336	-1.3247	4.24585
chr1	39720000	2.68728e-05	-2.70623	0.000117274	-1.35289	4.36403
chr1	39740000	2.23955e-05	-2.81605	0.000113003	-1.34891	5.0458
chr1	39760000	2.52255e-05	-2.76693	0.000109618	-1.41236	4.34552
chr1	39780000	2.35136e-05	-2.76428	0.000106351	-1.53227	4.52294
chr1	39800000	2.53821e-05	-2.73461	9.31155e-05	-1.70782	3.66854
chr1	39820000	2.66526e-05	-2.70703	8.24731e-05	-1.79775	3.09438
chr1	39840000	3.05659e-05	-2.66837	7.1943e-05	-1.69237	2.3537
chr1	39860000	3.30196e-05	-2.66222	6.56212e-05	-1.89845	1.98734
chr1	39880000	3.87999e-05	-2.81362	6.06731e-05	-1.91395	1.56374
chr1	39900000	4.86652e-05	-2.96895	6.02895e-05	-2.00256	1.23886
chr1	39920000	6.5772e-05	-3.03314	5.9322e-05	-1.96987	0.901934
chr1	39940000	7.18334e-05	-3.06405	6.24115e-05	-1.84199	0.868836
[truncated: 40,971 more rows]

## Sheet: Figure 5d
Figure 5d epidermal pavement cell size (um2) of wax gourd cotyledon with SAUR overexpression and empty vector
Vector	SAUR-OE
3455.06	3583.44
2273.94	3284.81
1992.12	3658.69
2048.44	3353.25
1572.38	3820.31
2014.25	2986.5
2347.12	2812.12
2149.5	3156.38
2380.94	2887.06
2617.5	3562.88
2205.38	3189.38
2681	3772.88
2802.94	3953.25
3017.81	2933.12
2778.19	3022.19
2810.88	2791.69
2214.31	2721.56
2386.94	2799.62
2724.75	3217.06
2855.94	2841.19
2196.06	4062.19
2314.69	4370.69
2337.19	2720.31
3038.44	4443.38
1941.5	3128.38
2529.94	2459.94
2905.88	3122.38
2464.06	3339.5
2533.31	3121.5
1994.44	3777.06
2511.19	2971.75
2678.44	3385.38
2204.06	2668.94
1517.38	2812.5
1909.25	2430.5
2332.56	2916.06
2329.12	2522.5
1909.81	2518
1810.5	2977.5
2245.06	2502.75
2245.06	2977.5
2528.06	3288.25
3147.81	2059.12
2450.19	2593.62
2262.81	3532.5
2691.69	2783.25
2148.38	2432.25
2477.38	2936.81
2416.38	2455.12
2022.25	2476.06
2506.81	2936.81
2393.88	2697.69
2134.81	3165.94
1807.94	2629.56
2437.31	2756.19
2045.38	2828.56
2114.25	2411.38
1961.06	2505.5
2126.12	2515.19
1839.81	2987.38
1961.06	2987.38
2126.12	3365.38
2903.62	3033.94
2030.81	2929.38
2244.25	2946.38
2984	2800.12
2239.38	2994.81
2448.88	2958.81
2327.81	3089.19
2285.44	2838.88
1961.06	2658.94
2327.81	3861.06
2285.44	2686.81
3042.56	2896.94
2635.62	2646.25
1945.56	2295.12
3421.56	2935.81
2371.5	3260.94
2443.81	2883.94
2171.25	2726.12
3799.31	2883.94
2964.25	3224.12
2436.12	3392.38
2924.19	3264.75
3195.38	3579.94
2705.31	3424.31
2509.62	4119.25
2755.25	3565.62
2822.69	3076.31
2730.56	2860.31

[truncated: 5 more sheets: Supplementary Figure 1, Supplementary Figure 4, Supplementary Figure 7, Supplementary Figure 8, Supplementary Figure 11]
